# Supplementary material for: Synthesis and structure of 6-bromo-2-(di­eth­oxymeth­yl)-2-hy­droxy-3-phenyl-2,3-di­hydro-1H-imidazo[1,2-a]pyridin-4-ium chloride aceto­nitrile monosolvate
Source: Acta Crystallogr E Crystallogr Commun. 2025 Jul 4;81(Pt 8):672–5. doi: 10.1107/S2056989025005778 (PMC12326498; doi:10.1107/S2056989025005778)
Supplement: Supplementary file 1 [file e-81-00672-sup1.cif]

##############################################################################
#                                                                            #
# This CIF contains the data in a paper accepted for publication in          #
# Acta Crystallographica Section E. It conforms to the requirements of       #
# Notes for Authors for Acta Crystallographica Section E, and has been       #
# peer reviewed under the auspices of the IUCr Commission on Journals.       #
#                                                                            #
# Full details of the Crystallographic Information File format               #
# are given in the paper "The Crystallographic Information File (CIF):       #
# a New Standard Archive File for Crystallography" by S. R. Hall, F. H.      #
# Allen and I. D. Brown [Acta Cryst. (1991), A47, 655-685].                  #
#                                                                            #
# The current version of the core CIF dictionary is obtainable from          #
# ftp://ftp.iucr.org/pub/cif_core.dic.                                       #
#                                                                            #
# Software is freely available for graphical display of the structure(s)     #
# in this CIF. For information consult the CIF software page                 #
# http://www.iucr.org/resources/cif/software.                                #
#                                                                            #
# This file may be used for bona fide research purposes within the           #
# scientific community so long as proper attribution is given to the journal # 
# article from which it was obtained.                                        #
#                                                                            #
##############################################################################
data_I
_audit_creation_method
;
Olex2 1.3
(compiled 2019.09.11 svn.r3662 for OlexSys, GUI svn.r5938)
;
_journal_date_recd_electronic     2025-03-25
_journal_date_accepted     2025-06-25
_journal_name_full     'Acta Crystallographica, Section E'
_journal_year     2025
_journal_volume     81
_journal_issue      1
_journal_page_first     0
_journal_page_last     0
_journal_paper_category     GO
_journal_paper_doi     10.1107/S2056989025005778
_journal_coeditor_code     HB8130
_publ_contact_author_name     'Alebel Nibret Belay'
_publ_contact_author_address
;
Department of Chemistry,
Bahir Dar University,
PO Box 79
Bahir Dar
Ethiopia
;
_publ_contact_author_email     'alebel.nibret@bdu.edu.et'
_publ_contact_author_fax     ?
_publ_contact_author_phone     ?
_publ_section_title
;\
Synthesis and structure of
6-bromo-2-(diethoxymethyl)-2-hydroxy-3-phenyl-2,3-dihydro-1<i>H</i>-\
imidazo[1,2-<i>a</i>]pyridin-4-ium chloride acetonitrile monosolvate
;
loop_
    _publ_author_name
    _publ_author_footnote
    _publ_author_address
    'Guseinov, Firudin I.' .
;
Kosygin State University of Russia,
117997 Moscow,
Russian Federation
N. D. Zelinsky Institute of Organic Chemistry,
Russian Academy of Sciences,
119991 Moscow,
Russian Federation
;
    'Samigullina, Aida I.' .
;
N. D. Zelinsky Institute of Organic Chemistry,
Russian Academy of Sciences,
119991 Moscow,
Russian Federation
;
    'H\"okelek, Tuncer' .
;
Hacettepe University,
Department of Physics,
06800 Beytepe-Ankara,
T\"urkiye
;
    'Hamidov, Sahil Z.' .
;
Azerbaijan Technological University,
Shah Ismayil Khatai Avenue 103,
AZ2011 Ganja,
Azerbaijan
;
    'Lasri, Jamal' .
;
Department of Chemistry,
Rabigh College of Science and Arts,
King Abdulaziz University,
Jeddah 21589,
Saudi Arabia
;
    'Hasanov, Khudayar I.' .
;
Azerbaijan Medical University,
Scientific Research Centre (SCR),
A. Kasumzade St. 14,
AZ1022 Baku,
Azerbaijan
;
    'Javadzade, Tahir A.' .
;
Department of Chemistry and Chemical Engineering,
Khazar University,
Mahsati St. 41,
AZ1096 Baku,
Azerbaijan
;
    'Belay, Alebel N.' .
;
Department of Chemistry,
Bahir Dar University,
PO Box 79,
Bahir Dar,
Ethiopia
;
_publ_section_synopsis
;
In the crystal of the title solvate, O---H...Cl and N---H...Cl hydrogen bonds
link the cations and anions into centrosymmetric tetramers.
;
_chemical_name_systematic
;\
6-Bromo-2-(diethoxymethyl)-2-hydroxy-3-phenyl-2,3-dihydro-1<i>H</i>-\
imidazo[1,2-<i>a</i>]pyridin-4-ium chloride acetonitrile monosolvate
;
_chemical_name_common     ?
_chemical_formula_moiety     'C18 H22 Br N2 O3 +, Cl -, C2 H3 N'
_chemical_formula_sum     'C20 H25 Br Cl N3 O3'
_chemical_formula_iupac     'C18 H22 Br N2 O3 +, Cl -, C2 H3 N'
_chemical_formula_weight     470.79
_chemical_melting_point     ?
_space_group_crystal_system     triclinic
_space_group_name_H-M_alt     'P -1'
_space_group_name_Hall     '-P 1'
loop_
    _space_group_symop_operation_xyz
    'x, y, z'
    '-x, -y, -z'
_cell_length_a     7.59344(7)
_cell_length_b     11.07365(13)
_cell_length_c     13.73164(16)
_cell_angle_alpha     75.4564(10)
_cell_angle_beta     85.3656(8)
_cell_angle_gamma     88.4658(8)
_cell_volume     1113.98(2)
_cell_formula_units_Z     2
_cell_measurement_reflns_used     22359
_cell_measurement_theta_min     3.3160
_cell_measurement_theta_max     76.7650
_cell_measurement_temperature     100.0(2)
_exptl_crystal_description     prism
_exptl_crystal_colour     colorless
_exptl_crystal_size_max     0.29
_exptl_crystal_size_mid     0.22
_exptl_crystal_size_min     0.18
_exptl_crystal_density_diffrn     1.404
_exptl_crystal_density_meas     ?
_exptl_crystal_density_method     'not measured'
_exptl_crystal_F_000     484
loop_
    _exptl_crystal_face_index_h
    _exptl_crystal_face_index_k
    _exptl_crystal_face_index_l
    _exptl_crystal_face_perp_dist
    0 1 -1 0.1030
    0 -1 1 0.1144
    -1 0 0 0.1150
    1 0 0 0.1572
    0 0 -1 0.0894
    0 0 1 0.0914
    0 -1 -1 0.0863
    0 1 1 0.0919
    3 -3 -6 0.1028
_exptl_absorpt_coefficient_mu     3.822
_exptl_absorpt_correction_type     gaussian
_exptl_absorpt_process_details
;
(CrysAlisPro; Rigaku OD, 2023)
;
_exptl_absorpt_correction_T_min     0.345
_exptl_absorpt_correction_T_max     1.000
_diffrn_ambient_temperature     100.0(2)
_diffrn_source     'micro-focus sealed X-ray tube'
_diffrn_radiation_type     'Cu K\a'
_diffrn_radiation_wavelength     1.54184
_diffrn_radiation_monochromator     mirror
_diffrn_measurement_device_type     'XtaLAB Synergy, Dualflex, HyPix'
_diffrn_measurement_device     'four-circle diffractometer'
_diffrn_measurement_method     '\w scans'
_diffrn_detector     'Hybrid Pixel Array Detector'
_diffrn_detector_area_resol_mean     10.0000
_diffrn_reflns_number     28449
_diffrn_reflns_av_R_equivalents     0.0248
_diffrn_reflns_av_unetI/netI     0.0144
_diffrn_reflns_theta_min     3.335
_diffrn_reflns_theta_max     76.960
_diffrn_reflns_theta_full     67.684
_diffrn_measured_fraction_theta_max     0.990
_diffrn_measured_fraction_theta_full     0.999
_diffrn_reflns_limit_h_min     -9
_diffrn_reflns_limit_h_max     8
_diffrn_reflns_limit_k_min     -13
_diffrn_reflns_limit_k_max     13
_diffrn_reflns_limit_l_min     -17
_diffrn_reflns_limit_l_max     17
_diffrn_radiation_probe     x-ray
_refine_special_details     ?
_reflns_number_total     4661
_reflns_number_gt     4621
_reflns_threshold_expression     'I > 2\s(I)'
_refine_ls_structure_factor_coef     Fsqd
_refine_ls_matrix_type     full
_refine_ls_R_factor_all     0.0233
_refine_ls_R_factor_gt     0.0230
_refine_ls_wR_factor_gt     0.0573
_refine_ls_wR_factor_ref     0.0575
_refine_ls_goodness_of_fit_ref     1.073
_refine_ls_restrained_S_all     1.073
_refine_ls_number_reflns     4661
_refine_ls_number_parameters     273
_refine_ls_number_restraints     2
_refine_ls_hydrogen_treatment     mixed
_refine_ls_weighting_scheme     calc
_refine_ls_weighting_details
              'w=1/[\s^2^(Fo^2^)+(0.0263P)^2^+0.6353P] where P=(Fo^2^+2Fc^2^)/3'
_atom_sites_solution_hydrogens     mixed
_atom_sites_solution_primary     dual
_atom_sites_solution_secondary     difmap
_refine_ls_shift/su_max     0.002
_refine_ls_shift/su_mean     0.000
_refine_diff_density_max     0.343
_refine_diff_density_min     -0.356
_refine_ls_extinction_method
;
<i>SHELXL2018/3</i> (Sheldrick, 2015b)
;
_refine_ls_extinction_coef     0.00204(13)
_refine_ls_extinction_expression
                                  'Fc^*^=kFc[1+0.001xFc^2^\l^3^/sin(2\q)]^-1/4^'
loop_
    _atom_type_symbol
    _atom_type_description
    _atom_type_scat_dispersion_real
    _atom_type_scat_dispersion_imag
    _atom_type_scat_source
    'C' 'C' 0.0181 0.0091
                         'International Tables Vol C Tables 4.2.6.8 and 6.1.1.4'
    'H' 'H' 0.0000 0.0000
                         'International Tables Vol C Tables 4.2.6.8 and 6.1.1.4'
    'Br' 'Br' -0.6763 1.2805
                         'International Tables Vol C Tables 4.2.6.8 and 6.1.1.4'
    'Cl' 'Cl' 0.3639 0.7018
                         'International Tables Vol C Tables 4.2.6.8 and 6.1.1.4'
    'N' 'N' 0.0311 0.0180
                         'International Tables Vol C Tables 4.2.6.8 and 6.1.1.4'
    'O' 'O' 0.0492 0.0322
                         'International Tables Vol C Tables 4.2.6.8 and 6.1.1.4'
_computing_data_collection
;
CrysAlisPro 1.171.42.91a (Rigaku OD, 2023)
;
_computing_cell_refinement
;
CrysAlisPro 1.171.42.91a (Rigaku OD, 2023)
;
_computing_data_reduction
;
CrysAlisPro 1.171.42.91a (Rigaku OD, 2023)
;
_computing_structure_solution
;
<i>SHELXT2014/5</i> (Sheldrick, 2015a)
;
_computing_structure_refinement
;
<i>SHELXL2018/3</i> (Sheldrick, 2015b)
;
_computing_molecular_graphics
;
Olex2 1.3 (Dolomanov <i>et al.</i>,  2009)
;
_computing_publication_material
;
Olex2 1.3 (Dolomanov <i>et al.</i>,  2009)
;
loop_
    _atom_site_type_symbol
    _atom_site_label
    _atom_site_fract_x
    _atom_site_fract_y
    _atom_site_fract_z
    _atom_site_U_iso_or_equiv
    _atom_site_adp_type
    _atom_site_calc_flag
    _atom_site_occupancy
    _atom_site_disorder_assembly
    _atom_site_disorder_group
    Br Br6 0.71051(2) -0.02116(2) 0.40214(2) 0.02342(6) Uani d 1 . .
    O O2 0.63388(13) 0.39419(9) 0.70984(7) 0.01627(19) Uani d 1 . .
    H H2 0.555(3) 0.369(2) 0.6849(16) 0.034(5) Uiso d 1 . .
    O O10 0.90770(13) 0.59295(9) 0.65996(7) 0.01821(19) Uani d 1 . .
    O O13 0.94075(12) 0.41038(9) 0.78971(7) 0.01768(19) Uani d 1 . .
    N N1 0.77063(15) 0.44100(11) 0.54370(8) 0.0156(2) Uani d 1 . .
    H H1 0.735(2) 0.5163(19) 0.5181(14) 0.023(4) Uiso d 1 . .
    N N2 0.79268(14) 0.23811(10) 0.55778(8) 0.0148(2) Uani d 1 . .
    C C3 0.86257(17) 0.25545(12) 0.65138(10) 0.0149(2) Uani d 1 . .
    H H3 0.994348 0.259107 0.640632 0.018 Uiso calc 1 . .
    C C5 0.78508(17) 0.12883(13) 0.53030(10) 0.0174(3) Uani d 1 . .
    H H5 0.818893 0.052418 0.574201 0.021 Uiso calc 1 . .
    C C6 0.72782(18) 0.13148(13) 0.43832(11) 0.0184(3) Uani d 1 . .
    C C7 0.67733(18) 0.24541(14) 0.37389(10) 0.0191(3) Uani d 1 . .
    H H7 0.637428 0.246615 0.309840 0.023 Uiso calc 1 . .
    C C8 0.68567(17) 0.35439(13) 0.40341(10) 0.0177(3) Uani d 1 . .
    H H8 0.650962 0.431486 0.360816 0.021 Uiso calc 1 . .
    C C8A 0.74689(17) 0.34921(12) 0.49836(10) 0.0150(2) Uani d 1 . .
    C C9 0.93386(17) 0.46309(12) 0.68605(10) 0.0153(2) Uani d 1 . .
    H H9 1.049840 0.445590 0.652129 0.018 Uiso calc 1 . .
    C C10 0.79212(17) 0.39016(12) 0.65150(10) 0.0143(2) Uani d 1 . .
    C C11 0.7717(2) 0.64392(14) 0.71812(13) 0.0272(3) Uani d 1 . .
    H H11A 0.785968 0.611957 0.791164 0.033 Uiso calc 1 . .
    H H11B 0.653457 0.619906 0.704179 0.033 Uiso calc 1 . .
    C C12 0.7906(3) 0.78235(16) 0.68768(17) 0.0405(4) Uani d 1 . .
    H H12A 0.781124 0.812412 0.614806 0.061 Uiso calc 1 . .
    H H12B 0.906170 0.805053 0.704541 0.061 Uiso calc 1 . .
    H H12C 0.697028 0.820516 0.723683 0.061 Uiso calc 1 . .
    C C14 1.09708(19) 0.44236(15) 0.83005(11) 0.0238(3) Uani d 1 . .
    H H14A 1.100746 0.533414 0.823262 0.029 Uiso calc 1 . .
    H H14B 1.204216 0.417686 0.793453 0.029 Uiso calc 1 . .
    C C15 1.0887(2) 0.37254(18) 0.94002(13) 0.0331(4) Uani d 1 . .
    H H15A 1.085856 0.282624 0.945606 0.050 Uiso calc 1 . .
    H H15B 0.981776 0.397466 0.975210 0.050 Uiso calc 1 . .
    H H15C 1.193030 0.392261 0.970583 0.050 Uiso calc 1 . .
    C C16 0.81484(18) 0.15009(12) 0.74240(10) 0.0170(3) Uani d 1 . .
    C C17 0.64230(19) 0.10643(13) 0.76702(11) 0.0204(3) Uani d 1 . .
    H H17 0.550314 0.143950 0.726404 0.024 Uiso calc 1 . .
    C C18 0.6051(2) 0.00806(15) 0.85096(12) 0.0287(3) Uani d 1 . .
    H H18 0.487323 -0.021077 0.868097 0.034 Uiso calc 1 . .
    C C19 0.7394(3) -0.04782(16) 0.90987(13) 0.0360(4) Uani d 1 . .
    H H19 0.713307 -0.114718 0.967518 0.043 Uiso calc 1 . .
    C C20 0.9118(2) -0.00599(16) 0.88460(13) 0.0338(4) Uani d 1 . .
    H H20 1.003978 -0.045215 0.924294 0.041 Uiso calc 1 . .
    C C21 0.9496(2) 0.09330(14) 0.80120(11) 0.0239(3) Uani d 1 . .
    H H21 1.067421 0.122388 0.784344 0.029 Uiso calc 1 . .
    Cl Cl1 0.33366(4) 0.30609(3) 0.61057(2) 0.01733(8) Uani d 1 . .
    N N22 0.602(7) 0.357(3) 1.1158(12) 0.046(3) Uani d 0.443(19) A 1
    N N22A 0.594(5) 0.331(2) 1.1255(9) 0.046(3) Uani d 0.557(19) A 2
    C C24 0.611(2) 0.2884(16) 0.9482(9) 0.0410(19) Uani d 0.443(19) A 1
    H H24A 0.686904 0.347333 0.898044 0.061 Uiso calc 0.443(19) A 1
    H H24B 0.493588 0.288120 0.923808 0.061 Uiso calc 0.443(19) A 1
    H H24C 0.663150 0.204517 0.959064 0.061 Uiso calc 0.443(19) A 1
    C C24A 0.5848(18) 0.3253(13) 0.9381(7) 0.0410(19) Uani d 0.557(19) A 2
    H H24D 0.517870 0.398668 0.904347 0.061 Uiso calc 0.557(19) A 2
    H H24E 0.524540 0.249411 0.934754 0.061 Uiso calc 0.557(19) A 2
    H H24F 0.703877 0.327211 0.904437 0.061 Uiso calc 0.557(19) A 2
    C C23 0.5968(2) 0.32604(18) 1.04328(13) 0.0337(4) Uani d 1 . .
loop_
    _atom_site_aniso_label
    _atom_site_aniso_U_11
    _atom_site_aniso_U_22
    _atom_site_aniso_U_33
    _atom_site_aniso_U_12
    _atom_site_aniso_U_13
    _atom_site_aniso_U_23
    Br6 0.02516(9) 0.02146(9) 0.02878(9) -0.00157(6) -0.00279(6) -0.01548(6)
    O2 0.0129(4) 0.0182(5) 0.0193(5) -0.0019(3) -0.0004(4) -0.0077(4)
    O10 0.0188(5) 0.0135(4) 0.0231(5) -0.0011(3) -0.0015(4) -0.0059(4)
    O13 0.0174(5) 0.0188(5) 0.0175(5) -0.0031(4) -0.0041(4) -0.0047(4)
    N1 0.0177(5) 0.0134(5) 0.0162(5) -0.0005(4) -0.0033(4) -0.0038(4)
    N2 0.0138(5) 0.0148(5) 0.0163(5) -0.0006(4) -0.0013(4) -0.0045(4)
    C3 0.0150(6) 0.0143(6) 0.0164(6) -0.0010(5) -0.0025(5) -0.0054(5)
    C5 0.0167(6) 0.0145(6) 0.0220(7) -0.0004(5) 0.0007(5) -0.0072(5)
    C6 0.0169(6) 0.0184(6) 0.0224(7) -0.0025(5) 0.0009(5) -0.0106(5)
    C7 0.0169(6) 0.0241(7) 0.0175(6) -0.0030(5) -0.0001(5) -0.0075(5)
    C8 0.0168(6) 0.0192(6) 0.0164(6) -0.0018(5) -0.0013(5) -0.0030(5)
    C8A 0.0119(6) 0.0148(6) 0.0178(6) -0.0015(4) 0.0008(5) -0.0038(5)
    C9 0.0152(6) 0.0142(6) 0.0174(6) -0.0012(5) -0.0022(5) -0.0050(5)
    C10 0.0138(6) 0.0139(6) 0.0154(6) -0.0010(4) -0.0010(5) -0.0038(5)
    C11 0.0204(7) 0.0205(7) 0.0425(9) 0.0018(5) 0.0010(6) -0.0125(6)
    C12 0.0440(10) 0.0218(8) 0.0572(12) -0.0017(7) 0.0097(9) -0.0166(8)
    C14 0.0205(7) 0.0283(7) 0.0244(7) -0.0030(6) -0.0086(6) -0.0075(6)
    C15 0.0329(9) 0.0399(9) 0.0268(8) -0.0021(7) -0.0124(7) -0.0056(7)
    C16 0.0214(7) 0.0136(6) 0.0168(6) 0.0009(5) -0.0020(5) -0.0049(5)
    C17 0.0218(7) 0.0159(6) 0.0228(7) -0.0004(5) -0.0025(5) -0.0034(5)
    C18 0.0308(8) 0.0215(7) 0.0293(8) -0.0035(6) 0.0028(6) 0.0005(6)
    C19 0.0466(10) 0.0263(8) 0.0271(8) 0.0012(7) -0.0019(7) 0.0076(6)
    C20 0.0390(9) 0.0311(9) 0.0271(8) 0.0068(7) -0.0113(7) 0.0027(7)
    C21 0.0241(7) 0.0234(7) 0.0241(7) 0.0030(6) -0.0062(6) -0.0046(6)
    Cl1 0.01411(14) 0.01354(14) 0.02489(16) -0.00020(10) -0.00402(11)
                                                                    -0.00502(11)
    N22 0.046(3) 0.065(9) 0.026(2) -0.015(7) 0.003(3) -0.010(4)
    N22A 0.046(3) 0.065(9) 0.026(2) -0.015(7) 0.003(3) -0.010(4)
    C24 0.028(4) 0.071(7) 0.0266(18) -0.010(3) 0.0026(16) -0.018(3)
    C24A 0.028(4) 0.071(7) 0.0266(18) -0.010(3) 0.0026(16) -0.018(3)
    C23 0.0292(8) 0.0458(10) 0.0243(8) -0.0118(7) 0.0026(6) -0.0056(7)
_geom_special_details
;
 All esds (except the esd in the dihedral angle between two l.s. planes)
 are estimated using the full covariance matrix.  The cell esds are taken
 into account individually in the estimation of esds in distances, angles
 and torsion angles; correlations between esds in cell parameters are only
 used when they are defined by crystal symmetry.  An approximate (isotropic)
 treatment of cell esds is used for estimating esds involving l.s. planes.
;
loop_
    _geom_bond_atom_site_label_1
    _geom_bond_atom_site_label_2
    _geom_bond_site_symmetry_2
    _geom_bond_distance
    _geom_bond_publ_flag
    Br6 C6 . 1.8882(13) ?
    O2 H2 . 0.80(2) ?
    O2 C10 . 1.3954(16) ?
    O10 C9 . 1.4047(16) ?
    O10 C11 . 1.4438(18) ?
    O13 C9 . 1.4010(16) ?
    O13 C14 . 1.4383(16) ?
    N1 H1 . 0.86(2) ?
    N1 C8A . 1.3413(18) ?
    N1 C10 . 1.4664(16) ?
    N2 C3 . 1.4867(16) ?
    N2 C5 . 1.3590(17) ?
    N2 C8A . 1.3487(17) ?
    C3 H3 . 1.0000 ?
    C3 C10 . 1.5715(18) ?
    C3 C16 . 1.5072(18) ?
    C5 H5 . 0.9500 ?
    C5 C6 . 1.362(2) ?
    C6 C7 . 1.411(2) ?
    C7 H7 . 0.9500 ?
    C7 C8 . 1.371(2) ?
    C8 H8 . 0.9500 ?
    C8 C8A . 1.4065(19) ?
    C9 H9 . 1.0000 ?
    C9 C10 . 1.5352(17) ?
    C11 H11A . 0.9900 ?
    C11 H11B . 0.9900 ?
    C11 C12 . 1.492(2) ?
    C12 H12A . 0.9800 ?
    C12 H12B . 0.9800 ?
    C12 H12C . 0.9800 ?
    C14 H14A . 0.9900 ?
    C14 H14B . 0.9900 ?
    C14 C15 . 1.511(2) ?
    C15 H15A . 0.9800 ?
    C15 H15B . 0.9800 ?
    C15 H15C . 0.9800 ?
    C16 C17 . 1.395(2) ?
    C16 C21 . 1.392(2) ?
    C17 H17 . 0.9500 ?
    C17 C18 . 1.389(2) ?
    C18 H18 . 0.9500 ?
    C18 C19 . 1.387(2) ?
    C19 H19 . 0.9500 ?
    C19 C20 . 1.388(3) ?
    C20 H20 . 0.9500 ?
    C20 C21 . 1.391(2) ?
    C21 H21 . 0.9500 ?
    N22 C23 . 1.132(12) ?
    N22A C23 . 1.141(9) ?
    C24 H24A . 0.9800 ?
    C24 H24B . 0.9800 ?
    C24 H24C . 0.9800 ?
    C24 C23 . 1.462(11) ?
    C24A H24D . 0.9800 ?
    C24A H24E . 0.9800 ?
    C24A H24F . 0.9800 ?
    C24A C23 . 1.457(8) ?
loop_
    _geom_angle_atom_site_label_1
    _geom_angle_atom_site_label_2
    _geom_angle_atom_site_label_3
    _geom_angle_site_symmetry_1
    _geom_angle_site_symmetry_3
    _geom_angle
    _geom_angle_publ_flag
    C10 O2 H2 . . 109.4(15) ?
    C9 O10 C11 . . 117.69(11) ?
    C9 O13 C14 . . 113.71(10) ?
    C8A N1 H1 . . 121.0(12) ?
    C8A N1 C10 . . 110.85(11) ?
    C10 N1 H1 . . 123.7(12) ?
    C5 N2 C3 . . 126.31(11) ?
    C8A N2 C3 . . 110.27(11) ?
    C8A N2 C5 . . 123.28(12) ?
    N2 C3 H3 . . 108.0 ?
    N2 C3 C10 . . 101.08(10) ?
    N2 C3 C16 . . 112.88(10) ?
    C10 C3 H3 . . 108.0 ?
    C16 C3 H3 . . 108.0 ?
    C16 C3 C10 . . 118.46(11) ?
    N2 C5 H5 . . 120.8 ?
    N2 C5 C6 . . 118.41(13) ?
    C6 C5 H5 . . 120.8 ?
    C5 C6 Br6 . . 118.27(11) ?
    C5 C6 C7 . . 120.32(13) ?
    C7 C6 Br6 . . 121.38(10) ?
    C6 C7 H7 . . 119.9 ?
    C8 C7 C6 . . 120.20(13) ?
    C8 C7 H7 . . 119.9 ?
    C7 C8 H8 . . 120.8 ?
    C7 C8 C8A . . 118.33(13) ?
    C8A C8 H8 . . 120.8 ?
    N1 C8A N2 . . 110.41(12) ?
    N1 C8A C8 . . 130.13(13) ?
    N2 C8A C8 . . 119.46(12) ?
    O10 C9 H9 . . 107.4 ?
    O10 C9 C10 . . 113.93(11) ?
    O13 C9 O10 . . 114.38(11) ?
    O13 C9 H9 . . 107.4 ?
    O13 C9 C10 . . 105.91(10) ?
    C10 C9 H9 . . 107.4 ?
    O2 C10 N1 . . 111.60(10) ?
    O2 C10 C3 . . 115.02(10) ?
    O2 C10 C9 . . 109.37(10) ?
    N1 C10 C3 . . 100.50(10) ?
    N1 C10 C9 . . 110.23(10) ?
    C9 C10 C3 . . 109.84(10) ?
    O10 C11 H11A . . 110.3 ?
    O10 C11 H11B . . 110.3 ?
    O10 C11 C12 . . 107.15(13) ?
    H11A C11 H11B . . 108.5 ?
    C12 C11 H11A . . 110.3 ?
    C12 C11 H11B . . 110.3 ?
    C11 C12 H12A . . 109.5 ?
    C11 C12 H12B . . 109.5 ?
    C11 C12 H12C . . 109.5 ?
    H12A C12 H12B . . 109.5 ?
    H12A C12 H12C . . 109.5 ?
    H12B C12 H12C . . 109.5 ?
    O13 C14 H14A . . 110.3 ?
    O13 C14 H14B . . 110.3 ?
    O13 C14 C15 . . 106.88(12) ?
    H14A C14 H14B . . 108.6 ?
    C15 C14 H14A . . 110.3 ?
    C15 C14 H14B . . 110.3 ?
    C14 C15 H15A . . 109.5 ?
    C14 C15 H15B . . 109.5 ?
    C14 C15 H15C . . 109.5 ?
    H15A C15 H15B . . 109.5 ?
    H15A C15 H15C . . 109.5 ?
    H15B C15 H15C . . 109.5 ?
    C17 C16 C3 . . 122.00(12) ?
    C21 C16 C3 . . 118.21(13) ?
    C21 C16 C17 . . 119.76(13) ?
    C16 C17 H17 . . 120.0 ?
    C18 C17 C16 . . 119.93(14) ?
    C18 C17 H17 . . 120.0 ?
    C17 C18 H18 . . 119.9 ?
    C19 C18 C17 . . 120.21(15) ?
    C19 C18 H18 . . 119.9 ?
    C18 C19 H19 . . 120.0 ?
    C18 C19 C20 . . 120.01(15) ?
    C20 C19 H19 . . 120.0 ?
    C19 C20 H20 . . 120.0 ?
    C19 C20 C21 . . 120.04(15) ?
    C21 C20 H20 . . 120.0 ?
    C16 C21 H21 . . 120.0 ?
    C20 C21 C16 . . 120.04(15) ?
    C20 C21 H21 . . 120.0 ?
    H24A C24 H24B . . 109.5 ?
    H24A C24 H24C . . 109.5 ?
    H24B C24 H24C . . 109.5 ?
    C23 C24 H24A . . 109.5 ?
    C23 C24 H24B . . 109.5 ?
    C23 C24 H24C . . 109.5 ?
    H24D C24A H24E . . 109.5 ?
    H24D C24A H24F . . 109.5 ?
    H24E C24A H24F . . 109.5 ?
    C23 C24A H24D . . 109.5 ?
    C23 C24A H24E . . 109.5 ?
    C23 C24A H24F . . 109.5 ?
    N22 C23 C24 . . 174(3) ?
    N22A C23 C24A . . 175(2) ?
loop_
    _geom_torsion_atom_site_label_1
    _geom_torsion_atom_site_label_2
    _geom_torsion_atom_site_label_3
    _geom_torsion_atom_site_label_4
    _geom_torsion_site_symmetry_1
    _geom_torsion_site_symmetry_2
    _geom_torsion_site_symmetry_3
    _geom_torsion_site_symmetry_4
    _geom_torsion
    _geom_torsion_publ_flag
    Br6 C6 C7 C8 . . . . 177.82(10) ?
    O10 C9 C10 O2 . . . . -71.36(13) ?
    O10 C9 C10 N1 . . . . 51.69(14) ?
    O10 C9 C10 C3 . . . . 161.53(10) ?
    O13 C9 C10 O2 . . . . 55.23(13) ?
    O13 C9 C10 N1 . . . . 178.28(10) ?
    O13 C9 C10 C3 . . . . -71.88(13) ?
    N2 C3 C10 O2 . . . . 95.88(12) ?
    N2 C3 C10 N1 . . . . -24.09(11) ?
    N2 C3 C10 C9 . . . . -140.24(10) ?
    N2 C3 C16 C17 . . . . -49.31(17) ?
    N2 C3 C16 C21 . . . . 128.79(13) ?
    N2 C5 C6 Br6 . . . . -178.08(9) ?
    N2 C5 C6 C7 . . . . -0.2(2) ?
    C3 N2 C5 C6 . . . . -175.57(12) ?
    C3 N2 C8A N1 . . . . -2.82(15) ?
    C3 N2 C8A C8 . . . . 176.85(11) ?
    C3 C16 C17 C18 . . . . 179.20(13) ?
    C3 C16 C21 C20 . . . . -178.63(14) ?
    C5 N2 C3 C10 . . . . -166.53(12) ?
    C5 N2 C3 C16 . . . . -38.96(17) ?
    C5 N2 C8A N1 . . . . -178.82(11) ?
    C5 N2 C8A C8 . . . . 0.85(19) ?
    C5 C6 C7 C8 . . . . 0.0(2) ?
    C6 C7 C8 C8A . . . . 0.6(2) ?
    C7 C8 C8A N1 . . . . 178.60(13) ?
    C7 C8 C8A N2 . . . . -1.00(19) ?
    C8A N1 C10 O2 . . . . -97.51(13) ?
    C8A N1 C10 C3 . . . . 24.90(13) ?
    C8A N1 C10 C9 . . . . 140.75(11) ?
    C8A N2 C3 C10 . . . . 17.62(13) ?
    C8A N2 C3 C16 . . . . 145.19(11) ?
    C8A N2 C5 C6 . . . . -0.23(19) ?
    C9 O10 C11 C12 . . . . 170.67(13) ?
    C9 O13 C14 C15 . . . . -176.75(12) ?
    C10 N1 C8A N2 . . . . -15.17(15) ?
    C10 N1 C8A C8 . . . . 165.20(13) ?
    C10 C3 C16 C17 . . . . 68.46(17) ?
    C10 C3 C16 C21 . . . . -113.43(14) ?
    C11 O10 C9 O13 . . . . -46.27(16) ?
    C11 O10 C9 C10 . . . . 75.76(15) ?
    C14 O13 C9 O10 . . . . -69.90(14) ?
    C14 O13 C9 C10 . . . . 163.79(11) ?
    C16 C3 C10 O2 . . . . -27.96(16) ?
    C16 C3 C10 N1 . . . . -147.93(11) ?
    C16 C3 C10 C9 . . . . 95.92(13) ?
    C16 C17 C18 C19 . . . . -0.7(2) ?
    C17 C16 C21 C20 . . . . -0.5(2) ?
    C17 C18 C19 C20 . . . . -0.4(3) ?
    C18 C19 C20 C21 . . . . 1.1(3) ?
    C19 C20 C21 C16 . . . . -0.6(3) ?
    C21 C16 C17 C18 . . . . 1.1(2) ?
loop_
    _geom_hbond_atom_site_label_D
    _geom_hbond_atom_site_label_H
    _geom_hbond_atom_site_label_A
    _geom_hbond_site_symmetry_A
    _geom_hbond_distance_DH
    _geom_hbond_distance_HA
    _geom_hbond_distance_DA
    _geom_hbond_angle_DHA
    _geom_hbond_publ_flag
    O2 H2 Cl1 . 0.80(2) 2.25(2) 3.0489(10) 177(2) yes
    N1 H1 Cl1 2_666 0.86(2) 2.37(2) 3.1829(12) 157.0(17) yes
    C7 H7 N22A 1_554 0.95 2.51 3.410(15) 157 yes
    C24A H24F O13 . 0.98 2.34 3.260(12) 156 yes
    C3 H3 Cl1 1_655 1.00 2.62 3.6125(13) 171 yes
    C9 H9 Cl1 1_655 1.00 2.72 3.6643(14) 157 yes
    C17 H17 Cl1 . 0.95 2.70 3.6259(15) 165 yes
_shelx_space_group_comment
;
The symmetry employed for this shelxl refinement is uniquely defined
by the following loop, which should always be used as a source of
symmetry information in preference to the above space-group names.
They are only intended as comments.
;
_shelx_estimated_absorpt_T_min     0.404
_shelx_estimated_absorpt_T_max     0.546
_shelx_hkl_file
;
   0   0  -1 3176.46   11.50
   0   0  -2    8.06    0.84
   0   0  -3  619.93    8.81
   0   0  -4 1862.28   17.92
   0   0  -5  709.13   12.60
   0   0  -6  691.35   13.93
   0   0  -7    1.28    0.49
   0   0  -7    0.52    0.58
   0   0  -7    1.08    0.52
   0   0  -8    1.70    0.62
   0   0  -8    2.28    1.22
   0   0  -9  295.14   12.17
   0   0  -9  297.89    7.86
   0   0  -9  300.27    8.41
   0   0 -10  320.90    9.45
   0   0  10  309.12    9.21
   0   0 -10  329.24    9.57
   0   0 -10  290.58    8.60
   0   0 -10  314.93    8.76
   0   0 -10  341.93   13.97
   0   0 -10  323.11    8.71
   0   0  10  313.90    9.15
   0   0 -10  327.76    9.43
   0   0 -11  222.31    8.29
   0   0  11  230.49    8.29
   0   0 -11  233.16    8.60
   0   0 -11  245.07    7.84
   0   0 -11  232.33   11.99
   0   0 -11  244.93    8.05
   0   0 -11  233.47    8.03
   0   0  11  241.22    8.32
   0   0 -11  235.93    8.45
   0   0 -12   11.11    1.96
   0   0  12   10.65    1.87
   0   0 -12   11.26    1.99
   0   0  12   10.93    2.75
   0   0 -12    9.25    2.54
   0   0 -12   11.08    1.72
   0   0 -12    9.46    1.65
   0   0 -12   12.28    2.05
   0   0  12    8.18    1.63
   0   0 -12    8.51    1.60
   0   0 -13   11.76    1.79
   0   0 -13   12.02    1.81
   0   0 -13   14.01    2.12
   0   0  13   12.04    1.92
   0   0 -13   13.44    2.09
   0   0  13   14.51    2.14
   0   0  14  105.85    5.16
   0   0 -14   98.31    4.55
   0   0  14  102.55    4.77
   0   0 -14  104.74    5.34
   0   0 -14  104.05    4.81
   0   0 -14  104.31    5.40
   0   0  14  104.20    5.23
   0   0 -15  158.50    5.75
   0   0  15  165.05    5.83
   0   0  16   52.00    2.67
   0   1 -16   81.48    3.13
   0  -1  16   89.67    3.09
   0   1 -15   50.90    2.60
   0   1 -15   59.06    3.31
   0   1 -15   57.23    3.40
   0  -1  15   60.69    3.32
   0  -1  14   41.49    3.17
   0   1 -14   37.88    3.16
   0   1 -14   43.01    2.92
   0  -1  14   43.82    3.26
   0   1 -14   42.81    3.35
   0   1 -14   41.07    2.98
   0   1 -14   45.19    3.41
   0  -1  14   43.25    2.91
   0   1 -13    6.37    1.46
   0   1 -13    2.95    1.14
   0  -1  13    6.13    1.36
   0   1 -13    3.61    1.21
   0  -1  13    4.47    1.24
   0   1 -13    4.77    1.24
   0   1 -12  221.80    8.10
   0   1 -12  224.39    7.33
   0   1 -12  232.09    8.50
   0  -1  12  232.27    8.35
   0   1 -12  225.85    8.42
   0  -1  12  224.43    8.23
   0   1 -12  222.28    8.37
   0   1 -12  224.21    8.39
   0   1 -11  140.97    6.46
   0   1 -11  146.80    5.98
   0   1 -11  149.48    9.96
   0   1 -11  142.17    5.98
   0   1 -11  151.34    6.81
   0  -1  11  141.53    6.52
   0   1 -11  134.58    6.47
   0   1 -11  132.77    6.44
   0   1 -11  141.06    6.67
   0  -1  11  137.75    6.42
   0   1 -10  413.64    9.76
   0   1 -10  413.05   10.78
   0   1 -10  430.21   10.90
   0   1 -10  446.42   11.22
   0   1 -10  427.92   10.94
   0  -1  10  434.33   10.91
   0  -1  10  428.94   10.94
   0   1 -10  433.09   11.07
   0   1 -10  453.82   10.43
   0   1 -10  447.49   16.15
   0   1  -9   48.28    3.46
   0   1  -9   43.23    3.28
   0   1  -9   55.57    5.41
   0  -1   9   50.74    3.58
   0   1  -8  174.82    6.09
   0   1  -8  175.56    5.80
   0   1  -8  181.83    9.00
   0   1  -7  325.05    7.58
   0   1  -7  314.01    7.14
   0   1  -7  333.74   11.12
   0   1  -6 2554.86   28.47
   0   1  -5  188.65    6.93
   0  -1   4   24.51    0.76
   0   1  -4   25.01    2.30
   0   1  -4   23.11    0.77
   0   1  -3  700.01   10.45
   0   1  -2  858.66    9.70
   0   1  -1 1254.03    9.57
   0   1   0   19.20    0.97
   0  -1   0    2.84    0.38
   0  -1  -1  268.20    3.88
   0  -1  -1  270.56    3.89
   0  -1  -2   16.51    1.20
   0  -1  -3  115.22    3.84
   0  -1  -4 1592.61   16.09
   0  -1  -4 1386.59    7.13
   0  -1  -5 1991.41   20.70
   0  -1  -6  469.92   11.27
   0  -1  -7  243.88    9.07
   0  -1  -8  134.16    7.37
   0  -1  -8  130.06    4.77
   0  -1  -9   66.08    5.60
   0  -1  -9   60.57    3.52
   0  -1 -10   51.82    5.39
   0  -1 -10   51.02    3.45
   0  -1 -10   51.62    3.80
   0   1  10   45.39    3.53
   0  -1 -10   45.89    3.55
   0  -1 -10   47.85    3.61
   0   1  10   52.59    3.66
   0  -1 -10   49.02    3.57
   0  -1 -11   95.38    5.22
   0  -1 -11   92.64    4.85
   0  -1 -11  102.50    7.91
   0   1  11   93.68    7.76
   0   1  11   95.38    5.37
   0  -1 -11   99.29    5.53
   0  -1 -11   97.47    5.48
   0   1  11   90.88    5.14
   0  -1 -11   96.05    5.48
   0   1  11   91.27    5.08
   0  -1 -12   18.97    2.44
   0  -1 -12   23.69    3.97
   0  -1 -12   19.91    2.31
   0   1  12   16.36    3.39
   0  -1 -12   17.48    2.42
   0   1  12   19.88    2.58
   0   1  12   19.36    2.51
   0  -1 -12   17.70    2.48
   0   1  12   20.58    2.52
   0  -1 -13   10.31    1.77
   0  -1 -13   10.74    1.93
   0  -1 -13    8.49    1.49
   0   1  13    7.05    1.58
   0   1  13    7.39    1.51
   0  -1 -13    8.28    1.72
   0   1  13    9.72    1.79
   0  -1 -13    5.75    1.33
   0   1  13    9.65    1.73
   0  -1 -14   69.92    4.11
   0  -1 -14   77.00    4.75
   0   1  14   78.26    4.66
   0   1  14   72.23    4.49
   0   1  14   74.07    4.24
   0  -1 -14   72.24    4.66
   0  -1 -14   80.25    4.46
   0   1  15   26.47    2.26
   0   1  15   30.35    2.66
   0   1  15   29.53    2.60
   0  -1 -15   26.33    2.26
   0  -1 -15   31.37    2.85
   0   1  16    1.93    0.65
   0  -1 -16    1.80    0.68
   0  -1 -17    5.46    0.71
   0  -2  15   32.64    2.22
   0  -2  15   28.20    2.06
   0   2 -15   30.94    2.22
   0   2 -15   26.35    1.77
   0   2 -14   16.16    1.95
   0  -2  14   15.31    1.85
   0   2 -14   13.64    1.78
   0  -2  14   15.46    1.85
   0  -2  14   13.07    1.69
   0   2 -14   14.34    1.74
   0   2 -13   50.03    3.74
   0  -2  13   53.47    3.80
   0   2 -13   58.87    4.00
   0  -2  13   52.58    3.73
   0  -2  13   52.39    3.73
   0   2 -13   53.32    3.76
   0   2 -12   93.80    5.34
   0   2 -12   99.77    5.50
   0  -2  12   97.95    5.44
   0   2 -12   92.05    5.28
   0  -2  12   96.39    5.37
   0   2 -11   81.10    5.01
   0   2 -11   82.92    7.52
   0   2 -11   84.22    5.07
   0  -2  11   84.26    4.69
   0  -2  11   92.26    5.30
   0  -2  11   80.90    4.98
   0   2 -11   91.44    5.32
   0   2 -10   78.26    4.87
   0   2 -10   80.42    4.86
   0   2 -10   87.37    5.05
   0   2 -10   80.35    4.82
   0  -2  10   74.75    4.41
   0  -2  10   81.14    4.91
   0   2  -9   45.70    3.52
   0   2  -9   50.44    3.69
   0  -2   9   46.12    3.56
   0  -2   9   44.60    3.48
   0   2  -9   47.46    3.55
   0   2  -9   47.58    3.56
   0  -2   9   48.85    3.47
   0   2  -9   45.57    3.25
   0   2  -8   33.88    2.67
   0   2  -8   32.92    2.78
   0   2  -7  413.72    8.62
   0   2  -7  418.95   13.38
   0   2  -7  446.46    9.25
   0   2  -6   44.94    4.00
   0   2  -6   45.13    2.63
   0   2  -6   45.86    2.73
   0  -2   5  130.34    2.66
   0  -2   5  127.05    2.77
   0   2  -4   23.16    2.43
   0   2  -3  101.74    4.47
   0   2  -2   23.57    1.92
   0   2  -1    0.97    0.38
   0  -2   0  596.24    7.51
   0   2   0  616.77    7.86
   0   2   1   10.30    1.05
   0  -2  -1    6.77    0.81
   0   2   2   28.38    1.89
   0  -2  -2   27.39    1.77
   0  -2  -2   27.19    1.78
   0   2   3 1348.70   14.45
   0  -2  -3 1368.12   13.90
   0   2   4  925.39   13.30
   0  -2  -4  940.33   13.12
   0   2   5  317.10    8.77
   0  -2  -5  322.91    8.57
   0   2   6  179.60    3.28
   0   2   6  186.07    7.45
   0  -2  -6  196.31    7.30
   0   2   6  178.83    3.58
   0  -2  -7    3.34    0.75
   0  -2  -7    2.46    0.93
   0   2   7    1.05    0.72
   0  -2  -8    1.12    0.63
   0   2   8    0.21    0.50
   0  -2  -8    0.20    0.47
   0  -2  -9   25.59    2.40
   0  -2  -9   30.95    3.84
   0   2   9   27.62    3.75
   0  -2 -10  652.21   13.14
   0  -2 -10  659.38   11.85
   0  -2 -10  691.73   19.32
   0  -2 -10  687.74   12.56
   0   2  10  663.56   19.43
   0  -2 -10  692.86   13.75
   0   2  10  660.48   13.37
   0  -2 -10  677.90   13.50
   0   2  10  676.29   12.99
   0  -2 -10  705.02   13.39
   0   2  10  686.92   13.42
   0  -2 -11  191.89    7.58
   0   2  11  195.37   11.15
   0  -2 -11  199.15    7.10
   0  -2 -11  201.90   11.05
   0  -2 -11  199.11    7.87
   0   2  11  197.40    7.67
   0   2  11  188.58    7.21
   0  -2 -11  203.64    7.92
   0  -2 -11  201.60    7.58
   0   2  11  190.85    7.44
   0  -2 -12  123.64    6.16
   0   2  12  105.70    8.47
   0  -2 -12  108.15    5.58
   0   2  12  117.34    6.12
   0  -2 -12  113.37    6.06
   0  -2 -12  111.74    5.48
   0  -2 -12  115.40    8.72
   0  -2 -12  112.21    6.08
   0   2  12  110.70    5.67
   0  -2 -12  116.22    6.02
   0   2  12  107.81    5.92
   0   2  12  115.37    5.77
   0  -2 -13  141.45    6.82
   0  -2 -13  136.98    6.73
   0  -2 -13  125.70    5.93
   0   2  13  132.84    6.47
   0  -2 -13  134.08    5.85
   0  -2 -13  130.30    6.37
   0  -2 -13  128.25    6.24
   0   2  13  132.49    6.41
   0   2  13  132.62    6.14
   0  -2 -14  269.37    9.09
   0   2  14  274.76    8.86
   0  -2 -14  268.22    8.24
   0  -2 -14  255.54    7.44
   0   2  14  264.54    8.26
   0   2  14  274.93    8.88
   0  -2 -14  272.87    8.71
   0  -2 -14  271.50    8.63
   0  -2 -15  139.51    5.52
   0   2  15  140.12    5.75
   0  -2 -15  143.57    5.40
   0   2  15  136.98    5.32
   0   2  15  138.49    5.70
   0  -2 -15  135.79    5.56
   0  -2 -15  138.61    5.95
   0   2  16  187.65    5.64
   0  -2 -16  179.32    5.45
   0  -2 -16  184.38    5.84
   0   2  17   36.89    1.82
   0  -2 -17   37.10    1.94
   0  -3  15   63.44    2.62
   0  -3  15   62.92    2.59
   0   3 -14    9.98    1.37
   0   3 -14   11.32    1.52
   0  -3  14   10.90    1.42
   0  -3  14    9.66    1.33
   0   3 -14    9.83    1.35
   0  -3  14    9.22    1.35
   0   3 -14   10.35    1.43
   0  -3  13    0.72    0.62
   0   3 -13    1.29    0.76
   0   3 -13    0.12    0.67
   0  -3  13    0.23    0.48
   0   3 -13    0.97    0.71
   0  -3  13    0.22    0.54
   0   3 -13    0.47    0.56
   0   3 -12   68.14    4.38
   0  -3  12   66.36    4.37
   0  -3  12   60.65    3.77
   0   3 -12   66.65    4.43
   0   3 -12   67.71    4.39
   0  -3  12   59.24    4.05
   0   3 -12   67.43    4.51
   0   3 -12   68.80    4.37
   0  -3  11  657.38   14.06
   0   3 -11  638.70   13.61
   0  -3  11  625.96   12.87
   0   3 -11  636.60   13.82
   0  -3  11  635.80   13.72
   0   3 -11  644.56   13.95
   0   3 -11  650.14   14.29
   0   3 -11  666.34   14.06
   0   3 -10  497.12   11.89
   0  -3  10  502.38   11.73
   0  -3  10  493.59   12.15
   0  -3  10  483.70   12.03
   0   3 -10  508.81   12.27
   0   3 -10  489.91   12.05
   0   3 -10  506.10   12.52
   0   3 -10  482.15   12.17
   0   3 -10  515.52   12.30
   0   3  -9  354.51    9.70
   0  -3   9  353.14    9.69
   0   3  -9  361.17    9.97
   0   3  -9  361.01   10.01
   0  -3   9  366.02   10.08
   0  -3   9  336.45    9.83
   0   3  -9  346.77   10.05
   0   3  -9  359.52   10.24
   0   3  -9  370.03   10.06
   0   3  -8   99.77    4.84
   0  -3   8   97.98    4.91
   0   3  -8   98.81    4.99
   0  -3   8  102.42    5.18
   0  -3   8   99.86    5.09
   0   3  -8   94.69    5.02
   0   3  -8  102.01    5.01
   0   3  -8   95.39    5.00
   0   3  -8   92.20    4.94
   0   3  -7    2.76    0.84
   0   3  -6  753.87   11.66
   0  -3   5  205.16    5.10
   0   3  -5  196.42    4.84
   0   3  -5  202.48    5.54
   0   3  -5  215.79    8.94
   0   3  -4 1099.45   18.20
   0   3  -3 1147.49   16.92
   0   3  -2  556.68   10.75
   0   3  -1 1309.73   15.22
   0   3   0 4564.64   26.89
   0  -3   0 4650.00   26.11
   0  -3  -1  516.74    8.70
   0   3   1  530.74    8.83
   0   3   2  787.61   11.70
   0  -3  -2  791.34   10.91
   0   3   3    9.30    1.37
   0  -3  -3   10.09    1.33
   0  -3  -3   10.31    1.34
   0   3   4 4614.83   32.61
   0  -3  -4 4620.07   30.66
   0   3   5 1188.07   17.97
   0  -3  -5 1238.68   17.45
   0   3   6  587.29   13.60
   0  -3  -7   53.67    2.88
   0   3   7   52.09    4.49
   0  -3  -7   49.88    4.13
   0  -3  -8  529.77    9.93
   0   3   8  561.94   15.84
   0  -3  -8  547.37   14.77
   0  -3  -9 1563.51   18.34
   0  -3  -9 1543.69   26.94
   0   3   9 1537.66   28.11
   0   3  10  719.02   20.52
   0  -3 -10  740.91   20.00
   0  -3 -10  742.39   14.23
   0   3  10  725.22   13.35
   0   3  10  728.02   13.94
   0   3  10  701.47   13.51
   0  -3 -10  773.31   13.88
   0   3  10  732.62   14.23
   0  -3 -10  737.17   14.41
   0  -3 -10  713.60   13.61
   0   3  11  140.85    6.20
   0  -3 -11  140.58    6.55
   0   3  11  138.48    9.48
   0  -3 -11  146.48    9.44
   0  -3 -11  144.48    6.12
   0  -3 -11  141.22    6.55
   0  -3 -11  140.85    5.67
   0   3  11  151.93    6.69
   0   3  11  141.58    6.30
   0  -3 -11  148.65    6.41
   0  -3 -11  146.68    6.48
   0   3  11  146.75    6.70
   0  -3 -11  146.16    6.75
   0  -3 -12   73.92    4.93
   0   3  12   69.70    6.91
   0  -3 -12   67.69    6.73
   0  -3 -12   76.25    4.54
   0  -3 -12   78.83    4.89
   0   3  12   70.52    4.80
   0   3  12   66.36    4.48
   0   3  12   67.47    4.63
   0  -3 -12   66.65    4.65
   0  -3 -12   69.80    4.56
   0  -3 -13    3.24    1.00
   0   3  13    0.95    0.76
   0  -3 -13    3.00    1.07
   0   3  13    1.44    0.82
   0   3  13    2.65    1.14
   0  -3 -13    2.77    1.05
   0  -3 -13    3.17    1.18
   0  -3 -13    2.10    1.00
   0  -3 -14   76.77    4.76
   0  -3 -14   68.95    3.93
   0  -3 -14   77.59    4.86
   0  -3 -14   77.96    4.61
   0   3  14   68.38    4.30
   0   3  14   80.16    4.81
   0  -3 -14   71.59    4.36
   0   3  14   78.55    4.79
   0   3  15  244.91    7.71
   0  -3 -15  227.45    6.92
   0  -3 -15  243.74    7.85
   0  -3 -15  226.77    7.11
   0   3  15  237.82    7.23
   0  -3 -15  234.31    7.49
   0   3  16  144.35    5.06
   0  -3 -16  132.75    4.97
   0  -3 -16  127.34    4.56
   0  -3 -16  130.16    4.68
   0   3  16  132.18    4.54
   0   3  17   20.44    1.44
   0  -3 -17   19.72    1.45
   0  -4  14   13.25    1.32
   0  -4  14   17.87    1.63
   0  -4  14   18.55    1.59
   0   4 -14   16.50    1.59
   0   4 -14   16.03    1.54
   0   4 -13    0.09    0.53
   0   4 -13    0.95    0.50
   0  -4  13    0.58    0.52
   0   4 -13    0.81    0.58
   0  -4  13    1.11    0.57
   0  -4  13    0.92    0.68
   0   4 -13    0.21    0.53
   0   4 -13    0.84    0.55
   0   4 -12  188.89    7.20
   0   4 -12  183.23    6.66
   0   4 -12  203.20    7.20
   0   4 -12  189.85    6.99
   0  -4  12  193.38    6.91
   0   4 -12  187.56    6.67
   0  -4  12  189.09    6.98
   0  -4  12  173.12    6.08
   0   4 -11  116.34    6.00
   0   4 -11  113.00    5.93
   0   4 -11  115.10    5.66
   0   4 -11  106.65    5.52
   0   4 -11  117.52    5.79
   0  -4  11  107.98    5.51
   0  -4  11  107.49    5.60
   0  -4  11  108.58    5.36
   0   4 -11  128.80    5.87
   0   4 -10  113.95    6.06
   0   4 -10  118.30    6.17
   0   4 -10  116.07    5.83
   0   4 -10  113.88    5.84
   0   4 -10  116.33    5.87
   0  -4  10  121.38    6.08
   0  -4  10  115.02    5.86
   0   4 -10  124.11    5.84
   0  -4  10  116.73    5.76
   0   4  -9   11.81    2.00
   0   4  -9    9.21    1.80
   0   4  -9   10.48    1.75
   0  -4   9    8.46    1.65
   0   4  -9   11.46    1.87
   0  -4   9   10.18    1.77
   0   4  -9    9.80    1.76
   0  -4   9    8.72    1.68
   0   4  -9   10.45    1.75
   0   4  -8   49.86    3.87
   0   4  -8   51.66    3.90
   0   4  -8   48.09    3.44
   0  -4   8   47.46    3.62
   0   4  -8   54.06    3.77
   0   4  -8   49.15    3.82
   0  -4   8   53.80    3.86
   0  -4   8   47.81    3.72
   0  -4   7  815.01   14.37
   0   4  -7  816.83   14.47
   0  -4   7  861.00   14.65
   0  -4   7  857.11   14.89
   0   4  -7  839.63   13.93
   0   4  -7  773.44   14.03
   0   4  -7  783.85   14.50
   0   4  -6 1008.82   14.29
   0   4  -6 1019.92   22.25
   0  -4   5  895.75   13.01
   0   4  -5  897.21   12.54
   0   4  -5  866.84   12.54
   0   4  -5  918.13   19.71
   0   4  -4  967.99   11.99
   0   4  -4 1017.23   19.44
   0   4  -3  132.27    6.60
   0   4  -2 2465.59   25.92
   0   4  -1  480.06   10.84
   0  -4   1  497.12   10.53
   0  -4   0    2.96    0.81
   0   4   0    4.03    1.00
   0   4   1  183.91    6.20
   0  -4  -1  186.49    6.04
   0  -4  -2  316.36    7.98
   0  -4  -2  312.35    8.08
   0   4   2  313.00    8.63
   0  -4  -3  954.46   14.59
   0  -4  -3  976.13   14.64
   0   4   3  993.56   15.67
   0  -4  -4 3246.05   27.85
   0   4   4 3142.79   30.02
   0  -4  -5  189.21    7.16
   0   4   5  192.12    7.76
   0  -4  -6  196.48    8.07
   0   4   6  200.09    8.47
   0  -4  -7   67.16    3.25
   0  -4  -7   66.52    3.58
   0   4   7   64.86    5.21
   0   4   8  485.65   15.25
   0  -4  -8  474.01    9.35
   0  -4  -8  474.69   14.07
   0   4   9  394.14   14.57
   0  -4  -9  387.58   13.86
   0  -4  -9  386.30    9.09
   0  -4 -10  153.36    6.51
   0  -4 -10  157.16    6.21
   0  -4 -10  142.45    8.93
   0  -4 -10  164.22    6.89
   0  -4 -10  144.85    5.98
   0   4  10  141.90    6.30
   0   4  10  156.38    6.49
   0   4  10  144.46    9.36
   0  -4 -10  140.69    6.20
   0   4  10  154.48    6.69
   0  -4 -11   34.08    3.26
   0  -4 -11   33.51    3.05
   0  -4 -11   37.05    4.77
   0  -4 -11   34.24    3.31
   0  -4 -11   31.99    2.89
   0   4  11   34.09    3.22
   0   4  11   31.23    3.05
   0   4  11   43.48    5.39
   0  -4 -11   30.94    3.08
   0   4  11   35.40    3.36
   0  -4 -12   82.17    5.17
   0  -4 -12   77.98    4.73
   0  -4 -12   75.50    4.51
   0  -4 -12   73.61    6.93
   0  -4 -12   81.29    4.53
   0   4  12   82.94    5.14
   0   4  12   81.65    5.03
   0   4  12   80.42    5.18
   0  -4 -12   76.94    4.89
   0   4  12   76.12    7.23
   0  -4 -13  316.46    9.03
   0  -4 -13  337.98   10.02
   0   4  13  329.15   10.37
   0   4  13  329.54    9.95
   0  -4 -13  333.67   10.36
   0  -4 -13  334.17    9.67
   0  -4 -14  308.06    8.89
   0  -4 -14  302.86    8.27
   0  -4 -14  305.54    9.54
   0  -4 -14  325.07    9.23
   0   4  14  336.21    9.92
   0  -4 -14  301.44    9.39
   0   4  14  305.54    9.11
   0   4  15   15.03    1.89
   0  -4 -15   13.96    1.78
   0  -4 -15   18.21    2.23
   0  -4 -15   18.28    2.17
   0  -4 -15   18.61    2.03
   0   4  15   15.99    2.06
   0   4  16    4.00    0.86
   0  -4 -16    3.20    0.77
   0  -4 -16    2.32    0.76
   0  -4 -16    3.09    0.81
   0  -4 -16    4.11    0.85
   0   4  16    3.97    0.93
   0  -4 -17   13.63    1.11
   0   4  17   14.89    1.23
   0  -5  14   40.11    1.81
   0   5 -13   40.02    2.65
   0   5 -13   31.85    1.91
   0   5 -13   39.26    2.48
   0  -5  13   39.74    2.46
   0  -5  13   42.34    2.42
   0   5 -12   47.73    3.38
   0   5 -12   42.98    2.88
   0  -5  12   43.43    2.80
   0   5 -12   41.95    3.02
   0  -5  12   45.21    3.11
   0   5 -12   45.62    3.11
   0  -5  12   43.89    2.84
   0   5 -11   33.09    2.83
   0  -5  11   35.53    2.94
   0   5 -11   34.24    2.81
   0   5 -11   33.56    3.18
   0   5 -11   37.78    3.12
   0  -5  11   33.36    2.94
   0   5 -11   30.57    2.83
   0   5 -10    6.23    1.42
   0   5 -10    9.30    1.83
   0   5 -10    8.13    1.68
   0   5 -10    8.68    1.62
   0  -5  10    8.67    1.69
   0   5 -10    8.70    1.63
   0  -5  10    8.79    1.66
   0  -5  10   13.27    1.97
   0   5 -10    8.26    1.53
   0   5  -9   69.10    4.42
   0   5  -9   75.86    4.94
   0   5  -9   80.80    5.15
   0   5  -9   75.84    4.72
   0  -5   9   74.19    4.74
   0   5  -9   72.02    4.55
   0  -5   9   79.20    4.89
   0   5  -9   77.81    4.48
   0  -5   9   77.18    4.80
   0   5  -8  228.09    7.83
   0  -5   8  224.32    8.21
   0   5  -8  224.23    7.41
   0   5  -8  202.28    8.03
   0  -5   8  225.01    8.29
   0  -5   8  211.49    7.93
   0   5  -8  224.74    8.32
   0   5  -7   62.03    4.24
   0  -5   7   63.40    4.34
   0  -5   7   63.65    4.27
   0   5  -7   69.49    6.56
   0  -5   7   66.77    4.37
   0   5  -7   62.50    3.79
   0   5  -7   58.49    4.20
   0   5  -7   77.50    4.54
   0   5  -7   71.88    4.26
   0   5  -6    4.34    1.11
   0   5  -6    1.96    1.28
   0  -5   6    3.52    1.05
   0   5  -6    2.73    0.94
   0   5  -6    5.80    1.26
   0   5  -6    1.91    0.81
   0   5  -5    7.00    1.96
   0   5  -5    5.51    1.10
   0   5  -4   75.56    5.79
   0   5  -4   63.58    3.33
   0   5  -3  137.84    7.43
   0   5  -3  129.84    4.41
   0   5  -2  136.75    6.97
   0  -5   2  147.26    6.86
   0  -5   1  764.41   14.85
   0   5  -1  739.88   15.25
   0   5   0  956.49   16.74
   0  -5   0  960.64   16.17
   0  -5  -1   19.43    2.24
   0   5   1   18.33    2.24
   0  -5  -2  983.06   16.35
   0  -5  -2 1023.65   16.14
   0  -5  -3 1221.06   18.17
   0  -5  -3 1230.00   17.96
   0   5   4 2082.11   26.49
   0  -5  -4 2029.16   24.08
   0  -5  -4 2033.27   23.69
   0   5   5   32.15    3.50
   0  -5  -5   35.07    3.34
   0   5   6   17.66    2.72
   0  -5  -6   18.22    2.57
   0  -5  -7  147.08    7.80
   0  -5  -7  134.09    4.68
   0   5   8  168.43    9.24
   0  -5  -8  155.40    5.41
   0  -5  -8  157.97    8.44
   0  -5  -9  157.04    8.86
   0  -5  -9  165.34    6.68
   0  -5  -9  162.44    6.48
   0   5   9  163.36    9.61
   0  -5  -9  159.99    6.48
   0   5   9  167.72    6.83
   0  -5  -9  174.17    6.11
   0  -5 -10  436.64   10.20
   0  -5 -10  429.38   15.60
   0  -5 -10  449.35   11.62
   0  -5 -10  452.04   11.07
   0   5  10  472.52   17.30
   0  -5 -10  454.44   11.21
   0   5  10  444.65   11.71
   0  -5 -10  436.32   11.18
   0  -5 -11   28.10    2.74
   0  -5 -11   23.92    3.89
   0  -5 -11   28.31    2.87
   0  -5 -11   27.81    3.06
   0   5  11   31.36    4.59
   0  -5 -11   28.23    2.96
   0  -5 -11   29.34    3.04
   0   5  11   29.75    3.18
   0  -5 -12   16.32    2.19
   0  -5 -12   16.94    2.49
   0   5  12   15.57    3.42
   0  -5 -12   15.79    3.25
   0  -5 -12   17.31    2.20
   0   5  12   16.56    2.34
   0  -5 -12   20.02    2.54
   0  -5 -12   16.01    2.28
   0   5  12   18.24    2.50
   0  -5 -13    0.89    0.61
   0  -5 -13    0.79    0.68
   0   5  13    0.45    0.62
   0   5  13    0.80    0.67
   0  -5 -13    0.29    0.64
   0  -5 -13    0.75    0.67
   0  -5 -13    1.46    0.95
   0  -5 -13    0.15    0.62
   0  -5 -14   11.01    1.58
   0  -5 -14   10.30    1.70
   0   5  14   10.41    1.84
   0   5  14   10.73    1.76
   0  -5 -14   10.09    1.75
   0  -5 -14   10.51    1.66
   0  -5 -15   80.72    4.11
   0   5  15   74.88    4.24
   0   5  15   71.51    4.01
   0  -5 -15   72.16    4.01
   0  -5 -15   72.43    3.74
   0   5  16  109.71    4.20
   0  -5 -16  116.09    4.56
   0   5  16  117.93    4.47
   0  -5 -16  114.36    4.08
   0  -5 -16  108.57    4.03
   0  -5 -17    3.89    0.66
   0   6 -13   24.89    1.69
   0  -6  13   26.72    1.65
   0  -6  13   27.04    1.61
   0  -6  12    6.23    0.97
   0   6 -12    4.64    0.93
   0  -6  12    3.89    0.77
   0  -6  12    5.08    0.98
   0  -6  12    3.86    0.86
   0   6 -12    5.02    0.94
   0   6 -12    4.57    1.01
   0   6 -11   73.93    4.26
   0  -6  11   84.51    4.27
   0   6 -11   73.24    3.94
   0   6 -11   72.29    3.82
   0  -6  11   71.92    3.98
   0  -6  11   76.31    3.96
   0   6 -10   33.41    3.11
   0  -6  10   34.53    3.06
   0  -6  10   37.85    3.15
   0  -6  10   29.34    2.76
   0   6 -10   32.27    2.82
   0  -6  10   28.28    2.73
   0   6 -10   33.93    2.92
   0  -6   9  152.68    6.70
   0   6  -9  157.40    5.99
   0   6  -9  152.44    6.19
   0  -6   9  155.69    6.70
   0   6  -9  157.52    6.55
   0  -6   9  162.71    6.87
   0   6  -9  153.12    6.35
   0   6  -8    7.72    1.42
   0   6  -8    7.95    1.52
   0   6  -8    6.79    1.59
   0  -6   8    8.16    1.65
   0   6  -8    5.47    1.42
   0   6  -8    7.70    1.54
   0  -6   8    8.26    1.62
   0  -6   8    8.30    1.63
   0   6  -7  211.09    7.97
   0   6  -7  204.75    7.91
   0   6  -7  208.71    7.31
   0   6  -7  208.85    8.25
   0   6  -7  227.90   12.33
   0  -6   7  212.64   11.72
   0  -6   7  210.70    8.14
   0   6  -7  208.91    6.87
   0   6  -7  193.03    7.53
   0  -6   7  216.68    8.10
   0  -6   7  229.61    8.48
   0   6  -6  421.17   16.35
   0  -6   6  440.18   16.28
   0   6  -6  392.98   10.31
   0  -6   6  406.41   11.00
   0  -6   6  382.98    9.68
   0   6  -6  409.18    9.33
   0   6  -6  400.83   11.18
   0   6  -6  403.19   10.77
   0   6  -6  411.56   10.78
   0   6  -6  399.49   10.78
   0   6  -6  404.13    9.90
   0   6  -5   25.30    3.90
   0  -6   5   24.09    3.67
   0   6  -5   19.21    2.28
   0   6  -5   21.02    2.41
   0   6  -5   19.01    2.21
   0   6  -5   20.19    2.14
   0   6  -5   21.39    2.54
   0   6  -5   20.01    2.36
   0  -6   5   24.53    2.67
   0  -6   5   16.72    2.05
   0   6  -4   56.14    3.90
   0   6  -4   54.71    5.44
   0  -6   4   47.58    4.90
   0  -6   4   56.04    3.08
   0  -6   4   58.27    4.50
   0   6  -4   47.43    3.12
   0   6  -3   92.18    3.96
   0   6  -3   84.19    6.46
   0  -6   3   97.37    6.63
   0   6  -2  532.09    9.73
   0   6  -2  548.06   15.46
   0  -6   2  543.61   14.85
   0  -6   1   15.59    2.41
   0   6  -1   12.21    2.25
   0  -6   0  124.83    6.51
   0   6   0  121.29    6.71
   0  -6  -1  254.39    9.09
   0  -6  -2  181.45    7.77
   0  -6  -2  185.26    8.06
   0  -6  -3  142.81    6.79
   0  -6  -3  141.02    7.00
   0   6   4  809.25   18.25
   0  -6  -4  788.60   16.53
   0  -6  -4  770.28   16.15
   0   6   5  216.96    9.79
   0  -6  -5  215.55    9.02
   0   6   6  371.46   13.16
   0   6   6  356.79    7.79
   0  -6  -6  374.96   12.24
   0   6   7  109.83    7.48
   0  -6  -7  110.40    6.96
   0   6   7  106.07    4.15
   0  -6  -8 1104.56   23.06
   0   6   8 1060.76   17.26
   0   6   8 1059.61   16.83
   0   6   8 1128.51   24.93
   0  -6  -8 1077.66   14.24
   0  -6  -9 1398.34   17.32
   0  -6  -9 1406.01   27.78
   0  -6  -9 1477.09   20.31
   0  -6  -9 1445.01   20.28
   0   6   9 1480.56   20.56
   0   6   9 1463.04   29.85
   0   6   9 1422.65   20.89
   0  -6 -10  773.82   14.55
   0  -6 -10  752.94   13.27
   0  -6 -10  730.96   20.55
   0  -6 -10  754.22   14.99
   0  -6 -10  763.27   15.31
   0   6  10  788.65   15.63
   0   6  10  736.93   22.06
   0   6  10  759.64   15.83
   0  -6 -11  562.18   11.84
   0  -6 -11  571.99   18.79
   0   6  11  570.85   19.75
   0  -6 -11  575.78   12.91
   0  -6 -11  562.23   13.28
   0   6  11  567.54   13.93
   0  -6 -11  566.56   13.68
   0  -6 -11  579.01   13.25
   0  -6 -12   42.36    3.28
   0  -6 -12   46.72    3.73
   0   6  12   44.06    3.87
   0  -6 -12   56.78    4.24
   0  -6 -12   49.74    4.11
   0  -6 -12   49.67    3.83
   0  -6 -13    7.06    1.32
   0  -6 -13    7.40    1.47
   0  -6 -13    7.10    1.63
   0  -6 -13    7.39    1.50
   0   6  13    7.12    1.56
   0  -6 -13    6.79    1.51
   0  -6 -14  457.16    9.81
   0   6  14  469.62   11.14
   0  -6 -14  452.47    9.72
   0  -6 -14  466.19   10.53
   0   6  14  499.49   11.77
   0  -6 -14  480.78   11.02
   0  -6 -14  476.22   11.67
   0  -6 -15  359.50    8.03
   0   6  15  367.29    8.89
   0   6  15  370.47    9.08
   0  -6 -15  380.07    8.72
   0  -6 -15  371.14    9.28
   0  -6 -16   17.72    1.39
   0  -6 -16   24.76    1.85
   0   6  16   23.29    1.89
   0  -6 -16   23.89    2.01
   0  -7  12   79.57    2.82
   0  -7  12   68.85    2.38
   0   7 -12   65.24    2.48
   0  -7  12   77.89    2.75
   0  -7  11   33.45    2.34
   0  -7  11   33.25    2.32
   0   7 -11   34.82    2.49
   0  -7  11   31.50    2.22
   0  -7  11   30.85    2.24
   0  -7  10   11.12    1.61
   0  -7  10   11.95    1.65
   0   7 -10   11.26    1.72
   0  -7  10   12.14    1.67
   0   7 -10   12.62    1.62
   0  -7   9    4.36    1.18
   0   7  -9    4.51    1.28
   0   7  -9    3.79    1.08
   0  -7   9    5.10    1.22
   0  -7   9    6.60    1.38
   0   7  -9    5.53    1.18
   0  -7   8  134.52    6.41
   0   7  -8  120.19    6.03
   0   7  -8  123.41    6.09
   0  -7   8  129.87    6.18
   0   7  -8  131.25    5.88
   0  -7   8  119.57    5.89
   0   7  -8  123.82    5.50
   0   7  -8  125.95    6.23
   0   7  -7  278.29    9.56
   0  -7   7  298.27    9.71
   0   7  -7  267.19    9.05
   0   7  -7  302.93    9.74
   0   7  -7  292.22    9.44
   0  -7   7  293.64    9.51
   0  -7   7  306.13    9.86
   0   7  -6  226.88   12.48
   0  -7   6  239.64   12.45
   0   7  -6  215.03    8.48
   0  -7   6  231.46    8.67
   0   7  -6  219.65    8.26
   0   7  -6  230.28    8.19
   0   7  -6  233.46    8.45
   0  -7   6  226.80    8.45
   0   7  -5  517.90   11.72
   0  -7   5  547.13   12.29
   0  -7   5  608.51   13.89
   0   7  -5  562.34   13.53
   0   7  -5  568.72   12.52
   0   7  -5  572.21   12.86
   0   7  -5  575.90   13.31
   0   7  -5  586.79   19.64
   0  -7   5  620.32   19.39
   0  -7   4    8.12    1.31
   0  -7   4    9.20    1.98
   0   7  -4    6.18    1.27
   0   7  -4   12.06    1.85
   0   7  -4    5.72    1.42
   0   7  -4    5.57    1.39
   0   7  -4    6.58    1.38
   0  -7   4    8.63    2.25
   0   7  -4    6.48    2.13
   0  -7   4    4.67    1.20
   0  -7   3  433.97   10.81
   0   7  -3  456.52   10.76
   0   7  -3  460.66   10.24
   0   7  -3  434.50   11.31
   0   7  -3  453.41    9.54
   0  -7   3  472.13   15.78
   0   7  -3  454.17   16.28
   0   7  -3  459.65   11.29
   0  -7   3  422.83   10.63
   0   7  -2  884.07   21.65
   0  -7   2  902.51   21.05
   0   7  -2  890.16   13.75
   0  -7   2  901.71   15.23
   0  -7   2  838.76   14.61
   0  -7   1  410.14   13.64
   0   7  -1  396.30   14.02
   0   7  -1  417.70    9.33
   0  -7   0  647.90   16.52
   0   7   0  629.25   11.44
   0  -7  -1  101.03    6.51
   0  -7  -1   95.57    6.48
   0   7   1   92.10    4.40
   0  -7  -2  887.76   19.12
   0  -7  -2  868.95   18.65
   0  -7  -3  675.38   16.27
   0  -7  -3  643.46   16.43
   0  -7  -4  949.95   19.46
   0  -7  -4  932.47   19.65
   0   7   4  965.73   13.93
   0  -7  -5  190.37    9.07
   0   7   5  193.83    6.19
   0  -7  -6    2.75    1.19
   0   7   6    3.79    1.54
   0   7   6    3.22    0.90
   0  -7  -7  301.15    9.12
   0  -7  -7  291.34   12.10
   0   7   7  272.38    8.99
   0  -7  -7  290.52    8.85
   0   7   7  294.12    7.60
   0   7   7  297.97    9.09
   0   7   7  276.07   12.51
   0  -7  -8  959.59   13.69
   0  -7  -8 1044.70   23.28
   0  -7  -8  987.59   16.19
   0  -7  -8 1080.30   17.72
   0   7   8  963.85   17.36
   0  -7  -8 1007.48   16.96
   0   7   8 1006.53   17.26
   0   7   8 1017.92   24.86
   0  -7  -9  278.46    7.68
   0  -7  -9  283.65   12.59
   0  -7  -9  297.24    9.29
   0   7   9  264.61    9.36
   0   7   9  290.12    9.54
   0   7   9  291.74   13.67
   0   7  10    2.38    1.41
   0  -7 -10    4.18    1.65
   0   7  10    2.89    1.07
   0   7  10    2.70    0.99
   0  -7 -10    1.47    0.66
   0  -7 -10    2.70    1.05
   0  -7 -10    3.09    1.13
   0   7  11    6.34    1.49
   0   7  11    7.52    1.65
   0  -7 -11    5.34    1.17
   0  -7 -11    7.33    1.65
   0  -7 -11    4.59    1.33
   0  -7 -12  291.36    8.16
   0   7  12  289.84    9.62
   0  -7 -12  296.13    9.66
   0  -7 -12  306.05    9.58
   0  -7 -12  280.65    8.46
   0   7  12  298.76    9.96
   0  -7 -12  295.52    9.54
   0  -7 -13  595.49   11.69
   0   7  13  623.39   13.71
   0  -7 -13  634.59   13.22
   0  -7 -13  640.27   13.78
   0  -7 -13  641.86   12.99
   0  -7 -13  577.06   11.00
   0  -7 -14  185.36    5.85
   0  -7 -14  208.10    7.30
   0   7  14  204.16    7.26
   0  -7 -14  211.30    7.01
   0  -7 -14  187.77    6.01
   0  -7 -15   14.69    1.77
   0  -7 -15   13.06    1.57
   0  -7 -16    2.64    0.67
   0  -7 -16    2.81    0.62
   0  -7 -16    2.36    0.61
   0   7  16    2.96    0.69
   0  -8  11   73.95    2.65
   0   8 -11   67.62    2.65
   0  -8  11   76.93    2.72
   0   8 -11   69.87    2.73
   0   8 -10    0.41    0.46
   0  -8  10    0.69    0.50
   0  -8  10    0.35    0.36
   0  -8  10    0.68    0.45
   0  -8  10    0.89    0.55
   0   8 -10    0.43    0.55
   0  -8   9   32.80    2.52
   0  -8   9   32.37    2.66
   0  -8   9   35.32    2.71
   0   8  -9   33.56    2.47
   0  -8   9   32.43    2.57
   0   8  -9   33.53    2.73
   0   8  -9   31.05    2.68
   0  -8   8  219.29    7.63
   0   8  -8  209.89    7.33
   0   8  -8  209.43    7.42
   0   8  -8  221.52    6.95
   0  -8   8  220.37    7.46
   0  -8   8  218.14    7.38
   0   8  -7  291.96    9.45
   0  -8   7  320.87    9.83
   0   8  -7  306.30    9.18
   0   8  -7  302.08    9.24
   0   8  -7  313.32    8.78
   0  -8   7  320.22    9.54
   0  -8   7  317.32    9.59
   0   8  -7  300.51    8.05
   0   8  -6   92.11    5.43
   0   8  -6   95.09    5.63
   0  -8   6  105.86    5.88
   0   8  -6  100.85    5.48
   0   8  -6   96.59    5.23
   0  -8   6  114.49    5.93
   0  -8   5   12.33    2.09
   0  -8   5    9.79    1.71
   0   8  -5   11.23    1.99
   0   8  -5    8.69    1.80
   0   8  -5    9.62    1.77
   0   8  -5   11.05    1.82
   0   8  -4   43.39    3.77
   0  -8   4   43.14    3.05
   0  -8   4   41.34    3.58
   0   8  -4   49.67    4.14
   0   8  -4   53.14    6.01
   0  -8   4   42.73    5.18
   0   8  -4   47.76    3.56
   0   8  -4   49.15    3.79
   0   8  -3  144.19    6.33
   0   8  -3  138.36    5.80
   0  -8   3  140.04    6.52
   0  -8   3  137.93    8.28
   0   8  -3  141.08    5.64
   0  -8   3  141.20    5.79
   0  -8   3  130.73    6.30
   0   8  -3  128.30    6.58
   0  -8   3  151.69    9.49
   0   8  -3  141.69    9.64
   0   8  -3  126.18    7.73
   0   8  -2  349.72   14.83
   0  -8   2  333.16   13.73
   0  -8   2  365.57    9.54
   0  -8   2  339.10   13.26
   0   8  -2  358.78    9.16
   0   8  -2  328.55    8.48
   0   8  -2  358.14    9.66
   0  -8   2  348.67   10.28
   0  -8   2  314.53    9.47
   0  -8   2  329.46    9.93
   0   8  -2  349.16   10.19
   0  -8   1  626.76   18.30
   0   8  -1  634.01   12.28
   0  -8   1  606.48   13.31
   0   8  -1  635.77   13.41
   0  -8   1  630.33   13.70
   0  -8   1  599.00   13.04
   0  -8   0  237.54   11.37
   0  -8   0  236.11   10.98
   0   8   0  232.12    7.52
   0  -8   0  220.25    7.90
   0  -8   0  221.81    7.86
   0   8   0  236.13    8.39
   0   8   0  210.68    7.77
   0  -8   0  228.30    8.02
   0  -8   0  246.34    8.51
   0  -8  -1   67.13    5.72
   0  -8  -1   74.33    6.17
   0   8   1   60.40    4.15
   0  -8  -1   62.03    4.23
   0   8   1   64.61    4.33
   0   8   1   68.70    4.16
   0  -8  -1   59.71    4.06
   0  -8  -2  458.82   14.75
   0  -8  -2  436.78   14.93
   0   8   2  431.02   11.04
   0  -8  -2  444.61   11.10
   0   8   2  435.65   11.11
   0  -8  -2  448.78   11.08
   0  -8  -3  293.67   11.80
   0  -8  -3  287.80    8.94
   0   8   3  302.66    9.25
   0   8   3  295.86    9.04
   0  -8  -3  309.80    9.23
   0   8   3  292.57    8.54
   0   8   4  143.07    5.85
   0  -8  -4  126.52    5.70
   0  -8  -4  132.60    8.06
   0  -8  -4  136.28    7.96
   0  -8  -4  135.02    6.10
   0   8   4  138.50    6.29
   0   8   4  150.36    6.40
   0  -8  -5    7.27    1.49
   0  -8  -5    9.89    1.68
   0   8   5    7.71    1.47
   0   8   5    9.42    1.69
   0   8   5    8.44    1.49
   0  -8  -5   13.10    2.56
   0   8   6   26.55    2.56
   0  -8  -6   25.83    2.80
   0  -8  -6   27.20    2.84
   0   8   6   27.18    2.86
   0   8   6   26.76    2.75
   0  -8  -6   30.13    3.94
   0   8   7  249.46    7.52
   0  -8  -7  256.14    7.73
   0  -8  -7  242.06   10.90
   0  -8  -7  266.77   11.95
   0  -8  -7  259.57    8.83
   0   8   7  248.81    8.41
   0   8   7  255.45    8.90
   0  -8  -7  257.96    8.80
   0   8   8  777.24   22.62
   0   8   8  739.08   12.59
   0  -8  -8  734.09   12.66
   0  -8  -8  776.82   15.98
   0  -8  -8  756.57   20.84
   0  -8  -8  726.58   11.82
   0   8   8  745.96   15.47
   0   8   8  797.86   13.31
   0  -8  -8  777.18   15.66
   0  -8  -9   53.59    3.93
   0  -8  -9   60.56    4.50
   0   8   9   58.46    6.31
   0   8   9   57.65    4.39
   0  -8  -9   64.94    3.62
   0  -8  -9   55.62    4.24
   0  -8 -10    7.95    1.62
   0   8  10    6.41    1.56
   0  -8 -10    7.10    1.26
   0  -8 -11  112.59    6.05
   0  -8 -11  106.86    5.65
   0   8  11  114.49    6.12
   0  -8 -11  104.71    4.64
   0   8  12  102.22    5.62
   0  -8 -12  112.40    5.78
   0  -8 -12  109.71    5.64
   0  -8 -13   21.26    2.40
   0   8  13   21.86    2.48
   0  -8 -13   22.88    2.48
   0  -8 -14   40.60    2.92
   0  -8 -14   32.67    2.34
   0  -8 -14   37.96    2.88
   0  -8 -15   42.58    2.63
   0  -8 -15   43.54    2.59
   0  -8 -16    1.80    0.45
   0  -8 -16    1.74    0.42
   0  -8 -16    1.33    0.44
   0  -9  10    6.12    0.75
   0   9 -10    6.28    0.79
   0  -9  10    7.31    0.78
   0  -9   9    0.94    0.50
   0  -9   9    1.85    0.61
   0   9  -8    4.82    1.00
   0   9  -8    5.91    1.13
   0  -9   8    6.94    1.20
   0  -9   8    6.28    1.13
   0  -9   8    6.61    1.22
   0   9  -7    8.61    1.44
   0   9  -7    8.69    1.47
   0  -9   7   10.71    1.71
   0   9  -7   10.11    1.66
   0  -9   7   10.31    1.59
   0  -9   7    9.31    1.52
   0   9  -6    2.58    0.90
   0   9  -6    1.11    0.77
   0   9  -6    1.40    0.77
   0   9  -6    0.72    0.72
   0  -9   6    4.38    1.25
   0  -9   6    2.65    1.02
   0  -9   6    1.90    0.90
   0   9  -5   28.14    2.66
   0   9  -5   34.09    3.06
   0  -9   5   30.57    3.06
   0   9  -5   29.10    3.06
   0   9  -5   24.35    2.82
   0  -9   4   13.13    2.15
   0  -9   4   18.49    2.42
   0   9  -4   19.40    2.56
   0   9  -4   13.62    2.24
   0   9  -4   16.00    2.13
   0   9  -4   12.92    1.82
   0   9  -3  239.06    7.39
   0  -9   3  240.26    7.62
   0  -9   3  242.68    8.98
   0  -9   3  225.78    8.52
   0   9  -3  218.86    7.28
   0   9  -3  228.33    7.29
   0   9  -3  246.29    8.12
   0   9  -2  277.23    8.47
   0   9  -2  292.74    9.62
   0  -9   2  263.65    9.19
   0   9  -2  288.60    8.50
   0  -9   2  279.73   12.47
   0  -9   2  301.56    8.92
   0  -9   2  305.85   13.68
   0  -9   2  301.22   14.01
   0  -9   2  281.32    9.61
   0   9  -2  257.25   11.69
   0   9  -2  269.25    8.46
   0  -9   1  100.35    5.62
   0  -9   1   95.66    7.76
   0  -9   1  102.84    7.92
   0  -9   1  107.22    5.97
   0   9  -1   93.91    4.83
   0  -9   1   90.98    5.08
   0  -9   1   91.75    7.34
   0   9  -1  100.65    5.18
   0   9  -1  102.74    5.60
   0  -9   1  100.95    5.77
   0  -9   0  243.09    8.97
   0  -9   0  237.95    8.77
   0   9   0  236.10    8.30
   0  -9   0  238.78   12.08
   0  -9   0  231.44   11.52
   0  -9   0  232.21    8.56
   0   9   0  250.38    8.23
   0   9   0  225.57    8.82
   0  -9   0  230.47    8.56
   0  -9  -1   37.48    3.49
   0   9   1   32.65    3.01
   0  -9  -1   27.99    3.99
   0  -9  -1   32.21    4.40
   0   9   1   35.18    3.40
   0   9   1   29.22    3.13
   0  -9  -1   31.15    3.21
   0  -9  -1   31.68    3.20
   0  -9  -2   33.61    3.26
   0  -9  -2   30.51    3.11
   0  -9  -2   29.79    4.18
   0  -9  -2   30.15    4.08
   0  -9  -2   27.30    2.97
   0   9   2   32.84    3.32
   0   9   2   30.23    3.15
   0  -9  -3    2.00    0.93
   0   9   3    3.22    1.05
   0   9   3    1.25    0.72
   0  -9  -3    4.03    1.18
   0   9   3    2.40    0.99
   0  -9  -3    4.52    1.73
   0  -9  -3    2.55    1.24
   0  -9  -4   29.40    3.04
   0   9   4   27.37    2.73
   0  -9  -4   27.88    2.97
   0   9   4   25.67    2.82
   0   9   4   23.90    2.79
   0  -9  -4   27.19    3.90
   0  -9  -5   86.88    5.25
   0   9   5   93.46    4.95
   0   9   5   96.72    5.60
   0   9   5   91.37    5.30
   0  -9  -5   99.47    7.38
   0  -9  -6   30.53    3.10
   0  -9  -6   24.62    3.75
   0  -9  -6   29.04    3.05
   0  -9  -6   32.06    2.96
   0   9   6   27.66    2.71
   0  -9  -6   29.45    4.10
   0   9   6   30.34    3.20
   0  -9  -6   30.16    3.11
   0   9   6   26.11    2.84
   0  -9  -7   31.30    3.20
   0  -9  -7   32.33    4.32
   0   9   7   27.91    3.84
   0  -9  -7   28.78    3.10
   0   9   7   29.62    2.98
   0   9   7   28.04    3.07
   0   9   7   28.88    2.72
   0  -9  -7   34.27    2.96
   0  -9  -7   25.89    3.77
   0  -9  -7   29.19    3.13
   0   9   8   73.41    4.24
   0  -9  -8   63.41    4.59
   0  -9  -8   66.46    4.68
   0  -9  -8   69.08    6.36
   0  -9  -8   63.23    4.51
   0   9   8   75.57    4.74
   0   9   8   72.64    4.96
   0  -9  -8   66.59    3.95
   0   9   8   63.12    3.81
   0  -9  -9   55.22    4.26
   0   9   9   57.84    4.12
   0  -9  -9   59.48    4.30
   0   9   9   61.54    4.53
   0  -9  -9   63.48    4.62
   0  -9 -10  171.13    7.29
   0   9  10  163.59    7.26
   0   9  10  177.12    7.00
   0  -9 -10  168.50    6.96
   0  -9 -10  181.74    7.69
   0  -9 -10  166.19    6.49
   0  -9 -11  259.05    8.24
   0   9  11  261.98    8.16
   0   9  11  263.56    8.93
   0  -9 -11  258.25    7.97
   0   9  12   71.21    3.99
   0   9  12   72.21    4.49
   0  -9 -12   74.53    4.13
   0  -9 -12   68.49    3.98
   0   9  13  445.83   10.26
   0  -9 -13  419.57    9.06
   0  -9 -14  385.75    8.13
   0   9  14  408.71    8.69
   0  -9 -14  395.86    8.23
   0  -9 -15   38.69    2.11
   0   9  15   38.27    2.24
   0 -10   8   16.25    1.42
   0  10  -8   19.16    1.53
   0 -10   8   20.92    1.56
   0 -10   8   20.45    1.61
   0 -10   7   75.54    3.50
   0  10  -7   66.79    3.34
   0 -10   7   72.44    3.41
   0 -10   7   71.22    3.44
   0 -10   7   76.41    3.69
   0  10  -6   36.80    2.63
   0  10  -6   36.84    2.91
   0 -10   6   41.99    2.99
   0 -10   6   40.65    2.93
   0 -10   5   40.25    3.20
   0 -10   5   45.99    3.46
   0  10  -5   36.17    3.08
   0  10  -5   39.17    3.26
   0  10  -5   38.39    2.87
   0  10  -4   69.64    3.98
   0  10  -4   70.39    4.63
   0 -10   4   72.92    4.38
   0 -10   4   75.57    4.64
   0  10  -3   51.15    3.48
   0 -10   3   60.32    4.30
   0 -10   3   55.12    4.09
   0  10  -2   41.26    3.61
   0 -10   2   41.35    3.63
   0 -10   2   38.20    3.52
   0  10  -2   40.72    3.24
   0  10  -2   39.78    3.06
   0 -10   2   43.01    3.31
   0  10  -2   38.70    3.06
   0  10  -2   45.04    3.36
   0 -10   1   77.36    5.09
   0 -10   1   82.43    5.06
   0  10  -1   64.61    4.27
   0  10  -1   70.05    4.64
   0 -10   1   67.56    4.72
   0  10  -1   67.70    3.92
   0  10  -1   71.50    4.32
   0 -10   1   81.69    4.75
   0 -10   0   42.67    3.81
   0  10   0   40.62    3.50
   0 -10   0   43.01    3.73
   0 -10   0   44.63    3.90
   0  10   0   45.91    4.05
   0 -10   0   46.57    3.67
   0  10   0   45.78    3.55
   0 -10  -1   58.53    4.18
   0  10   1   54.04    3.92
   0 -10  -1   55.83    4.29
   0 -10  -1   57.12    4.40
   0  10   1   60.91    4.17
   0 -10  -1   59.73    4.46
   0  10   1   54.89    4.42
   0 -10  -2  455.79   16.06
   0 -10  -2  459.13   16.79
   0 -10  -2  452.06   16.90
   0  10   2  468.80   11.59
   0 -10  -2  470.90   12.40
   0 -10  -2  479.36   12.63
   0  10   2  502.13   11.58
   0  10   2  467.92   12.69
   0  10   2  467.61   12.43
   0 -10  -2  471.28   12.51
   0 -10  -3  568.68   13.70
   0  10   3  571.69   11.94
   0 -10  -3  548.16   13.29
   0 -10  -3  520.81   17.06
   0 -10  -3  579.96   18.62
   0 -10  -3  545.47   13.34
   0 -10  -3  535.77   18.47
   0  10   3  536.54   12.36
   0 -10  -3  557.34   13.06
   0  10   3  557.76   13.66
   0  10   3  557.20   13.57
   0 -10  -3  564.34   13.61
   0  10   4 1103.06   15.85
   0 -10  -4 1114.77   19.04
   0 -10  -4 1077.72   25.38
   0 -10  -4 1098.03   18.50
   0 -10  -4 1129.53   18.29
   0  10   4 1092.56   17.72
   0 -10  -4 1099.97   26.18
   0  10   4 1074.13   18.73
   0  10   4 1072.50   18.92
   0 -10  -4 1105.61   19.02
   0 -10  -5  326.05    9.94
   0  10   5  317.52   13.66
   0 -10  -5  297.41   13.22
   0  10   5  320.40   10.13
   0  10   5  306.70   10.21
   0 -10  -5  324.64    9.72
   0 -10  -5  318.45   14.02
   0  10   5  320.46    9.52
   0 -10  -5  323.53    9.68
   0 -10  -5  353.55   10.66
   0 -10  -6   44.84    3.72
   0 -10  -6   45.97    3.90
   0  10   6   38.15    3.22
   0 -10  -6   41.64    3.44
   0 -10  -6   40.74    3.44
   0  10   6   42.17    3.77
   0  10   6   44.50    3.73
   0  10   7  536.13   11.99
   0 -10  -7  530.39   13.09
   0  10   7  516.74   11.48
   0 -10  -7  522.99   11.73
   0 -10  -7  555.93   12.09
   0  10   7  535.18   13.30
   0 -10  -7  542.27   13.04
   0  10   7  540.28   12.78
   0  10   8  420.50   10.11
   0 -10  -8  436.49   11.68
   0 -10  -8  406.37    9.86
   0  10   8  408.87    9.73
   0  10   8  444.37   11.28
   0  10   8  438.31   11.88
   0 -10  -8  450.04   11.72
   0 -10  -8  440.95   10.19
   0 -10  -9  182.24    7.20
   0  10   9  162.27    7.13
   0  10   9  178.21    6.96
   0 -10  -9  171.80    7.21
   0  10  10   54.50    4.03
   0 -10 -10   56.44    3.89
   0  10  10   56.16    3.77
   0 -10 -10   55.40    3.98
   0 -10 -11    3.91    1.03
   0  10  11    4.36    1.05
   0  10  11    4.14    1.12
   0 -10 -11    4.45    1.19
   0 -10 -12  363.81    8.88
   0 -10 -12  372.97    8.36
   0  10  12  377.93    9.33
   0  10  13  364.79    8.29
   0  10  14   94.95    3.61
   0 -10 -14   89.69    3.42
   0 -11   6   43.31    2.29
   0 -11   6   46.53    2.45
   0 -11   5    0.17    0.41
   0  11  -5    0.80    0.58
   0 -11   5    0.34    0.44
   0 -11   5    0.68    0.54
   0 -11   4   33.84    2.67
   0  11  -4   29.83    2.62
   0 -11   4   29.48    2.52
   0  11  -3  314.80    8.68
   0 -11   3  325.02    8.66
   0 -11   3  319.69    8.60
   0  11  -2  208.03    7.31
   0 -11   2  211.07    7.21
   0 -11   2  209.81    7.49
   0  11  -2  201.47    6.42
   0  11  -2  201.38    6.37
   0 -11   2  196.86    6.58
   0  11  -1   55.87    3.68
   0  11  -1   58.89    3.66
   0 -11   1   58.85    3.74
   0  11  -1   58.30    3.71
   0 -11   1   62.14    3.85
   0  11  -1   60.39    4.03
   0 -11   1   60.07    3.97
   0 -11   1   65.46    4.39
   0 -11   0   23.59    2.71
   0  11   0   29.61    2.83
   0  11   0   24.93    2.60
   0  11   0   20.88    2.34
   0 -11   0   25.53    2.63
   0  11   0   28.63    2.74
   0  11   0   29.16    3.11
   0 -11   0   27.86    2.74
   0 -11   0   26.34    2.93
   0 -11  -1  358.16   10.32
   0  11   1  368.87   10.12
   0 -11  -1  366.36   10.64
   0 -11  -1  384.20    9.89
   0 -11  -1  372.10   10.64
   0  11   1  380.02    9.91
   0  11   1  366.96   10.86
   0 -11  -1  375.57   10.21
   0  11   1  363.79    9.80
   0 -11  -2  425.47   11.50
   0  11   2  415.17   10.08
   0 -11  -2  416.03   11.34
   0  11   2  433.01   11.79
   0  11   2  422.39   11.06
   0 -11  -2  422.40   11.24
   0  11   2  412.26   10.59
   0 -11  -2  403.85   10.73
   0  11   3  163.08    6.89
   0 -11  -3  167.26    7.15
   0 -11  -3  170.00    7.21
   0  11   3  160.06    6.08
   0 -11  -3  170.40    7.29
   0  11   3  162.76    7.22
   0 -11  -3  164.27    7.21
   0  11   3  158.62    6.93
   0 -11  -3  156.18    6.72
   0 -11  -4   35.40    3.32
   0 -11  -4   36.66    3.32
   0 -11  -4   35.24    3.35
   0 -11  -4   32.15    3.08
   0  11   4   31.98    2.98
   0  11   4   37.78    3.47
   0  11   4   30.11    3.07
   0 -11  -4   35.09    3.32
   0 -11  -5   17.25    2.08
   0 -11  -5   13.67    2.01
   0  11   5   22.14    2.48
   0 -11  -5   19.41    2.40
   0  11   5   20.86    2.56
   0  11   5   21.00    2.59
   0 -11  -5   16.29    2.27
   0  11   5   19.01    2.36
   0 -11  -5   17.77    2.38
   0 -11  -6  285.37    8.62
   0 -11  -6  303.20    9.50
   0  11   6  298.12    8.99
   0 -11  -6  317.06    9.19
   0  11   6  302.15    8.81
   0 -11  -6  310.95    8.99
   0  11   6  306.80    9.43
   0  11   6  300.82    9.55
   0 -11  -7  328.15    9.37
   0  11   7  334.91    9.14
   0 -11  -7  335.02    9.85
   0 -11  -7  327.17    8.95
   0  11   7  318.33    8.72
   0  11   7  312.74    8.76
   0 -11  -7  342.08    9.01
   0  11   7  320.71    9.77
   0  11   7  342.05    9.66
   0 -11  -8  390.25    9.19
   0  11   8  403.06    9.22
   0  11   8  436.25    9.77
   0 -11  -8  418.13   10.72
   0 -11  -8  419.25   10.58
   0 -11  -8  410.30    9.52
   0  11   8  381.51    9.16
   0 -11  -8  426.89   10.66
   0  11   8  420.04   10.33
   0  11   8  418.92   10.90
   0 -11  -9  178.69    6.84
   0 -11  -9  181.89    6.84
   0  11   9  175.96    6.88
   0 -11  -9  181.84    6.69
   0  11   9  171.29    6.28
   0 -11 -10    0.24    0.52
   0  11  10    0.85    0.58
   0 -11 -10    3.16    0.96
   0  11  10    0.40    0.44
   0 -11 -10    2.90    0.91
   0  11  11  160.06    5.82
   0 -11 -11  150.06    5.21
   0 -11 -11  152.69    5.73
   0 -11 -11  147.44    5.48
   0  11  12  263.36    6.73
   0 -11 -12  257.13    6.51
   0 -11 -12  270.06    6.88
   0 -11 -13  105.92    3.71
   0 -11 -13   97.55    3.49
   0  11  13  108.30    3.71
   0 -12   4   28.43    1.79
   0 -12   4   29.40    1.85
   0 -12   3   71.03    3.15
   0 -12   3   76.12    3.48
   0 -12   2    2.90    0.75
   0  12  -2    4.20    0.91
   0  12  -1    4.36    1.06
   0 -12   1    5.06    1.10
   0 -12   1    4.55    0.95
   0 -12   1    2.23    0.72
   0  12  -1    2.56    0.73
   0  12  -1    4.27    0.99
   0  12  -1    2.34    0.71
   0  12   0    2.14    0.81
   0  12   0    2.20    0.76
   0  12   0    2.56    0.80
   0 -12   0    1.49    0.61
   0  12   0    2.75    0.79
   0  12   0    2.29    0.74
   0 -12   0    2.18    0.81
   0  12   0    1.77    0.68
   0 -12   0    2.09    0.71
   0 -12   0    3.02    0.97
   0 -12  -1   34.44    2.97
   0  12   1   33.68    2.69
   0 -12  -1   36.77    2.88
   0  12   1   36.70    2.90
   0 -12  -1   40.33    3.15
   0  12   1   33.16    2.56
   0  12   1   34.57    2.77
   0 -12  -1   37.19    2.90
   0  12   1   38.42    3.14
   0 -12  -2   43.15    3.21
   0  12   2   42.34    3.12
   0  12   2   44.17    3.28
   0 -12  -2   42.50    3.33
   0 -12  -2   45.36    3.32
   0  12   2   41.05    3.14
   0  12   2   45.19    3.45
   0 -12  -3   50.51    3.57
   0  12   3   52.09    3.63
   0  12   3   52.75    3.74
   0 -12  -3   52.79    3.73
   0 -12  -3   51.36    3.61
   0 -12  -4   90.80    4.74
   0  12   4   89.42    4.56
   0 -12  -4   93.68    4.81
   0 -12  -4   98.33    5.08
   0 -12  -4   90.87    4.77
   0 -12  -4   93.65    4.82
   0  12   4   88.49    4.62
   0  12   4   91.57    4.86
   0 -12  -4   89.73    4.87
   0  12   5    4.48    1.10
   0  12   5    6.30    1.31
   0 -12  -5    3.82    1.08
   0  12   5    5.36    1.17
   0 -12  -5    4.96    1.18
   0 -12  -5    5.22    1.17
   0  12   5    3.18    0.95
   0 -12  -5    5.66    1.22
   0  12   5    4.24    1.09
   0 -12  -5    4.91    1.13
   0  12   6   89.95    4.53
   0 -12  -6   86.90    4.61
   0 -12  -6   92.84    4.43
   0  12   6   88.47    4.47
   0 -12  -6   92.74    4.59
   0 -12  -6   93.32    4.55
   0  12   6   78.13    4.12
   0  12   6   95.17    4.76
   0  12   6   89.10    4.62
   0  12   7   52.71    3.28
   0  12   7   50.10    3.23
   0 -12  -7   51.48    3.49
   0  12   7   48.99    3.36
   0  12   7   50.17    3.33
   0 -12  -7   46.79    2.97
   0  12   7   48.20    3.15
   0 -12  -7   47.42    3.14
   0  12   7   51.84    3.20
   0 -12  -7   47.79    3.13
   0 -12  -8   67.84    3.45
   0  12   8   64.36    3.36
   0 -12  -8   73.09    3.72
   0  12   8   62.07    3.24
   0 -12  -8   65.60    3.35
   0  12   8   80.21    3.98
   0  12   8   77.96    4.11
   0 -12  -8   68.51    3.83
   0 -12  -8   75.54    4.04
   0 -12  -8   70.91    3.89
   0 -12  -9   14.26    1.67
   0  12   9   14.24    1.70
   0 -12  -9   14.40    1.63
   0 -12  -9   14.84    1.74
   0  12  10    7.61    1.18
   0 -12 -10    7.80    1.15
   0 -12 -10    8.82    1.26
   0 -12 -10    6.92    1.13
   0 -12 -11    0.88    0.44
   0 -12 -11    0.41    0.31
   0  12  11    1.90    0.55
   0 -12 -11    0.94    0.47
   0 -12 -11    1.51    0.49
   0 -12 -12   60.17    2.40
   0  12  12   62.72    2.41
   0 -12 -12   63.49    2.48
   0 -12 -12   62.18    2.26
   0  13  -2   26.02    1.52
   0  13  -1  113.47    3.67
   0 -13   0   27.62    1.81
   0  13   0   24.86    1.65
   0  13   0   33.71    2.19
   0  13   0   30.31    1.80
   0 -13  -1   63.36    3.19
   0  13   1   63.05    3.19
   0  13   1   57.69    2.86
   0 -13  -1   61.47    3.08
   0  13   1   55.73    2.85
   0  13   2  174.96    5.31
   0 -13  -2  176.24    5.59
   0  13   2  170.55    5.25
   0  13   2  182.95    5.58
   0 -13  -2  168.80    5.21
   0  13   3  172.30    5.47
   0 -13  -3  166.45    5.40
   0  13   3  169.38    5.42
   0 -13  -3  176.49    5.79
   0  13   3  166.00    5.40
   0 -13  -3  170.69    5.42
   0 -13  -3  164.58    5.34
   0  13   3  158.25    5.20
   0  13   3  163.46    5.20
   0 -13  -4  184.72    5.74
   0  13   4  180.32    5.63
   0 -13  -4  192.87    6.14
   0  13   4  192.14    5.78
   0 -13  -4  184.18    5.52
   0  13   4  175.81    5.53
   0 -13  -4  186.73    5.76
   0 -13  -4  183.64    5.66
   0  13   4  173.87    5.37
   0  13   5   12.63    1.50
   0 -13  -5   10.87    1.45
   0 -13  -5   11.96    1.43
   0  13   5   11.55    1.46
   0  13   5   10.10    1.39
   0 -13  -5   13.17    1.46
   0 -13  -5   12.49    1.49
   0  13   5   10.77    1.38
   0  13   5   10.40    1.34
   0 -13  -5   12.89    1.50
   0 -13  -6   21.48    1.98
   0  13   6   22.68    1.92
   0 -13  -6   23.69    1.98
   0  13   6   21.91    1.89
   0  13   6   20.82    1.84
   0  13   6   23.66    1.92
   0  13   6   24.33    1.95
   0  13   7   92.39    3.56
   0 -13  -7   95.50    3.81
   0 -13  -7   94.37    3.81
   0 -13  -8  172.06    4.85
   0 -13  -8  181.12    4.95
   0 -13  -8  185.88    4.98
   0 -13  -9  313.66    5.92
   0 -13  -9  302.17    5.83
   0 -13 -10   24.96    1.43
   0 -13 -10   25.54    1.49
   1 -13  -9    8.55    0.94
   1 -13  -8   12.72    1.29
   1 -13  -8   12.64    1.29
   1 -13  -8    9.67    1.00
   1 -13  -7  166.18    4.82
   1 -13  -7  156.99    4.73
  -1  13   6  217.19    5.62
   1 -13  -6  214.38    5.41
   1 -13  -6  226.98    5.89
  -1  13   6  216.89    5.69
   1 -13  -6  203.08    5.00
   1 -13  -5   83.43    3.59
  -1  13   5   76.76    3.57
  -1  13   5   79.64    3.62
  -1  13   5   78.58    3.60
  -1  13   5   73.42    3.43
   1 -13  -4    9.45    1.27
   1 -13  -4    7.87    1.18
   1 -13  -4    7.14    1.11
  -1  13   4    7.65    1.18
   1 -13  -4    7.61    1.12
  -1  13   4    9.46    1.28
   1 -13  -3   56.11    2.99
  -1  13   3   61.44    3.23
  -1  13   3   58.69    3.16
  -1  13   3   58.60    3.13
   1 -13  -3   55.54    2.98
  -1  13   3   55.33    2.59
  -1  13   3   55.63    3.01
  -1  13   2  142.46    4.74
   1 -13  -2  142.85    4.83
  -1  13   2  144.51    4.76
  -1  13   1  107.07    3.82
   1 -13  -1  115.53    4.15
   1 -13  -1  106.53    3.88
  -1  13   1  113.16    3.92
  -1  13   0   18.84    1.41
  -1  13   0   20.44    1.46
   1 -13   0   18.67    1.42
   1 -13   0   21.91    1.69
   1 -13   1   44.01    2.18
   1 -13   1   41.09    1.92
   1 -12 -11   26.64    1.71
   1 -12 -11   25.00    1.67
   1 -12 -11   24.93    1.71
  -1  12  11   29.95    1.98
   1 -12 -10   38.76    2.35
   1 -12 -10   36.68    2.24
  -1  12  10   40.33    2.61
   1 -12  -9   22.69    1.96
  -1  12   9   24.57    2.22
   1 -12  -9   22.65    1.86
   1 -12  -8    1.48    0.53
  -1  12   8    2.32    0.65
  -1  12   8    2.07    0.65
   1 -12  -8    1.31    0.51
   1 -12  -8    1.86    0.73
   1 -12  -8    1.11    0.64
  -1  12   8    2.62    0.83
   1 -12  -8    1.65    0.56
   1 -12  -7   45.04    3.20
  -1  12   7   46.38    3.35
   1 -12  -7   48.52    3.29
  -1  12   7   48.34    3.10
   1 -12  -7   41.63    2.93
  -1  12   7   41.15    2.89
   1 -12  -7   43.23    2.88
  -1  12   7   42.19    2.92
   1 -12  -7   45.03    2.93
  -1  12   7   43.50    2.88
   1 -12  -7   42.62    2.81
   1 -12  -6   74.42    4.17
  -1  12   6   75.39    4.34
   1 -12  -6   76.82    4.24
  -1  12   6   73.47    4.06
   1 -12  -6   77.95    4.07
  -1  12   6   75.56    4.11
   1 -12  -6   78.40    4.09
  -1  12   6   68.04    3.89
  -1  12   6   68.42    3.82
   1 -12  -6   65.19    3.69
   1 -12  -5   54.06    3.62
  -1  12   5   52.35    3.70
  -1  12   5   54.88    3.45
   1 -12  -5   59.55    3.81
  -1  12   5   51.69    3.53
   1 -12  -5   59.46    3.59
  -1  12   5   55.02    3.66
   1 -12  -5   54.15    3.56
  -1  12   5   51.27    3.50
   1 -12  -5   53.32    3.45
  -1  12   5   52.99    3.49
   1 -12  -4   61.92    3.90
   1 -12  -4   63.39    3.72
  -1  12   4   67.34    3.88
   1 -12  -4   67.38    4.04
   1 -12  -4   67.26    4.08
  -1  12   4   59.05    3.80
   1 -12  -4   64.05    3.86
  -1  12   4   66.36    3.95
   1 -12  -3   45.53    3.33
  -1  12   3   41.57    3.27
  -1  12   3   44.70    3.37
   1 -12  -3   38.06    2.85
  -1  12   3   43.77    3.20
  -1  12   2   29.90    2.66
  -1  12   2   29.40    2.70
   1 -12  -2   32.31    2.78
  -1  12   2   26.02    2.56
   1 -12  -2   31.09    2.79
  -1  12   2   28.91    2.67
   1 -12  -2   31.47    2.69
  -1  12   2   28.58    2.58
  -1  12   1   16.15    1.97
  -1  12   1   15.30    1.95
   1 -12  -1   20.22    2.17
  -1  12   1   16.10    1.93
  -1  12   1   18.06    2.00
   1 -12  -1   16.49    1.89
  -1  12   1   18.23    1.83
   1 -12  -1   18.21    1.95
   1 -12  -1   15.94    2.03
  -1  12   1   17.63    2.01
   1 -12   0   92.02    4.27
   1 -12   0   93.30    4.57
  -1  12   0   78.73    4.01
  -1  12   0   86.13    4.22
  -1  12   0   83.03    3.99
   1 -12   0   93.67    4.22
   1 -12   0   87.09    4.08
  -1  12   0   83.39    4.06
  -1  12   0   84.88    4.30
  -1  12  -1   73.85    3.84
  -1  12  -1   69.07    3.41
  -1  12  -1   68.30    3.38
   1 -12   1   76.86    3.90
   1 -12   1   80.40    3.88
   1 -12   2    0.99    0.53
   1 -12   2    0.89    0.49
  -1  12  -2    0.61    0.51
   1 -12   3    0.86    0.43
  -1  12  -3    0.58    0.40
   1 -12   3    0.44    0.39
   1 -12   3    0.39    0.35
   1 -12   4    0.21    0.26
   1 -12   4    0.45    0.33
  -1  12  -4    0.47    0.26
   1 -11 -13    2.26    0.58
   1 -11 -13    3.73    0.63
   1 -11 -12   28.02    1.98
  -1  11  12   31.84    2.30
   1 -11 -12   28.56    2.12
   1 -11 -12   30.97    2.12
   1 -11 -11  149.93    5.16
  -1  11  11  151.44    5.56
   1 -11 -11  152.40    5.40
   1 -11 -11  154.96    5.29
  -1  11  10  330.99    8.93
   1 -11 -10  322.78    8.38
   1 -11 -10  323.51    8.24
  -1  11   9  263.45    8.35
   1 -11  -9  261.81    7.82
   1 -11  -9  258.88    7.79
   1 -11  -8   11.77    1.57
  -1  11   8   12.16    1.63
   1 -11  -8   14.85    1.98
  -1  11   8   13.69    1.75
   1 -11  -8   11.76    1.64
   1 -11  -8   15.42    2.08
  -1  11   8   14.33    2.11
  -1  11   8   12.30    1.66
   1 -11  -8   12.89    1.79
   1 -11  -7   75.17    4.25
  -1  11   7   74.76    4.31
   1 -11  -7   76.81    4.52
  -1  11   7   73.41    4.29
   1 -11  -7   77.88    4.42
  -1  11   7   76.73    4.87
   1 -11  -7   79.47    4.72
  -1  11   7   80.48    4.40
  -1  11   7   71.97    4.24
  -1  11   7   71.38    4.14
   1 -11  -7   73.59    4.12
   1 -11  -6  323.78    8.64
  -1  11   6  328.79    9.18
   1 -11  -6  342.79    9.28
   1 -11  -6  344.57    9.64
  -1  11   6  333.39    9.54
  -1  11   6  342.09    9.65
   1 -11  -6  363.36    9.90
  -1  11   6  330.63    9.43
   1 -11  -6  357.31   10.18
  -1  11   6  335.84   10.32
  -1  11   6  368.93    9.74
   1 -11  -5  362.17   10.02
  -1  11   5  366.56   10.29
  -1  11   5  357.36    9.86
   1 -11  -5  341.00    9.50
   1 -11  -5  379.86   10.38
  -1  11   5  357.29   10.04
   1 -11  -5  375.51   10.52
  -1  11   5  362.02    9.98
  -1  11   5  360.71   10.81
   1 -11  -4  268.79    9.00
   1 -11  -4  263.60    8.56
   1 -11  -4  267.45    8.54
  -1  11   4  259.97    8.54
   1 -11  -4  257.91    8.77
  -1  11   4  258.71    8.59
  -1  11   4  263.68    9.30
   1 -11  -4  267.95    8.93
  -1  11   4  260.13    8.70
   1 -11  -3    9.88    1.84
   1 -11  -3   10.84    1.81
  -1  11   3   12.94    2.04
   1 -11  -3   10.36    1.73
  -1  11   3    9.28    1.82
  -1  11   3   11.33    1.91
   1 -11  -3   11.83    1.98
   1 -11  -2  292.42    9.28
  -1  11   2  284.90    9.17
   1 -11  -2  280.09    8.67
   1 -11  -2  286.36    8.82
  -1  11   2  289.77    8.98
   1 -11  -2  294.43    9.52
  -1  11   2  276.06    8.93
  -1  11   2  294.21    9.37
   1 -11  -2  269.26    8.80
  -1  11   1  625.15   12.05
   1 -11  -1  692.32   14.11
  -1  11   1  647.51   13.59
   1 -11  -1  625.50   12.74
  -1  11   1  652.64   14.00
   1 -11  -1  669.41   14.23
  -1  11   1  659.01   13.60
  -1  11   1  666.39   13.37
   1 -11  -1  677.56   13.45
  -1  11   0  500.38   12.17
   1 -11   0  503.70   11.79
  -1  11   0  479.90   10.78
  -1  11   0  487.84   11.46
  -1  11   0  469.35   11.30
   1 -11   0  519.55   12.25
  -1  11   0  486.66   11.34
  -1  11   0  487.64   11.17
   1 -11   0  485.84   11.11
  -1  11  -1   62.40    4.26
  -1  11  -1   58.52    3.84
  -1  11  -1   61.15    3.88
  -1  11  -1   64.05    4.01
   1 -11   1   59.45    4.03
   1 -11   1   65.62    4.28
  -1  11  -1   62.21    3.89
   1 -11   1   62.67    3.79
  -1  11  -1   65.52    3.93
  -1  11  -2   33.21    3.02
  -1  11  -2   31.02    2.59
  -1  11  -2   29.72    2.73
  -1  11  -2   28.19    2.45
   1 -11   2   30.44    2.78
   1 -11   2   35.99    3.02
   1 -11   3   92.42    4.43
   1 -11   3   94.07    4.66
  -1  11  -3   96.98    4.86
  -1  11  -4  194.48    6.43
   1 -11   4  209.08    6.28
   1 -11   4  214.11    6.56
   1 -11   5  153.01    4.59
  -1  11  -5  130.52    4.80
   1 -11   5  149.36    4.95
  -1  11  -5  137.72    4.35
   1 -11   6   82.24    3.24
   1 -11   6   81.87    3.08
  -1  10  14   15.68    1.37
   1 -10 -14   13.18    1.24
   1 -10 -14   15.34    1.30
   1 -10 -13  185.19    5.12
   1 -10 -13  194.45    5.54
   1 -10 -12  283.74    7.34
   1 -10 -12  297.52    7.71
   1 -10 -11  346.06    8.89
   1 -10 -11  336.98    8.91
   1 -10 -10  617.24   12.72
  -1  10  10  596.16   13.26
   1 -10 -10  610.34   12.58
   1 -10 -10  581.79   12.66
  -1  10   9    4.33    1.05
  -1  10   9    3.47    1.18
   1 -10  -9    3.51    1.10
   1 -10  -9    3.01    1.05
  -1  10   8   31.05    2.78
  -1  10   8   28.25    2.72
  -1  10   8   35.45    3.48
   1 -10  -8   31.15    3.04
  -1  10   8   27.35    2.61
   1 -10  -8   29.39    2.97
  -1  10   8   30.14    2.76
  -1  10   8   27.15    2.53
   1 -10  -8   28.45    2.55
   1 -10  -7  166.15    7.20
  -1  10   7  154.10    7.30
  -1  10   7  160.13    6.60
   1 -10  -7  157.96    6.77
  -1  10   7  156.05    6.52
   1 -10  -7  161.96    6.95
   1 -10  -7  158.14    6.32
  -1  10   7  161.98    6.47
  -1  10   7  153.74    6.50
  -1  10   6  160.92    7.52
  -1  10   6  153.68    6.64
   1 -10  -6  163.98    7.20
   1 -10  -6  163.66    7.03
  -1  10   6  163.03    6.87
  -1  10   6  163.12    6.69
  -1  10   6  147.05    6.51
  -1  10   5  172.70    7.18
   1 -10  -5  184.86    7.65
  -1  10   5  172.83    7.85
   1 -10  -5  177.07    7.30
  -1  10   5  168.60    7.15
  -1  10   5  173.94    7.09
  -1  10   5  175.97    7.27
   1 -10  -4  191.31    7.83
  -1  10   4  197.03    7.78
  -1  10   4  196.25    8.34
  -1  10   4  189.94    7.69
   1 -10  -4  194.63    7.67
  -1  10   4  192.57    7.55
  -1  10   3   36.07    3.61
  -1  10   3   35.45    3.38
   1 -10  -3   37.09    3.47
   1 -10  -3   37.58    3.42
  -1  10   3   36.07    3.40
  -1  10   3   39.51    3.46
  -1  10   3   37.03    2.88
  -1  10   2  219.36    8.46
   1 -10  -2  216.53    8.22
  -1  10   2  206.46    8.57
  -1  10   2  207.99    7.11
   1 -10  -2  213.19    8.31
   1 -10  -2  220.72    8.11
  -1  10   2  210.81    8.21
   1 -10  -2  223.58    8.62
  -1  10   1  185.39    7.39
   1 -10  -1  201.69    8.12
   1 -10  -1  184.04    7.55
  -1  10   1  187.43    7.93
  -1  10   1  184.59    6.99
   1 -10  -1  184.60    7.68
  -1  10   1  189.63    7.68
   1 -10  -1  183.88    7.37
  -1  10   1  187.28    7.56
  -1  10   0   72.80    4.59
  -1  10   0   70.51    4.46
   1 -10   0   68.38    4.66
   1 -10   0   70.97    4.82
  -1  10   0   70.36    4.92
  -1  10   0   72.90    4.66
   1 -10   0   67.72    4.43
  -1  10   0   71.18    4.66
  -1  10  -1    0.41    0.57
  -1  10  -1    1.76    0.91
   1 -10   1    0.77    0.67
  -1  10  -1    3.44    1.11
  -1  10  -1    1.34    0.87
   1 -10   1    1.10    0.75
  -1  10  -1    0.99    0.71
   1 -10   1    1.85    0.80
  -1  10  -2  198.62    8.13
  -1  10  -2  179.64    7.34
  -1  10  -2  179.91    6.91
  -1  10  -2  182.47    6.99
   1 -10   2  193.54    7.65
  -1  10  -2  185.98    6.96
   1 -10   2  191.65    6.89
  -1  10  -2  187.63    6.82
  -1  10  -3  342.53    8.76
  -1  10  -3  338.29    8.78
   1 -10   3  375.14   10.11
  -1  10  -3  370.02   10.45
  -1  10  -3  374.63   10.84
   1 -10   4  207.35    6.99
  -1  10  -4  213.75    7.76
  -1  10  -4  196.38    6.83
  -1  10  -4  222.18    8.09
   1 -10   5  132.78    5.54
   1 -10   5  134.19    5.68
   1 -10   5  144.05    6.00
  -1  10  -5  131.98    5.85
   1 -10   6    1.89    0.67
   1 -10   6    1.39    0.66
  -1  10  -6    1.17    0.53
   1 -10   6    1.37    0.71
  -1  10  -6    0.97    0.61
  -1  10  -6    0.79    0.63
  -1  10  -7   97.24    3.98
   1 -10   7  107.81    4.11
   1 -10   7  101.67    3.54
   1 -10   7  113.60    4.36
  -1  10  -8   36.07    2.05
   1 -10   8   40.01    2.11
   1 -10   8   43.03    2.20
   1 -10   8   41.78    2.07
  -1   9  15    4.71    0.72
   1  -9 -15    4.36    0.71
   1  -9 -14   30.25    1.87
  -1   9  14   36.21    2.47
   1  -9 -14   37.77    2.47
   1  -9 -13   37.93    2.48
  -1   9  13   40.86    3.04
   1  -9 -13   42.77    2.84
   1  -9 -13   42.14    2.97
   1  -9 -12    7.73    1.46
   1  -9 -12    8.69    1.33
   1  -9 -11  135.02    6.29
   1  -9 -11  125.72    5.92
   1  -9 -10  277.59    9.10
   1  -9 -10  277.29    9.28
  -1   9  10  268.59    8.03
   1  -9 -10  260.97    7.32
   1  -9  -9    4.74    1.29
  -1   9   9    1.86    0.96
  -1   9   9    3.61    1.03
   1  -9  -9    2.65    0.79
  -1   9   8  295.09    8.50
   1  -9  -8  328.85   10.20
   1  -9  -8  301.12    8.27
  -1   9   8  306.96    8.52
   1  -9  -8  311.04    8.08
  -1   9   8  316.72    8.87
   1  -9  -8  314.94    9.86
  -1   9   8  326.30    9.02
  -1   9   8  318.21    9.28
  -1   9   8  329.93   10.71
  -1   9   7  434.38   15.47
  -1   9   7  461.06   11.02
   1  -9  -7  518.74   12.59
  -1   9   7  487.10   11.49
   1  -9  -7  450.30   15.38
   1  -9  -7  475.78   12.08
  -1   9   7  484.46   11.12
  -1   9   7  490.35   11.73
  -1   9   7  466.98   12.75
  -1   9   6  384.64   14.88
  -1   9   6  437.19   11.16
   1  -9  -6  438.92   11.49
   1  -9  -6  395.03   14.34
   1  -9  -6  418.00   11.04
  -1   9   6  429.36   10.74
  -1   9   6  417.45   12.15
   1  -9  -6  445.03   11.78
  -1   9   6  412.74   10.93
  -1   9   5   34.05    4.48
   1  -9  -5   38.72    3.42
  -1   9   5   36.84    3.30
   1  -9  -5   41.50    4.58
   1  -9  -5   30.33    2.89
  -1   9   5   35.29    3.24
   1  -9  -5   35.52    3.37
  -1   9   5   37.73    3.65
  -1   9   5   34.65    3.13
  -1   9   4   42.68    5.04
   1  -9  -4   47.53    4.93
  -1   9   4   46.61    3.74
   1  -9  -4   42.44    3.56
  -1   9   4   42.53    3.60
   1  -9  -4   42.08    3.64
  -1   9   4   43.72    3.93
  -1   9   4   45.14    3.57
  -1   9   3    7.42    2.25
   1  -9  -3   11.71    2.49
   1  -9  -3   12.08    1.95
  -1   9   3   10.55    1.78
  -1   9   3   11.24    2.01
   1  -9  -3   10.91    1.86
  -1   9   3   11.61    1.94
  -1   9   2    9.41    1.76
   1  -9  -2    9.60    1.74
   1  -9  -2    8.78    2.18
   1  -9  -2    9.59    2.20
  -1   9   2    9.76    1.79
   1  -9  -2   12.53    1.98
  -1   9   2    9.92    1.93
  -1   9   1    1.05    0.76
  -1   9   1    1.30    0.74
   1  -9  -1    0.76    0.55
  -1   9   1    1.20    1.02
  -1   9   1    1.18    0.76
   1  -9  -1    0.49    0.68
   1  -9  -1    1.37    1.00
  -1   9   1    2.13    0.98
   1  -9  -1    0.29    0.57
   1  -9  -1    1.70    0.83
  -1   9   1    0.66    0.52
   1  -9   0   13.81    2.12
  -1   9   0    9.80    1.74
   1  -9   0   10.54    1.86
   1  -9   0   14.98    2.10
  -1   9   0    8.69    1.64
   1  -9   0   11.02    2.53
  -1   9   0    7.79    2.23
  -1   9   0   10.39    1.94
   1  -9   0   12.00    1.96
  -1   9   0   10.16    1.78
   1  -9   1   42.78    3.71
  -1   9  -1   36.40    4.70
  -1   9  -1   41.61    3.42
   1  -9   1   34.35    3.18
  -1   9  -1   39.96    3.48
  -1   9  -1   38.40    3.43
   1  -9   1   40.21    3.56
  -1   9  -1   35.91    3.55
   1  -9   1   43.00    5.01
   1  -9   2    0.93    0.71
  -1   9  -2    0.29    0.56
  -1   9  -2    1.38    0.74
  -1   9  -2    1.58    0.87
   1  -9   2    1.06    0.79
  -1   9  -2    0.56    0.64
  -1   9  -2    1.47    0.76
   1  -9   2    0.60    0.72
  -1   9  -2    0.68    0.67
  -1   9  -3    0.51    0.53
  -1   9  -3    0.24    0.48
   1  -9   3    0.71    0.51
  -1   9  -3    1.17    0.67
   1  -9   3    0.90    0.72
  -1   9  -3    2.17    0.80
  -1   9  -3    0.68    0.75
  -1   9  -3    1.31    0.73
  -1   9  -3    0.58    0.53
  -1   9  -4   18.71    2.54
   1  -9   4   17.45    2.25
   1  -9   4   17.70    2.42
  -1   9  -4   18.19    2.12
  -1   9  -4   18.62    2.52
  -1   9  -4   18.78    2.20
  -1   9  -5    1.57    0.84
   1  -9   5    0.85    0.58
   1  -9   5    1.20    0.83
  -1   9  -5    0.99    0.71
   1  -9   6    0.52    0.60
   1  -9   6    0.50    0.52
  -1   9  -6    0.47    0.56
  -1   9  -6    0.85    0.74
   1  -9   6    0.41    0.56
   1  -9   7    2.05    0.72
   1  -9   7    3.02    0.93
  -1   9  -7    2.15    0.71
   1  -9   7    5.64    1.25
  -1   9  -7    2.22    0.81
  -1   9  -7    2.83    0.99
  -1   9  -8    3.19    0.91
   1  -9   8    2.72    0.81
   1  -9   8    2.67    0.78
   1  -9   8    2.33    0.70
   1  -9   9   44.81    2.37
   1  -9   9   45.88    2.47
   1  -9   9   45.00    2.40
   1  -8 -15  166.66    4.84
  -1   8  15  165.25    4.83
   1  -8 -15  157.61    4.48
   1  -8 -14   30.37    2.47
  -1   8  14   29.73    2.48
   1  -8 -14   30.73    2.40
   1  -8 -14   30.24    2.41
   1  -8 -13   45.92    3.36
   1  -8 -13   46.07    3.26
   1  -8 -13   44.85    3.33
  -1   8  13   38.97    3.19
   1  -8 -12  147.94    6.45
   1  -8 -12  152.43    6.59
   1  -8 -12  146.53    6.12
  -1   8  12  151.02    6.70
   1  -8 -12  141.96    5.49
   1  -8 -11  325.21    9.88
   1  -8 -11  310.38    9.15
  -1   8  11  317.58    8.66
   1  -8 -11  324.60    8.58
   1  -8 -10  110.45    5.89
   1  -8 -10   94.74    4.69
   1  -8 -10  103.66    5.31
   1  -8 -10  101.53    5.75
  -1   8  10  100.36    5.06
   1  -8  -9   17.13    2.37
  -1   8   9   13.38    3.08
   1  -8  -9   10.65    2.52
   1  -8  -9   10.09    1.60
  -1   8   9   11.84    1.82
   1  -8  -9   11.79    2.01
  -1   8   8    9.96    1.66
   1  -8  -8    6.98    1.53
  -1   8   8    7.16    1.34
  -1   8   8    5.95    1.20
   1  -8  -8    4.99    1.70
  -1   8   8    4.48    1.85
   1  -8  -8    4.98    1.32
  -1   8   8    5.84    1.18
  -1   8   8    5.34    1.17
  -1   8   7    1.66    0.77
   1  -8  -7    1.92    0.96
  -1   8   7    4.02    1.43
  -1   8   7    4.43    1.12
   1  -8  -7    0.59    0.70
   1  -8  -7    1.77    1.05
  -1   8   7    0.93    0.58
  -1   8   7    0.65    0.55
  -1   8   6  401.46   14.29
  -1   8   6  409.55   10.31
   1  -8  -6  416.31   10.91
  -1   8   6  411.71   11.56
  -1   8   6  418.86   10.52
  -1   8   6  416.37   10.14
   1  -8  -6  416.42   14.27
   1  -8  -6  412.72   10.72
  -1   8   5  451.19   15.29
  -1   8   5  460.62   10.95
   1  -8  -5  449.17   11.16
  -1   8   5  438.99   11.74
  -1   8   5  453.66   10.94
  -1   8   5  471.13   10.81
   1  -8  -5  420.03   13.95
   1  -8  -5  438.11   10.66
  -1   8   4  329.48   13.03
   1  -8  -4  336.76    9.47
  -1   8   4  328.46   10.10
   1  -8  -4  323.60    9.52
  -1   8   4  326.81    9.32
  -1   8   4  322.21    9.02
   1  -8  -4  321.63   12.15
   1  -8  -4  324.51    8.80
  -1   8   3  204.83    7.20
  -1   8   3  198.07    7.31
  -1   8   3  189.53    7.69
   1  -8  -3  201.11    7.40
   1  -8  -3  189.15    9.33
   1  -8  -3  189.64    9.05
   1  -8  -3  194.79    7.13
  -1   8   2 1060.53   17.17
   1  -8  -2 1044.32   16.74
  -1   8   2 1002.50   17.59
   1  -8  -2 1023.86   16.28
   1  -8  -2 1019.96   20.87
   1  -8  -2 1049.08   22.03
  -1   8   1  348.18    9.10
   1  -8  -1  323.02    9.16
   1  -8  -1  332.19    9.45
  -1   8   1  322.78   10.08
  -1   8   1  329.47    9.78
  -1   8   1  334.76    9.30
  -1   8   1  333.87   13.31
   1  -8  -1  321.78   12.08
   1  -8  -1  331.75   12.58
   1  -8   0  436.24   11.00
  -1   8   0  451.62   10.83
   1  -8   0  423.80   10.55
   1  -8   0  420.65   10.64
  -1   8   0  430.91   11.38
  -1   8   0  419.40   11.54
  -1   8   0  450.44   10.81
   1  -8   0  428.88   14.14
   1  -8   0  442.20   14.86
  -1   8   0  404.77   14.71
  -1   8  -1  142.73    8.77
  -1   8  -1  147.16    6.44
   1  -8   1  138.36    6.25
  -1   8  -1  153.79    6.44
   1  -8   1  135.82    5.98
  -1   8  -1  142.62    6.69
   1  -8   1  141.48    6.19
  -1   8  -1  146.33    6.13
   1  -8   1  159.05    8.86
   1  -8   1  152.50    6.70
   1  -8   2   90.16    6.89
   1  -8   2   94.69    5.26
  -1   8  -2   89.63    4.57
  -1   8  -2   93.62    5.34
   1  -8   2   88.56    5.04
  -1   8  -2   95.83    5.07
  -1   8  -2   94.99    5.57
  -1   8  -2   91.12    4.81
  -1   8  -2   85.99    6.79
  -1   8  -2   95.57    4.79
  -1   8  -3  359.76   15.39
   1  -8   3  358.69   13.90
   1  -8   3  364.03   10.24
  -1   8  -3  354.70    9.48
  -1   8  -3  358.63   10.65
   1  -8   3  353.55   10.14
  -1   8  -3  346.67    9.42
  -1   8  -3  349.63   10.81
  -1   8  -3  345.57    9.31
  -1   8  -3  364.29    9.30
  -1   8  -3  334.36   13.08
  -1   8  -3  355.40    9.37
   1  -8   4  340.69   13.80
  -1   8  -4  343.59   15.29
   1  -8   4  356.68    8.75
  -1   8  -4  353.64   10.95
  -1   8  -4  325.82    9.28
  -1   8  -4  353.56    9.78
  -1   8  -4  340.08    9.16
   1  -8   4  351.13    9.91
   1  -8   5  232.27    7.79
   1  -8   5  259.09    9.11
  -1   8  -5  223.87    8.76
  -1   8  -5  230.68    7.88
  -1   8  -5  229.94    8.08
  -1   8  -5  240.04    7.95
  -1   8  -5  229.95    8.78
  -1   8  -6  168.13    6.93
  -1   8  -6  165.08    6.71
   1  -8   6  186.79    7.46
  -1   8  -6  175.72    6.35
  -1   8  -6  163.11    6.59
   1  -8   6  191.77    7.69
   1  -8   7   28.32    2.89
  -1   8  -7   20.49    2.45
  -1   8  -7   31.78    2.94
   1  -8   7   26.84    2.75
   1  -8   7   27.38    2.69
   1  -8   8  121.68    5.49
   1  -8   8  123.55    5.45
   1  -8   8  119.69    5.13
  -1   8  -8  118.78    5.43
  -1   8  -8  118.14    5.51
   1  -8   9  223.92    6.65
   1  -8   9  204.85    5.83
   1  -8   9  212.54    6.44
  -1   8  -9  216.49    7.12
  -1   8  -9  212.24    6.67
   1  -8  10  138.12    4.53
   1  -8  10  134.33    4.29
   1  -8  10  138.07    4.44
  -1   8 -10  135.75    4.90
  -1   8 -10  132.77    4.62
  -1   8 -11   34.21    1.91
   1  -8  11   34.45    1.79
   1  -8  11   40.02    1.92
   1  -8  11   33.80    1.65
   1  -7 -16  273.73    5.47
   1  -7 -15   23.56    2.09
  -1   7  15   22.17    1.95
   1  -7 -14    5.92    1.21
   1  -7 -14    7.61    1.42
   1  -7 -14    6.46    1.26
  -1   7  14    8.64    1.53
  -1   7  14    7.35    1.36
   1  -7 -14    6.86    1.18
   1  -7 -13   20.89    2.42
   1  -7 -13   22.92    2.49
   1  -7 -13   21.65    2.47
  -1   7  13   22.44    2.62
  -1   7  13   22.17    2.50
   1  -7 -13   16.66    1.95
   1  -7 -12  124.89    6.07
   1  -7 -12  134.21    6.29
   1  -7 -12  130.02    6.26
  -1   7  12  130.99    6.60
  -1   7  12  124.33    6.22
   1  -7 -12  129.02    5.59
   1  -7 -11  192.57    7.75
   1  -7 -11  189.28    7.57
   1  -7 -11  184.18    6.79
  -1   7  11  178.08    7.72
   1  -7 -11  186.88    7.71
  -1   7  11  187.33    8.03
  -1   7  10  280.83   14.13
   1  -7 -10  301.01    9.39
   1  -7 -10  282.91   12.80
   1  -7 -10  295.07    8.54
  -1   7  10  281.91    9.67
   1  -7 -10  302.92    9.75
   1  -7  -9  204.75    7.93
   1  -7  -9  195.36    7.29
   1  -7  -9  180.90   10.09
   1  -7  -9  199.38    7.76
  -1   7   9  202.22   11.70
   1  -7  -9  196.71    6.78
  -1   7   8  115.53    8.68
   1  -7  -8  109.53    5.62
   1  -7  -8  114.99    5.80
   1  -7  -7  518.98   12.01
  -1   7   7  480.76   14.46
  -1   7   7  512.80   10.63
  -1   7   7  499.19   10.24
  -1   7   7  512.16   17.80
   1  -7  -7  482.37   11.45
   1  -7  -7  476.30   14.92
  -1   7   6 1357.71   27.73
   1  -7  -6 1359.39   18.45
   1  -7  -6 1315.15   24.04
  -1   7   6 1350.36   16.93
   1  -7  -6 1354.19   18.47
  -1   7   6 1306.07   23.92
  -1   7   6 1285.39   19.00
   1  -7  -5  468.28   13.91
  -1   7   5  450.04   14.07
  -1   7   5  487.51   10.22
  -1   7   4    1.38    0.66
   1  -7  -4    0.40    0.55
   1  -7  -3  365.30   11.91
   1  -7  -3  353.22   11.40
  -1   7   3  386.58    9.15
   1  -7  -2  474.02   13.53
   1  -7  -2  482.87   13.18
  -1   7   2  496.53   10.37
   1  -7  -1 1192.29   21.05
   1  -7  -1 1190.32   21.90
  -1   7   1 1239.84   16.43
   1  -7   0 1149.23   21.00
  -1   7   0 1179.60   16.05
  -1   7  -1   77.24    4.15
  -1   7  -1   81.28    6.12
   1  -7   1   71.99    5.46
  -1   7  -2  484.27   11.29
   1  -7   2  460.03   10.63
  -1   7  -2  493.32   10.43
   1  -7   2  458.82   10.73
  -1   7  -2  455.35   11.32
  -1   7  -2  483.17   14.92
  -1   7  -2  483.54   16.17
   1  -7   2  479.32   14.54
   1  -7   3  627.16   17.36
  -1   7  -3  618.40   18.99
  -1   7  -3  621.98   11.62
  -1   7  -3  624.01   12.21
  -1   7  -3  603.59   11.43
  -1   7  -3  613.09   13.21
   1  -7   3  585.51   12.23
   1  -7   3  618.55   12.47
  -1   7  -3  581.00   13.17
  -1   7  -3  612.92   12.21
  -1   7  -3  624.46   16.70
  -1   7  -4  864.39   15.12
  -1   7  -4  841.54   14.32
  -1   7  -4  835.92   13.22
  -1   7  -4  862.33   13.15
  -1   7  -4  820.84   16.14
  -1   7  -4  851.95   14.95
   1  -7   4  888.94   21.46
  -1   7  -4  884.86   23.51
   1  -7   4  858.99   14.73
  -1   7  -5  138.63    6.15
  -1   7  -5  127.86    6.08
  -1   7  -5  131.91    6.54
   1  -7   5  127.88    5.65
   1  -7   5  133.31    6.48
  -1   7  -5  136.99    6.75
  -1   7  -5  129.10    5.98
  -1   7  -5  129.29    9.22
   1  -7   5  140.39    8.84
  -1   7  -6   32.66    3.34
  -1   7  -6   34.00    3.16
   1  -7   6   39.11    3.53
   1  -7   6   42.30    3.63
  -1   7  -6   43.67    5.44
   1  -7   6   36.06    4.64
  -1   7  -6   33.46    3.19
  -1   7  -6   36.13    3.27
   1  -7   7  271.82    9.06
  -1   7  -7  240.65    8.34
  -1   7  -7  244.51    7.38
   1  -7   7  246.61    8.57
  -1   7  -7  251.31    7.91
   1  -7   7  260.30    8.67
  -1   7  -7  245.90    8.63
  -1   7  -7  244.32    8.63
   1  -7   8  279.41    8.79
   1  -7   8  281.56    8.60
  -1   7  -8  268.35    8.00
  -1   7  -8  259.54    7.64
   1  -7   8  278.09    8.91
  -1   7  -8  257.63    8.82
  -1   7  -8  272.42    9.01
   1  -7   9  134.86    5.75
   1  -7   9  138.22    5.88
   1  -7   9  132.61    5.46
  -1   7  -9  130.86    6.04
  -1   7  -9  128.75    5.99
   1  -7  10   23.72    2.19
   1  -7  10   21.20    2.12
  -1   7 -10   23.43    2.44
  -1   7 -10   25.41    2.48
   1  -7  11   47.38    2.45
   1  -7  11   49.93    2.75
  -1   7 -11   47.85    3.00
  -1   7 -11   49.05    2.98
  -1   7 -12    6.93    0.94
   1  -7  12    7.09    0.79
   1  -7  12    8.84    0.89
  -1   7 -12    6.95    0.87
   1  -6 -16   26.78    1.98
   1  -6 -16   26.64    1.88
  -1   6  15    4.63    1.07
   1  -6 -15    3.28    0.98
   1  -6 -15    3.50    0.83
  -1   6  15    3.11    0.85
  -1   6  14    5.51    1.30
   1  -6 -14    4.92    1.07
   1  -6 -14    6.06    1.36
   1  -6 -14    4.92    1.12
  -1   6  14    4.45    1.12
   1  -6 -13   60.90    4.17
  -1   6  13   60.80    4.40
   1  -6 -13   58.28    3.91
   1  -6 -13   62.26    4.37
   1  -6 -13   57.58    3.79
  -1   6  13   59.49    4.15
   1  -6 -12  176.85    7.44
  -1   6  12  168.48    7.58
  -1   6  12  178.98    7.46
   1  -6 -12  169.11    6.68
   1  -6 -12  171.34    7.08
   1  -6 -12  179.88    7.61
   1  -6 -11   87.92    5.25
   1  -6 -11   83.39    5.03
  -1   6  11   79.60    5.27
   1  -6 -11   82.16    5.11
   1  -6 -11   84.01    7.18
  -1   6  11   83.24    5.18
   1  -6 -11   81.19    4.65
  -1   6  11   90.47    8.01
   1  -6 -10   36.71    3.36
   1  -6 -10   30.17    3.08
   1  -6 -10   33.09    3.21
   1  -6 -10   31.81    4.32
  -1   6  10   34.57    3.35
   1  -6 -10   39.35    3.14
  -1   6  10   40.44    5.30
   1  -6  -9  273.98    8.66
   1  -6  -9  263.61    8.65
   1  -6  -9  268.11   11.90
  -1   6   9  277.51    9.16
   1  -6  -9  268.85    7.90
  -1   6   9  285.18   13.68
   1  -6  -8  235.89    7.89
  -1   6   8  239.62   11.81
   1  -6  -8  236.92    7.65
  -1   6   8  227.69    8.01
   1  -6  -7  268.84   10.69
  -1   6   7  267.74    9.89
  -1   6   7  284.13   12.57
  -1   6   7  266.88    6.87
   1  -6  -6  496.96   13.80
  -1   6   6  476.00   13.31
  -1   6   6  511.16    9.54
  -1   6   6  498.96   15.81
  -1   6   5  124.55    4.74
   1  -6  -5  127.84    6.71
  -1   6   5  115.96    7.35
   1  -6  -4  620.20   14.30
  -1   6   4  626.14   10.75
   1  -6  -3  428.79   11.70
   1  -6  -3  436.20   11.50
  -1   6   3  437.54    9.15
   1  -6  -2 1602.20   21.69
   1  -6  -2 1627.30   22.40
  -1   6   2 1624.99   17.43
   1  -6  -1  957.18   16.80
   1  -6  -1  971.89   17.66
  -1   6   0    3.99    0.93
   1  -6   0    2.97    1.04
  -1   6  -1  437.28    9.11
   1  -6   1  429.48   12.10
  -1   6  -2  680.06   11.26
  -1   6  -2  658.86   17.16
   1  -6   2  663.79   15.71
  -1   6  -2  661.53   15.95
  -1   6  -3  362.45    8.11
  -1   6  -3  367.76   13.57
   1  -6   3  361.38   12.06
  -1   6  -3  371.91   11.86
  -1   6  -4    0.41    0.57
  -1   6  -4    0.79    0.44
  -1   6  -4    1.36    0.59
  -1   6  -4    1.10    0.76
  -1   6  -4    2.41    1.33
   1  -6   4    0.23    0.45
  -1   6  -5  117.69    5.84
  -1   6  -5  117.77    5.52
  -1   6  -5  109.77    5.72
  -1   6  -5  121.66    5.62
  -1   6  -5  119.73    5.63
  -1   6  -5  113.77    8.19
   1  -6   5  121.86    7.99
  -1   6  -6  112.91    5.88
  -1   6  -6  108.24    5.39
  -1   6  -6  111.72    8.38
   1  -6   6  111.79    7.89
  -1   6  -6  108.85    5.60
  -1   6  -6  113.65    5.69
  -1   6  -6  102.62    5.34
   1  -6   6  114.35    5.79
  -1   6  -7   49.96    3.81
  -1   6  -7   47.48    5.66
   1  -6   7   48.79    5.46
   1  -6   7   50.01    3.82
  -1   6  -7   46.16    3.70
  -1   6  -7   46.31    3.82
  -1   6  -7   49.02    3.92
   1  -6   7   44.95    3.67
  -1   6  -7   41.91    3.20
   1  -6   7   47.14    3.72
  -1   6  -7   54.58    3.78
  -1   6  -8   14.92    2.24
  -1   6  -8   12.90    2.10
  -1   6  -8   16.29    2.06
   1  -6   8   15.60    2.14
   1  -6   8   12.10    1.94
  -1   6  -8   14.29    1.99
   1  -6   8   10.86    1.86
  -1   6  -8   12.27    1.96
   1  -6   9   34.17    3.06
  -1   6  -9   32.55    2.84
   1  -6   9   31.47    2.90
  -1   6  -9   34.85    3.01
   1  -6   9   30.95    2.94
  -1   6  -9   41.68    3.65
  -1   6  -9   33.24    3.28
   1  -6  10   25.34    2.47
   1  -6  10   23.71    2.46
  -1   6 -10   25.59    2.48
  -1   6 -10   25.06    2.75
   1  -6  11   19.51    2.04
  -1   6 -11   16.91    2.14
   1  -6  11   15.42    1.68
  -1   6 -11   15.72    1.98
  -1   6 -12    0.72    0.41
   1  -6  12    0.73    0.44
   1  -6  12    0.16    0.37
  -1   6 -12    0.32    0.46
   1  -6  13   54.90    2.34
   1  -6  13   47.64    1.97
   1  -6  13   52.14    2.14
   1  -5 -16   10.98    1.27
  -1   5  16   14.06    1.52
   1  -5 -15   11.52    1.51
   1  -5 -15   12.54    1.49
   1  -5 -15    9.17    1.43
  -1   5  15   10.83    1.62
   1  -5 -15   11.80    1.74
  -1   5  15   10.71    1.48
   1  -5 -14   43.37    3.24
   1  -5 -14   46.98    3.28
  -1   5  14   45.17    3.61
   1  -5 -14   47.93    3.67
  -1   5  14   43.77    3.32
   1  -5 -13  362.72    9.86
   1  -5 -13  371.18    9.87
  -1   5  13  400.00   11.39
   1  -5 -13  374.11    9.67
   1  -5 -13  385.60   11.00
  -1   5  13  382.36   10.48
   1  -5 -12  565.38   12.61
  -1   5  12  586.98   14.03
   1  -5 -12  561.22   12.40
  -1   5  12  564.88   13.13
   1  -5 -12  586.97   12.78
   1  -5 -12  579.76   13.72
   1  -5 -11  317.54    9.99
   1  -5 -11  303.05    9.34
   1  -5 -11  305.02    9.11
   1  -5 -11  306.15    9.72
   1  -5 -11  304.89   13.63
   1  -5 -11  315.95    9.22
  -1   5  11  307.18    9.69
  -1   5  11  325.11   15.16
   1  -5 -10   25.48    2.58
   1  -5 -10   28.14    2.93
   1  -5 -10   30.23    4.13
   1  -5 -10   26.66    2.84
  -1   5  10   26.64    2.83
  -1   5  10   19.29    3.59
   1  -5  -9    4.63    1.17
  -1   5   9    6.08    1.97
   1  -5  -9    4.55    1.56
   1  -5  -9    3.88    1.00
   1  -5  -9    6.56    1.42
  -1   5   9    4.92    1.21
   1  -5  -8   52.06    4.83
   1  -5  -8   51.49    3.23
  -1   5   8   45.97    5.05
  -1   5   7  103.02    5.59
  -1   5   7  117.00    7.54
   1  -5  -6  673.76   15.15
  -1   5   6  673.90   14.35
  -1   5   6  638.89   16.72
  -1   5   6  657.19    9.81
  -1   5   5   58.87    2.94
   1  -5  -5   49.52    3.86
  -1   5   4   25.06    1.95
   1  -5  -4   29.53    2.85
   1  -5  -3  347.55    9.40
   1  -5  -3  337.70    9.13
   1  -5  -2   50.12    3.55
   1  -5  -2   45.02    3.28
   1  -5  -1  129.90    5.49
   1  -5  -1  133.67    5.76
  -1   5   0  884.75   16.44
   1  -5   0  995.37   15.42
  -1   5  -1  234.66    5.99
  -1   5  -1  230.48    8.71
   1  -5   1  232.73    7.79
  -1   5  -2  173.84    5.12
  -1   5  -2  170.41    7.80
   1  -5   2  167.10    6.97
   1  -5   3  231.31    8.74
  -1   5  -3  216.19    9.35
  -1   5  -3  225.17    8.36
  -1   5  -3  226.50    5.79
  -1   5  -3  213.10    6.09
  -1   5  -4  386.83    8.73
  -1   5  -4  376.23   10.63
  -1   5  -4  390.67   13.20
  -1   5  -5  423.56   14.68
  -1   5  -5  425.65    9.67
  -1   5  -6   15.68    2.09
  -1   5  -6   18.94    3.31
  -1   5  -6   18.52    2.27
  -1   5  -6   16.72    2.16
  -1   5  -6   17.74    2.16
  -1   5  -6   15.27    2.01
  -1   5  -7  387.15   10.37
  -1   5  -7  366.06   10.29
  -1   5  -7  418.37   16.05
  -1   5  -7  379.41   10.19
  -1   5  -7  380.60   10.53
  -1   5  -7  383.38   10.58
   1  -5   7  397.18   10.33
   1  -5   7  394.65   10.41
   1  -5   7  384.98   10.20
   1  -5   8  319.54    9.47
  -1   5  -8  324.74   14.59
  -1   5  -8  321.97    9.65
  -1   5  -8  316.88    9.62
  -1   5  -8  310.63    9.91
  -1   5  -8  309.56    9.88
   1  -5   8  314.80    9.52
  -1   5  -8  321.03    9.15
  -1   5  -8  301.55    9.90
  -1   5  -8  321.50    9.30
   1  -5   8  322.84    9.48
  -1   5  -9   77.76    4.84
  -1   5  -9   75.71    4.53
   1  -5   9   76.99    4.73
  -1   5  -9   79.20    4.69
   1  -5   9   79.48    4.70
  -1   5  -9   76.33    5.00
  -1   5  -9   75.50    4.21
   1  -5   9   82.03    4.77
   1  -5  10  124.89    5.61
  -1   5 -10  127.89    5.82
   1  -5  10  129.53    5.97
  -1   5 -10  128.93    5.90
   1  -5  10  128.37    5.75
  -1   5 -10  126.29    6.03
   1  -5  11  108.39    4.80
  -1   5 -11  100.85    5.09
  -1   5 -11  107.52    5.07
   1  -5  11  110.98    5.21
  -1   5 -11  106.09    5.09
   1  -5  12    0.74    0.56
  -1   5 -12    0.09    0.35
  -1   5 -12    0.39    0.53
   1  -5  12    0.20    0.38
  -1   5 -12    0.12    0.51
  -1   5 -12    0.10    0.57
  -1   5 -13   26.90    2.25
   1  -5  13   26.08    1.93
   1  -5  13   30.56    2.19
   1  -5  13   31.52    2.17
  -1   5 -13   24.80    1.78
   1  -5  14  175.04    3.75
   1  -5  14  182.25    3.95
  -1   5 -14  171.36    4.10
  -1   4  17   66.74    2.40
   1  -4 -16   70.87    3.23
  -1   4  16   76.89    3.57
   1  -4 -16   72.34    3.43
   1  -4 -16   64.08    2.88
   1  -4 -15    1.65    0.71
  -1   4  15    1.51    0.74
   1  -4 -15    0.95    0.60
   1  -4 -15    0.11    0.57
   1  -4 -15    1.20    0.66
  -1   4  15    1.24    0.61
   1  -4 -14    7.72    1.50
  -1   4  14    9.58    1.72
   1  -4 -14    6.53    1.42
   1  -4 -14    8.07    1.49
  -1   4  14    8.93    1.55
  -1   4  13   68.26    4.41
  -1   4  13   66.61    4.67
   1  -4 -13   64.51    4.30
   1  -4 -13   63.07    4.27
   1  -4 -13   59.37    3.76
   1  -4 -12  251.32    9.02
   1  -4 -12  238.11    7.86
  -1   4  12  260.47    8.77
   1  -4 -12  244.53   12.45
   1  -4 -12  230.66    7.32
  -1   4  12  240.35    8.95
   1  -4 -12  237.19    8.30
  -1   4  12  247.53   13.34
   1  -4 -12  253.81    8.64
   1  -4 -11  159.69    7.03
  -1   4  11  156.73    6.74
   1  -4 -11  161.83    9.84
   1  -4 -11  164.75    6.79
  -1   4  11  162.28   10.60
   1  -4 -11  170.02    6.91
   1  -4 -10  507.25   12.01
  -1   4  10  495.02   11.79
  -1   4  10  511.46   12.40
   1  -4 -10  499.09   16.62
   1  -4 -10  504.34   11.88
   1  -4 -10  496.51   11.31
  -1   4  10  503.83   17.86
   1  -4 -10  500.43   11.31
  -1   4   9   33.06    4.36
   1  -4  -9   29.60    3.86
   1  -4  -9   34.28    2.96
   1  -4  -9   35.00    2.85
   1  -4  -9   33.22    2.91
  -1   4   9   32.53    2.90
  -1   4   9   42.66    3.41
   1  -4  -8  245.62    6.95
   1  -4  -8  239.42   10.05
  -1   4   8  242.37   11.19
  -1   4   7 1980.06   21.55
  -1   4   7 2039.64   30.34
   1  -4  -7 1999.27   27.31
  -1   4   6 2336.82   23.94
   1  -4  -6 2434.71   27.78
  -1   4   5    1.11    0.64
   1  -4  -5    4.79    1.15
   1  -4  -4   28.70    2.58
   1  -4  -3   49.92    3.22
   1  -4  -2 1960.17   18.77
   1  -4  -2 1982.57   19.60
   1  -4  -1 3374.43   24.60
   1  -4   0  405.31    8.48
  -1   4   0  384.71    9.46
   1  -4   1   79.50    3.98
  -1   4  -1   81.03    4.53
  -1   4  -2  870.55   15.55
  -1   4  -3  186.39    5.19
  -1   4  -3  195.63    6.91
  -1   4  -4  668.91   10.59
  -1   4  -4  669.17   12.52
  -1   4  -4  695.69   15.97
  -1   4  -5    4.18    0.95
  -1   4  -5    2.93    0.85
  -1   4  -5    4.19    1.42
  -1   4  -6    4.80    1.66
  -1   4  -6    6.80    1.32
   1  -4   7  101.04    5.02
  -1   4  -7  111.78    5.12
  -1   4  -7  103.92    5.12
  -1   4  -7  117.48    8.00
  -1   4  -7   99.62    5.17
  -1   4  -7  104.46    5.34
  -1   4  -7  101.56    5.13
   1  -4   7  101.43    4.90
  -1   4  -8  392.89   15.40
  -1   4  -8  378.33    9.35
   1  -4   8  393.21   10.01
  -1   4  -8  407.57   10.67
  -1   4  -8  381.85   10.26
  -1   4  -8  390.57   10.88
  -1   4  -8  382.12    9.97
  -1   4  -8  374.54    9.80
   1  -4   8  385.98   10.19
   1  -4   8  398.51   10.19
  -1   4  -9   77.76    4.83
  -1   4  -9   76.08    7.02
  -1   4  -9   80.42    4.52
   1  -4   9   72.56    4.38
  -1   4  -9   71.07    4.46
   1  -4   9   75.72    4.56
   1  -4   9   70.65    4.52
  -1   4  -9   76.24    4.63
  -1   4 -10    1.16    0.86
  -1   4 -10    1.71    0.86
   1  -4  10    2.56    0.92
  -1   4 -10    1.72    0.84
   1  -4  10    1.21    0.79
   1  -4  10    3.32    1.01
  -1   4 -10    1.84    0.87
  -1   4 -10    1.15    0.79
  -1   4 -10    2.43    1.05
   1  -4  11  193.54    7.25
  -1   4 -11  196.47    7.38
  -1   4 -11  187.27    7.24
  -1   4 -11  180.73    7.67
  -1   4 -11  183.79    6.82
   1  -4  11  188.01    6.59
  -1   4 -11  187.48    7.42
  -1   4 -12  293.40    8.48
   1  -4  12  293.78    8.29
  -1   4 -12  304.69    8.88
  -1   4 -12  285.41    8.18
   1  -4  12  308.66    8.72
  -1   4 -12  293.01    9.21
   1  -4  13  273.31    7.12
  -1   4 -13  271.82    7.30
  -1   4 -13  266.83    7.38
   1  -4  13  282.87    7.50
  -1   4 -13  265.98    7.82
  -1   4 -13  247.17    6.24
  -1   4 -14   91.68    3.79
   1  -4  14   95.54    3.60
   1  -4  14   83.34    3.20
  -1   3  17  102.50    2.97
   1  -3 -16   33.31    2.26
   1  -3 -16   35.08    2.30
  -1   3  16   32.42    2.35
   1  -3 -16   32.70    2.28
   1  -3 -16   34.81    2.29
   1  -3 -15    0.86    0.60
   1  -3 -15    2.69    0.94
   1  -3 -15    0.52    0.48
  -1   3  15    1.16    0.68
   1  -3 -14  215.38    7.53
  -1   3  14  212.30    7.83
   1  -3 -14  215.10    7.60
  -1   3  14  223.67    7.26
   1  -3 -14  211.45    7.73
   1  -3 -13  762.07   14.94
  -1   3  13  773.21   15.73
   1  -3 -13  770.45   15.22
   1  -3 -13  763.85   15.33
  -1   3  13  748.02   14.21
   1  -3 -12  699.57   12.82
   1  -3 -12  742.92   21.79
  -1   3  12  770.06   14.72
  -1   3  12  685.85   14.85
  -1   3  12  737.00   22.85
   1  -3 -12  749.06   15.02
   1  -3 -11   24.85    3.91
   1  -3 -11   24.18    2.36
   1  -3 -11   22.76    2.66
  -1   3  11   18.74    2.47
  -1   3  11   25.50    2.67
  -1   3  11   28.61    4.42
   1  -3 -11   23.80    2.63
   1  -3 -10   54.76    5.49
   1  -3 -10   55.20    3.87
  -1   3  10   59.41    6.16
   1  -3 -10   58.44    3.88
  -1   3  10   50.03    3.80
  -1   3  10   53.18    3.73
  -1   3   9   96.90    7.27
   1  -3  -9   95.88    6.82
  -1   3   8  675.08   17.92
   1  -3  -8  692.41   16.81
   1  -3  -7  541.35    9.42
   1  -3  -7  557.23   13.80
  -1   3   6  204.86    6.09
  -1   3   6  196.68    5.88
   1  -3  -6  203.19    7.66
  -1   3   5    8.17    1.27
   1  -3  -5    9.60    1.53
  -1   3   4   44.18    2.95
   1  -3  -4   54.77    3.39
   1  -3  -3 1232.39   14.23
   1  -3  -2 5141.11   26.71
   1  -3  -2 5039.60   26.22
  -1   3   1   12.10    1.49
   1  -3  -1    7.52    0.97
  -1   3   0 1161.53   14.05
   1  -3   0 1178.68   11.99
  -1   3  -1 1191.02   14.75
  -1   3  -2 2461.03   21.50
  -1   3  -2 2441.49   22.82
  -1   3  -3 1632.13   17.30
  -1   3  -3 1567.19   19.81
  -1   3  -4  264.71    6.88
  -1   3  -4  267.54    8.96
  -1   3  -5   10.28    1.35
  -1   3  -5    8.72    1.79
  -1   3  -5   10.18    1.30
  -1   3  -5    9.02    1.26
  -1   3  -6   75.54    3.87
  -1   3  -6   87.03    6.02
  -1   3  -7 1051.70   15.46
  -1   3  -7 1011.56   22.15
  -1   3  -8  314.50    9.45
  -1   3  -8  323.68    9.44
  -1   3  -8  351.05    9.52
  -1   3  -8  332.91   13.47
  -1   3  -8  325.73    8.92
   1  -3   8  331.66    9.09
   1  -3   8  314.49    8.69
  -1   3  -8  324.29    8.88
  -1   3  -8  319.87    8.57
  -1   3  -9   28.87    3.01
  -1   3  -9   32.63    3.22
  -1   3  -9   30.83    3.04
  -1   3  -9   29.95    4.33
  -1   3  -9   28.35    2.87
   1  -3   9   32.53    2.91
   1  -3   9   29.44    2.84
  -1   3  -9   28.84    2.84
  -1   3  -9   28.38    2.75
   1  -3   9   27.24    2.58
  -1   3 -10   19.05    2.56
  -1   3 -10   19.82    2.66
  -1   3 -10   16.99    2.36
  -1   3 -10   19.46    3.59
  -1   3 -10   17.33    2.33
   1  -3  10   23.16    2.63
  -1   3 -10   18.97    2.43
  -1   3 -10   19.44    2.38
  -1   3 -11  156.76    6.97
  -1   3 -11  154.21    6.63
  -1   3 -11  153.64    6.81
  -1   3 -11  164.21    6.98
   1  -3  11  167.54    6.93
  -1   3 -11  153.86    7.23
  -1   3 -12   76.76    4.36
  -1   3 -12   83.51    4.97
  -1   3 -12   78.84    5.02
  -1   3 -12   69.43    4.05
  -1   3 -12   81.49    4.69
   1  -3  12   80.78    4.72
   1  -3  12   82.74    4.71
  -1   3 -12   82.02    4.80
  -1   3 -12   82.37    4.88
  -1   3 -13   47.01    3.44
  -1   3 -13   44.94    3.33
   1  -3  13   47.63    3.27
   1  -3  13   50.09    3.40
  -1   3 -13   42.93    3.14
  -1   3 -13   45.06    3.51
  -1   3 -14    0.58    0.57
   1  -3  14    1.71    0.65
  -1   3 -14    1.09    0.59
   1  -3  14    0.60    0.46
  -1   3 -14    0.37    0.46
  -1   3 -15   25.17    1.70
   1  -3  15   25.85    1.58
   1  -2 -16   10.86    1.34
   1  -2 -16   10.42    1.23
  -1   2  16   11.37    1.38
   1  -2 -15   22.63    2.18
  -1   2  15   21.35    2.25
   1  -2 -15   20.98    2.15
   1  -2 -15   21.01    2.22
   1  -2 -15   20.39    2.12
   1  -2 -14   94.46    5.05
   1  -2 -14   95.22    5.05
  -1   2  14   97.90    5.26
   1  -2 -14   90.56    4.83
  -1   2  14   99.21    4.73
   1  -2 -14  105.06    5.44
   1  -2 -13  205.30    7.82
   1  -2 -13  189.10    7.53
  -1   2  13  201.15    7.99
   1  -2 -13  210.45    7.84
   1  -2 -13  201.63    7.83
   1  -2 -13  203.83    7.87
  -1   2  13  212.71    7.41
   1  -2 -12   26.58    2.93
   1  -2 -12   28.77    4.31
   1  -2 -12   25.66    2.89
   1  -2 -12   24.25    2.79
   1  -2 -12   24.38    2.75
   1  -2 -12   28.20    2.97
  -1   2  12   21.61    3.95
  -1   2  12   26.03    2.70
   1  -2 -11   11.56    1.91
   1  -2 -11   12.92    2.01
   1  -2 -11   11.47    2.67
  -1   2  11   13.57    3.04
   1  -2 -11   13.77    2.05
  -1   2  11   11.93    1.84
   1  -2 -11   12.13    1.93
  -1   2  11   18.07    2.44
  -1   2  10    0.49    0.48
   1  -2 -10    1.44    0.89
   1  -2 -10    0.27    0.75
  -1   2  10    1.80    1.17
   1  -2 -10    0.31    0.38
  -1   2  10    0.98    0.72
   1  -2 -10    0.52    0.51
   1  -2 -10    0.63    0.63
   1  -2  -9  189.67    9.45
  -1   2   9  175.27    9.73
   1  -2  -9  170.10    6.25
   1  -2  -8  511.21   14.33
   1  -2  -7    1.50    0.76
   1  -2  -6   20.47    2.36
  -1   2   6   21.99    1.52
  -1   2   6   22.07    1.57
   1  -2  -5  424.69    9.74
  -1   2   5  425.97    7.53
  -1   2   5  425.77    7.54
  -1   2   4   29.01    2.03
  -1   2   4   27.75    2.01
   1  -2  -3  109.17    3.88
  -1   2   3  113.09    4.01
   1  -2  -2  448.36    6.73
  -1   2   2  455.75    8.28
   1  -2  -1   18.30    1.24
   1  -2  -1   19.29    1.22
  -1   2   0  476.52    7.32
   1  -2   0  459.20    5.75
  -1   2  -1  431.62    7.35
  -1   2  -1  448.77    7.95
  -1   2  -2    1.23    0.52
  -1   2  -2    1.49    0.50
  -1   2  -3  341.93    8.09
  -1   2  -3  364.82    6.99
  -1   2  -4  742.36    9.91
  -1   2  -4  770.04   13.69
  -1   2  -4  768.34   13.56
  -1   2  -4  761.46    9.79
  -1   2  -5    8.51    0.99
  -1   2  -5    9.55    1.72
  -1   2  -5   10.88    1.83
  -1   2  -5    9.43    1.00
  -1   2  -6  277.90    6.92
  -1   2  -6  268.11    9.75
  -1   2  -6  270.24    9.80
  -1   2  -6  274.11    6.81
  -1   2  -7  202.39    6.44
  -1   2  -7  199.21    6.27
  -1   2  -7  204.47    9.31
  -1   2  -8  157.82    6.13
  -1   2  -8  163.43    6.15
  -1   2  -8  160.65    8.82
  -1   2  -9  128.32    5.89
  -1   2  -9  105.88    5.67
  -1   2  -9  118.67    5.87
  -1   2  -9  112.13    5.54
   1  -2   9  116.15    5.43
  -1   2  -9  122.23    5.69
   1  -2   9  115.92    5.34
  -1   2  -9  122.85    5.61
  -1   2  -9  117.97    5.44
  -1   2  -9  123.89    8.31
  -1   2 -10  486.32   12.08
  -1   2 -10  461.67   12.08
   1  -2  10  442.10   11.12
  -1   2 -10  449.96   11.60
  -1   2 -10  456.52   11.53
  -1   2 -10  469.14   11.51
  -1   2 -10  480.53   11.39
  -1   2 -10  467.05   17.07
  -1   2 -11   93.70    5.47
  -1   2 -11   87.70    5.42
  -1   2 -11   94.25    5.44
  -1   2 -11   86.68    5.15
   1  -2  11   90.16    5.14
  -1   2 -11   87.46    5.14
  -1   2 -11   93.37    7.82
   1  -2  12  114.06    5.67
  -1   2 -12  109.94    5.78
  -1   2 -12  107.52    5.78
  -1   2 -12  113.60    6.07
  -1   2 -12  119.15    5.98
   1  -2  12  112.75    5.63
  -1   2 -12  119.26    6.13
   1  -2  13   15.65    2.02
  -1   2 -13   16.72    2.23
  -1   2 -13   17.32    2.29
  -1   2 -13   14.23    2.02
   1  -2  13   13.34    1.89
  -1   2 -13   13.38    1.96
  -1   2 -14   91.03    4.55
  -1   2 -14   84.38    4.38
   1  -2  14   89.22    4.31
  -1   2 -14   85.16    4.32
   1  -2  14   86.41    4.19
   1  -2  14   85.02    4.16
  -1   2 -14   89.38    4.52
  -1   2 -15    8.60    1.17
   1  -2  15    8.05    1.08
   1  -2  15    8.66    1.11
   1  -2  15   10.07    1.27
   1  -1 -16   14.93    1.55
   1  -1 -16   13.10    1.29
  -1   1  16   14.38    1.47
  -1   1  15    1.80    0.76
   1  -1 -15    1.79    0.70
   1  -1 -15    2.47    0.93
   1  -1 -15    1.33    0.65
   1  -1 -14    2.29    0.91
  -1   1  14    2.94    1.01
   1  -1 -14    2.49    0.98
   1  -1 -14    3.86    1.08
   1  -1 -14    3.22    1.08
  -1   1  14    3.96    1.14
  -1   1  14    2.46    0.79
   1  -1 -14    4.17    1.19
   1  -1 -13   25.52    2.80
   1  -1 -13   23.45    2.64
   1  -1 -13   22.40    2.63
  -1   1  13   24.83    2.80
   1  -1 -13   23.76    2.75
  -1   1  13   28.93    3.02
  -1   1  13   23.95    2.44
   1  -1 -12   50.26    3.99
  -1   1  12   47.35    3.92
   1  -1 -12   50.21    5.65
   1  -1 -12   47.83    3.89
   1  -1 -12   46.15    3.70
   1  -1 -12   46.71    3.82
   1  -1 -12   52.46    3.98
  -1   1  12   43.73    5.57
  -1   1  12   44.28    3.43
  -1   1  12   49.38    3.94
   1  -1 -11   22.53    2.55
  -1   1  11   22.76    2.69
   1  -1 -11   27.48    2.92
  -1   1  11   24.22    2.55
  -1   1  11   24.95    2.75
   1  -1 -11   28.51    2.97
   1  -1 -11   25.16    2.72
   1  -1 -11   24.19    2.74
  -1   1  11   18.37    3.57
   1  -1 -11   28.04    4.13
  -1   1  10  216.91    7.82
  -1   1  10  213.90    7.35
   1  -1 -10  216.17    7.58
   1  -1 -10  223.86    7.72
  -1   1  10  210.84    7.58
   1  -1 -10  220.63    7.56
   1  -1 -10  229.39    7.81
  -1   1  10  201.67   11.12
   1  -1 -10  220.56   10.98
   1  -1  -9   25.04    2.20
   1  -1  -9   25.61    3.52
   1  -1  -9   23.10    2.35
   1  -1  -8  197.85    8.92
   1  -1  -8  187.62    6.08
   1  -1  -7  399.31   11.54
   1  -1  -7  412.47    8.21
   1  -1  -6  158.83    6.62
  -1   1   5   30.80    1.53
  -1   1   5   33.58    1.52
   1  -1  -5   34.17    2.74
  -1   1   4   36.04    1.85
  -1   1   4   39.09    1.89
   1  -1  -4   34.94    2.44
  -1   1   3    2.96    0.57
   1  -1  -3    2.81    0.62
  -1   1   2 3961.75   19.80
  -1   1   2 3916.48   19.87
  -1   1   1  188.65    4.29
   1  -1  -1  172.25    2.72
  -1   1   1  187.24    4.16
  -1   1   1  174.46    3.84
  -1   1   0 1775.29   12.66
  -1   1   0 1803.11   10.37
  -1   1  -1  685.93    8.08
  -1   1  -1  679.77    7.94
  -1   1  -1  650.35    8.00
  -1   1  -1  639.34    6.85
  -1   1  -2 4773.07   21.30
  -1   1  -2 4807.42   21.57
  -1   1  -2 4810.85   22.99
  -1   1  -2 4798.61   22.65
  -1   1  -3  802.87    8.70
  -1   1  -3  790.28   11.00
  -1   1  -4  260.77    4.63
  -1   1  -4  265.51    4.76
  -1   1  -4  273.25    7.49
  -1   1  -5    4.29    0.49
  -1   1  -5    6.02    0.61
  -1   1  -5    3.41    1.03
  -1   1  -6   75.87    3.40
  -1   1  -6   73.26    4.87
  -1   1  -7   64.52    3.43
  -1   1  -8  773.50   12.70
  -1   1  -9  835.20   14.28
  -1   1  -9  825.15   14.91
   1  -1   9  824.86   14.01
  -1   1  -9  824.86   14.63
  -1   1  -9  845.70   14.58
  -1   1  -9  828.63   14.57
  -1   1 -10  269.02    8.44
  -1   1 -10  264.31   12.49
  -1   1 -10  252.52    8.70
  -1   1 -10  257.23    8.66
  -1   1 -10  261.36    8.71
   1  -1  10  258.50    8.35
  -1   1 -10  249.58    8.41
  -1   1 -11   51.16    5.73
  -1   1 -11   48.89    3.70
  -1   1 -11   45.21    3.84
  -1   1 -11   52.48    4.08
   1  -1  11   53.73    3.95
  -1   1 -11   50.21    4.01
  -1   1 -11   50.71    3.98
   1  -1  11   54.25    3.91
  -1   1 -12  281.00    8.81
  -1   1 -12  272.24    9.26
   1  -1  12  264.20    8.67
   1  -1  12  265.32    8.76
  -1   1 -12  269.45    9.20
  -1   1 -12  270.25    9.32
  -1   1 -13  123.86    6.12
   1  -1  13  127.57    5.80
   1  -1  13  125.06    5.83
  -1   1 -13  133.76    6.32
   1  -1  13  127.25    5.95
  -1   1 -13  127.34    6.17
   1  -1  14  127.33    5.29
  -1   1 -14  126.28    5.72
   1  -1  14  129.47    5.41
  -1   1 -14  115.79    5.47
   1  -1  14  129.06    5.51
  -1   1 -14  116.27    5.30
   1  -1  15   41.86    2.59
  -1   1 -15   46.46    3.03
   1  -1  15   46.64    2.82
   1  -1  15   45.66    2.88
   1  -1  15   44.17    2.68
  -1   1 -15   41.39    2.63
   1  -1  16   26.97    1.77
   1  -1  16   23.54    1.48
   1   0 -16    9.11    1.15
  -1   0  16    9.78    1.11
  -1   0  15   33.14    2.54
   1   0 -15   30.61    2.42
   1   0 -15   30.62    2.53
   1   0 -15   30.39    2.28
  -1   0  15   33.93    2.60
  -1   0  14  103.45    5.10
   1   0 -14  104.55    5.13
   1   0 -14  104.72    5.26
  -1   0  14  102.32    5.09
   1   0 -14  102.45    4.80
   1   0 -14  101.39    5.07
   1   0 -13  476.42   11.72
   1   0 -13  455.03   10.69
   1   0 -13  456.94   11.69
  -1   0  13  443.24   11.51
   1   0 -13  456.24   11.49
  -1   0  13  452.57   11.41
  -1   0  13  458.53   10.12
   1   0 -12  505.79   12.33
   1   0 -12  512.67   12.48
  -1   0  12  493.90   11.37
  -1   0  12  510.71   12.75
   1   0 -12  517.60   12.69
   1   0 -12  503.78   11.71
  -1   0  12  490.67   12.26
   1   0 -12  513.08   12.50
   1   0 -11   45.04    3.63
   1   0 -11   44.87    3.75
   1   0 -11   39.42    3.45
   1   0 -11   43.44    3.65
  -1   0  11   45.11    3.77
  -1   0  11   43.18    3.46
   1   0 -11   40.85    3.41
   1   0 -11   47.92    5.46
  -1   0  11   41.41    3.52
   1   0 -10   30.83    2.93
   1   0 -10   34.22    3.06
   1   0 -10   29.52    2.85
   1   0 -10   32.50    4.32
  -1   0  10   30.32    2.86
   1   0 -10   31.02    2.97
  -1   0  10   30.51    2.99
   1   0  -9 1179.88   24.26
   1   0  -9 1157.88   16.64
  -1   0   9 1185.10   17.30
   1   0  -8 2884.42   24.11
   1   0  -8 2921.53   35.09
   1   0  -7  613.51   10.22
   1   0  -7  651.68   15.13
   1   0  -6  417.95   10.96
   1   0  -5   56.46    3.61
  -1   0   4 2344.90   11.75
   1   0  -4 2489.93   21.14
   1   0  -3 4006.88   22.72
  -1   0   3 4037.92   16.91
  -1   0   3 4008.83   17.49
   1   0  -2  129.24    3.27
  -1   0   2  127.71    3.12
  -1   0   2  132.70    3.18
  -1   0   2  133.73    3.20
  -1   0   2  124.67    3.06
  -1   0   2  122.24    3.07
   1   0  -1  444.99    4.15
  -1   0   1  484.21    6.07
  -1   0   1  453.63    5.88
  -1   0   1  463.06    5.93
  -1   0   1  469.62    5.96
  -1   0   1  451.29    5.82
  -1   0   0   10.48    0.93
  -1   0   0   10.71    0.48
  -1   0   0   10.23    0.88
  -1   0   0   10.34    0.89
  -1   0   0   10.09    0.48
  -1   0  -1  153.32    3.39
  -1   0  -1  150.57    3.38
  -1   0  -1  152.10    3.40
  -1   0  -2 2787.91   14.38
  -1   0  -2 2831.89   14.77
  -1   0  -2 2795.65   14.74
  -1   0  -2 2813.43   14.36
  -1   0  -3 2586.51   13.52
  -1   0  -3 2661.82   13.96
  -1   0  -3 2676.93   18.51
  -1   0  -3 2668.95   14.32
  -1   0  -4  600.74    6.23
  -1   0  -4  598.32    6.42
  -1   0  -4  619.09   10.41
  -1   0  -5  356.27    9.14
  -1   0  -6 4077.76   34.20
  -1   0  -7 3222.48   23.33
  -1   0  -7 3228.30   23.44
  -1   0  -8  755.14   12.22
  -1   0  -8  770.49   12.50
  -1   0  -9   10.51    1.59
  -1   0  -9    9.64    1.58
  -1   0 -10   66.84    4.29
  -1   0 -10   70.45    4.29
  -1   0 -10   63.69    4.29
   1   0  10   68.05    4.09
  -1   0 -10   62.33    3.59
  -1   0 -10   66.32    4.02
  -1   0 -10   65.21    4.32
  -1   0 -10   63.53    4.28
   1   0  10   66.37    4.18
  -1   0 -11  559.18   12.99
  -1   0 -11  533.96   12.21
   1   0  11  519.53   11.82
  -1   0 -11  514.49   12.75
  -1   0 -11  512.94   10.60
  -1   0 -11  544.09   11.88
  -1   0 -11  515.60   12.54
   1   0  11  533.75   12.35
  -1   0 -11  525.37   12.77
  -1   0 -12  310.21    9.95
   1   0  12  292.09   13.54
  -1   0 -12  329.43    9.67
  -1   0 -12  305.74   14.17
   1   0  12  301.08    9.17
  -1   0 -12  314.81   10.17
  -1   0 -12  308.28    9.01
  -1   0 -12  303.56    9.74
   1   0  12  317.93    9.67
  -1   0 -12  317.28   10.17
  -1   0 -13   60.50    4.33
  -1   0 -13   67.71    4.28
   1   0  13   60.72    4.20
  -1   0 -13   66.16    4.42
   1   0  13   63.35    4.11
  -1   0 -13   64.73    4.60
   1   0  13   59.35    4.12
  -1   0 -13   56.98    3.65
  -1   0 -13   63.40    4.52
  -1   0 -14    9.98    1.72
   1   0  14    9.58    1.55
   1   0  14    9.97    1.66
  -1   0 -14    7.67    1.56
  -1   0 -14    7.53    1.44
  -1   0 -14    7.45    1.54
   1   0  14    7.84    1.47
  -1   0 -15   23.60    2.05
  -1   0 -15   24.68    2.45
  -1   0 -15   23.98    2.28
   1   0  15   24.15    2.16
   1   0  15   26.49    2.35
   1   0  15   26.12    2.27
  -1   0 -16   37.60    2.43
  -1   0 -16   29.50    1.74
   1   0  16   37.58    2.12
   1   0  16   36.21    2.11
   1   0  16   33.73    2.19
  -1  -1  16   13.27    1.14
  -1  -1  15   90.47    3.90
   1   1 -15   88.81    3.57
  -1  -1  15   90.39    3.83
   1   1 -15   83.25    3.86
   1   1 -15   84.89    3.71
   1   1 -14  198.62    6.33
   1   1 -14  210.81    7.03
  -1  -1  14  219.69    6.97
  -1  -1  14  212.86    7.14
   1   1 -14  202.19    7.00
   1   1 -14  207.11    6.80
   1   1 -13  123.12    5.93
  -1  -1  13  125.98    6.04
  -1  -1  13  121.16    5.21
   1   1 -13  115.91    5.11
   1   1 -13  127.23    5.94
   1   1 -13  125.84    5.94
  -1  -1  13  124.57    5.76
   1   1 -13  125.50    5.86
  -1  -1  12   45.42    3.52
   1   1 -12   49.81    3.95
  -1  -1  12   50.92    4.06
   1   1 -12   48.38    3.83
   1   1 -12   50.26    3.55
   1   1 -12   45.90    3.50
  -1  -1  12   43.48    3.60
   1   1 -12   49.21    3.86
   1   1 -12   49.83    3.91
   1   1 -11   41.37    3.36
   1   1 -11   37.98    3.11
   1   1 -11   38.51    3.41
   1   1 -11   41.49    3.59
  -1  -1  11   33.62    3.29
   1   1 -11   37.05    3.38
  -1  -1  11   39.03    3.35
   1   1 -11   44.50    3.66
   1   1 -11   38.41    5.10
   1   1 -10  287.64    8.70
   1   1 -10  308.80    8.83
   1   1 -10  325.77    9.55
   1   1 -10  306.59    9.26
  -1  -1  10  306.27    9.24
  -1  -1  10  302.64    9.47
   1   1 -10  308.26    9.36
   1   1 -10  326.24    9.53
   1   1 -10  327.45   13.89
   1   1  -9  397.06    9.55
   1   1  -9  380.70    9.32
   1   1  -9  420.48   10.15
   1   1  -9  406.61   10.05
   1   1  -9  401.98   10.05
   1   1  -9  401.79   14.45
  -1  -1   9  383.83    9.94
  -1  -1   9  406.70   10.36
   1   1  -9  401.77    9.97
   1   1  -8   37.95    2.57
   1   1  -8   39.41    4.23
   1   1  -8   42.52    3.05
   1   1  -7    3.79    1.23
   1   1  -7    2.91    0.70
   1   1  -7    2.94    0.82
   1   1  -6  115.52    6.03
   1   1  -6  115.38    4.15
   1   1  -5  578.28   12.27
  -1  -1   5  481.51    4.11
   1   1  -4 1386.08   16.74
  -1  -1   4 1371.97   10.53
  -1  -1   4 1375.24   10.20
   1   1  -3 1404.96   14.61
  -1  -1   3 1409.35   11.11
  -1  -1   3 1372.91   11.10
   1   1  -2 3811.57   20.35
  -1  -1   2 3826.10   18.72
  -1  -1   1  528.25    6.99
  -1  -1   1  534.41    6.98
  -1  -1   0   58.61    2.06
   1   1   0   57.24    1.60
  -1  -1  -1  313.71    4.81
  -1  -1  -1  323.12    4.80
   1   1   1  327.50    3.63
  -1  -1  -1  331.65    5.55
  -1  -1  -2  485.60    6.75
  -1  -1  -2  484.67    6.72
   1   1   2  480.40    5.84
  -1  -1  -2  471.73    6.76
  -1  -1  -3    0.69    0.31
  -1  -1  -3    1.12    0.43
  -1  -1  -4    1.94    0.48
  -1  -1  -4    2.43    0.47
  -1  -1  -5  285.92    4.79
  -1  -1  -5  296.00    4.56
  -1  -1  -5  297.74    4.67
  -1  -1  -6    6.12    1.34
  -1  -1  -6    4.33    0.38
  -1  -1  -7   10.55    1.91
  -1  -1  -7    1.91    0.60
  -1  -1  -8  125.45    4.94
  -1  -1  -8  124.13    4.89
  -1  -1  -9    1.11    0.60
  -1  -1  -9    1.35    0.72
  -1  -1 -10    8.33    1.51
  -1  -1 -10    8.86    1.52
  -1  -1 -10    7.60    1.47
   1   1  10    9.53    1.60
   1   1  10    8.27    1.42
  -1  -1 -10    6.78    1.28
  -1  -1 -10    5.69    1.28
  -1  -1 -11  195.51    7.53
  -1  -1 -11  203.49    7.51
   1   1  11  190.96   10.66
  -1  -1 -11  191.43    7.37
  -1  -1 -11  179.76    7.19
   1   1  11  196.24    7.48
   1   1  11  199.53    7.15
  -1  -1 -11  183.54    6.56
   1   1  12  107.67    5.41
  -1  -1 -12  113.32    5.98
   1   1  12  107.67    8.28
  -1  -1 -12  113.09    5.73
  -1  -1 -12  112.85    5.73
  -1  -1 -12  103.77    5.61
   1   1  12  107.31    5.67
  -1  -1 -12  104.06    5.20
  -1  -1 -12  105.22    5.05
   1   1  12  112.43    5.79
  -1  -1 -13   71.80    4.70
  -1  -1 -13   69.76    4.45
  -1  -1 -13   71.30    4.46
  -1  -1 -13   62.79    4.22
   1   1  13   68.06    4.48
  -1  -1 -13   62.58    3.96
   1   1  13   66.85    4.21
   1   1  13   71.20    4.57
  -1  -1 -14   24.11    2.65
  -1  -1 -14   20.71    2.30
   1   1  14   24.64    2.58
   1   1  14   21.37    2.44
   1   1  14   24.38    2.53
   1   1  14   20.88    2.24
  -1  -1 -14   19.98    2.21
   1   1  15    3.26    0.91
   1   1  15    2.55    0.88
  -1  -1 -15    3.62    0.98
   1   1  15    3.22    0.91
   1   1  16   70.11    3.14
   1   1  16   70.10    3.18
  -1  -1 -17   10.57    1.00
   1   2 -15   14.53    1.49
  -1  -2  15   15.46    1.40
  -1  -2  14    4.13    0.94
   1   2 -14    2.37    0.82
   1   2 -14    2.74    0.79
   1   2 -14    3.21    0.82
  -1  -2  14    2.64    0.89
   1   2 -13   16.73    1.98
  -1  -2  13   19.40    2.22
   1   2 -13   19.15    2.20
  -1  -2  13   18.14    1.99
  -1  -2  13   19.46    2.33
   1   2 -13   21.36    2.37
   1   2 -13   20.80    2.40
   1   2 -12   19.84    2.35
   1   2 -12   24.32    2.68
  -1  -2  12   23.23    2.57
  -1  -2  12   20.93    2.62
  -1  -2  12   18.71    2.27
   1   2 -12   23.91    2.71
   1   2 -12   21.28    2.56
   1   2 -11   87.22    5.05
  -1  -2  11   74.70    4.88
  -1  -2  11   72.16    4.61
   1   2 -11   78.57    7.32
   1   2 -11   79.49    4.75
   1   2 -11   78.20    4.73
   1   2 -11   71.03    4.04
   1   2 -11   77.93    4.87
   1   2 -11   81.85    4.95
   1   2 -10   34.95    3.13
  -1  -2  10   34.54    3.20
   1   2 -10   33.25    4.66
   1   2 -10   30.13    2.96
   1   2 -10   33.55    3.09
   1   2 -10   31.54    3.06
   1   2 -10   37.11    3.33
   1   2  -9  216.28    7.42
  -1  -2   9  208.58    7.57
   1   2  -9  214.82    7.66
  -1  -2   9  200.86    7.63
   1   2  -9  213.11   11.22
   1   2  -9  202.18    7.19
   1   2  -9  203.71    7.30
   1   2  -8  294.50   12.31
   1   2  -8  311.42    8.30
   1   2  -7    0.38    0.39
   1   2  -6    0.95    0.45
  -1  -2   5    4.33    0.63
  -1  -2   5    5.09    0.71
  -1  -2   4  256.72    5.54
  -1  -2   4  275.75    5.77
  -1  -2   3   62.24    2.85
  -1  -2   3   63.99    2.90
   1   2  -2  922.45   12.12
  -1  -2   2  925.15   11.00
   1   2  -1   44.00    2.32
  -1  -2   1   47.83    2.51
   1   2   0  198.88    4.34
   1   2   1  207.46    4.22
  -1  -2  -1  214.61    5.00
  -1  -2  -1  216.88    5.32
  -1  -2  -2 3280.34   20.93
  -1  -2  -2 3368.20   20.97
  -1  -2  -3    3.24    0.69
   1   2   3    5.30    0.86
   1   2   4   10.05    1.36
  -1  -2  -4   10.08    1.17
  -1  -2  -4   10.79    1.23
  -1  -2  -5  109.84    3.69
  -1  -2  -5  110.84    5.04
   1   2   5  117.76    5.09
  -1  -2  -5  112.70    3.82
  -1  -2  -6    5.65    0.84
  -1  -2  -6    6.69    0.87
  -1  -2  -6    5.55    0.77
  -1  -2  -6    5.18    1.25
  -1  -2  -7  280.39    9.84
   1   2   7  295.95    9.83
  -1  -2  -7  295.22    6.66
   1   2   8  363.63   12.00
  -1  -2  -8  376.17    8.28
   1   2   9  165.11    8.86
  -1  -2  -9  179.65    6.23
  -1  -2 -10   82.32    4.73
  -1  -2 -10   93.21    4.56
  -1  -2 -10   84.75    4.64
  -1  -2 -10   79.81    4.82
   1   2  10   77.92    4.42
  -1  -2 -10   86.14    4.64
   1   2  10   71.88    6.24
   1   2  10   77.18    4.47
  -1  -2 -10   85.71    4.47
   1   2  11   31.78    3.05
  -1  -2 -11   30.40    2.84
  -1  -2 -11   30.50    3.17
  -1  -2 -11   26.50    2.85
  -1  -2 -11   29.49    2.86
   1   2  11   30.10    4.26
  -1  -2 -11   27.52    2.83
  -1  -2 -11   27.28    3.03
   1   2  11   26.76    2.60
   1   2  11   32.04    3.03
  -1  -2 -11   30.07    2.90
  -1  -2 -11   26.66    2.58
   1   2  12  108.80    5.78
  -1  -2 -12  106.72    5.40
  -1  -2 -12  112.21    6.21
  -1  -2 -12   95.70    5.17
  -1  -2 -12  108.97    5.88
   1   2  12  100.47    8.03
  -1  -2 -12  106.33    5.65
   1   2  12  112.48    5.81
  -1  -2 -12  114.66    6.27
   1   2  12  107.20    5.26
  -1  -2 -12  114.36    5.81
  -1  -2 -12  101.51    5.09
  -1  -2 -13  250.31    8.09
   1   2  13  263.40    8.89
  -1  -2 -13  265.20    8.93
  -1  -2 -13  253.44    8.80
   1   2  13  253.83    8.06
  -1  -2 -13  273.38    9.69
  -1  -2 -13  261.98    8.63
   1   2  13  258.28    8.83
   1   2  13  238.82    8.34
  -1  -2 -14  260.66    7.77
   1   2  14  275.04    8.67
  -1  -2 -14  280.32    8.70
  -1  -2 -14  263.07    8.44
  -1  -2 -14  274.27    9.34
  -1  -2 -14  271.57    8.32
   1   2  14  278.85    8.73
   1   2  14  284.83    8.78
  -1  -2 -15    9.50    1.50
   1   2  15   11.69    1.68
   1   2  15   14.43    1.84
  -1  -2 -15   13.89    2.01
  -1  -2 -15   11.05    1.52
   1   2  15   12.36    1.71
  -1  -2 -16  137.99    5.22
   1   2  16  146.59    4.88
   1   2  16  138.72    4.66
  -1  -2 -16  136.52    4.65
   1   2  17   75.54    2.56
  -1  -2 -17   77.61    2.97
   1   3 -15   21.81    1.46
   1   3 -14  126.45    4.69
  -1  -3  14  128.90    4.77
   1   3 -14  113.68    4.41
  -1  -3  14  123.54    4.27
   1   3 -14  107.94    3.87
   1   3 -13  158.12    5.69
   1   3 -13  166.32    6.19
   1   3 -13  164.47    6.19
   1   3 -13  159.24    6.06
  -1  -3  13  151.99    5.39
  -1  -3  13  169.12    5.89
   1   3 -13  151.63    5.65
   1   3 -12  199.79    7.23
   1   3 -12  203.98    7.17
  -1  -3  12  185.57    6.26
  -1  -3  12  201.34    7.10
   1   3 -12  199.83    7.32
  -1  -3  12  196.43    7.07
   1   3 -12  201.87    7.46
   1   3 -12  211.20    7.60
   1   3 -11   96.58    5.19
   1   3 -11  105.58    5.61
   1   3 -11   92.76    5.25
   1   3 -11   95.38    5.32
  -1  -3  11   97.49    5.39
   1   3 -11   97.30    5.35
   1   3 -11   91.40    5.13
   1   3 -10   12.12    1.92
   1   3 -10    9.59    1.79
   1   3 -10    8.14    1.60
   1   3 -10    8.96    1.70
  -1  -3  10    8.29    1.72
   1   3 -10   11.08    1.92
   1   3 -10   10.33    2.69
   1   3 -10   14.45    2.10
  -1  -3  10    9.84    1.81
   1   3  -9  525.13   12.07
   1   3  -9  509.11   12.02
   1   3  -9  529.15   11.73
   1   3  -9  520.04   12.16
  -1  -3   9  520.35   12.74
   1   3  -9  523.09   18.10
  -1  -3   9  535.64   12.49
   1   3  -9  510.55   11.85
  -1  -3   9  523.59   12.41
   1   3  -8  345.22    9.40
   1   3  -8  354.57    9.50
   1   3  -8  348.02   14.04
  -1  -3   8  352.25    9.84
   1   3  -8  367.48    9.50
   1   3  -8  355.29    9.09
  -1  -3   8  343.59    9.41
  -1  -3   8  378.58   10.29
   1   3  -8  317.95    8.97
   1   3  -7  155.88    5.62
   1   3  -7  155.84    8.83
   1   3  -6  268.14    6.79
   1   3  -6  286.04   11.08
  -1  -3   5  740.28   10.34
   1   3  -5  753.71   16.70
   1   3  -5  716.02   10.10
  -1  -3   5  742.02   10.57
   1   3  -4 3365.34   32.33
  -1  -3   4 3424.40   23.98
  -1  -3   4 3363.92   24.13
   1   3  -3 1771.05   21.24
  -1  -3   3 1776.55   17.78
   1   3  -2  246.85    7.24
  -1  -3   2  256.90    6.81
   1   3  -1  805.99   11.93
  -1  -3   1  815.33   12.17
   1   3   0  930.81   11.89
   1   3   1  760.97   10.21
   1   3   2 1666.73   16.25
  -1  -3  -3  653.14   10.92
   1   3   3  641.22   10.72
  -1  -3  -4   36.72    2.60
   1   3   4   33.58    2.66
  -1  -3  -5    7.31    1.17
   1   3   5    7.94    1.45
   1   3   6 1681.97   22.38
  -1  -3  -6 1621.74   16.93
  -1  -3  -6 1677.55   16.95
  -1  -3  -7  910.15   11.61
   1   3   7  934.11   18.00
  -1  -3  -8  538.91    9.84
   1   3   8  522.49   14.82
  -1  -3  -9    4.95    1.06
   1   3   9   11.23    2.34
  -1  -3 -10   81.04    4.84
   1   3  10   78.10    6.54
  -1  -3 -10   70.32    4.15
   1   3  10   76.23    4.39
  -1  -3 -10   77.47    4.38
  -1  -3 -10   76.53    4.79
   1   3  10   69.56    4.32
  -1  -3 -10   79.00    4.35
  -1  -3 -10   81.30    4.94
  -1  -3 -11  907.07   17.12
  -1  -3 -11  901.70   16.81
   1   3  11  916.80   23.47
  -1  -3 -11  945.76   15.93
   1   3  11  899.93   15.98
  -1  -3 -11  885.62   15.31
   1   3  11  910.55   16.38
  -1  -3 -11  953.03   16.31
  -1  -3 -11  929.19   15.48
  -1  -3 -12 1062.34   18.57
  -1  -3 -12 1073.62   17.80
  -1  -3 -12 1054.44   17.39
  -1  -3 -12 1056.12   19.06
   1   3  12 1077.58   17.85
  -1  -3 -12 1029.46   16.86
   1   3  12 1073.96   18.21
   1   3  12 1054.34   26.06
  -1  -3 -13  311.96    9.45
   1   3  13  329.37    9.92
  -1  -3 -13  327.04   10.25
  -1  -3 -13  322.63   10.52
   1   3  13  328.37   10.01
  -1  -3 -13  314.31    9.19
  -1  -3 -13  312.66    9.44
  -1  -3 -14   15.30    1.97
   1   3  14   12.88    1.94
  -1  -3 -14   15.45    2.04
   1   3  14   15.24    2.10
  -1  -3 -14   12.83    2.11
  -1  -3 -14   11.53    1.82
  -1  -3 -14   13.88    2.08
  -1  -3 -14   15.38    2.05
   1   3  15  220.53    7.12
  -1  -3 -15  208.62    7.49
  -1  -3 -15  202.12    6.95
   1   3  15  218.52    7.08
  -1  -3 -15  211.64    6.76
  -1  -3 -15  205.21    6.49
   1   3  16  220.72    5.96
  -1  -3 -16  225.42    6.72
   1   3  16  220.21    6.13
   1   3  17   45.43    2.12
  -1  -3 -17   46.43    2.34
   1   4 -14  157.56    4.53
   1   4 -14  138.34    3.79
  -1  -4  13  162.29    5.07
   1   4 -13  171.65    5.60
   1   4 -13  169.16    5.59
   1   4 -13  165.86    5.68
   1   4 -13  169.52    5.08
   1   4 -12   14.43    1.78
  -1  -4  12   14.86    1.91
  -1  -4  12   13.09    1.89
   1   4 -12   15.25    1.95
  -1  -4  12   12.72    1.66
   1   4 -12   13.71    1.91
  -1  -4  12   17.83    1.98
   1   4 -12   14.53    1.95
  -1  -4  11   37.58    3.28
  -1  -4  11   33.45    3.16
   1   4 -11   34.97    3.11
   1   4 -11   39.04    3.34
   1   4 -11   36.45    3.28
   1   4 -11   36.55    3.05
  -1  -4  11   37.59    3.12
  -1  -4  10   46.47    3.82
   1   4 -10   50.84    3.68
  -1  -4  10   52.93    4.05
  -1  -4  10   53.36    4.11
   1   4 -10   52.23    3.85
   1   4 -10   55.51    4.06
   1   4 -10   52.44    3.99
   1   4  -9  155.87    6.88
   1   4  -9  148.93    6.64
  -1  -4   9  148.60    6.90
   1   4  -9  162.12    6.49
  -1  -4   9  168.83    7.25
   1   4  -9  150.60    6.44
   1   4  -9  151.63    9.97
   1   4  -8  161.24    6.75
   1   4  -8  171.01    6.94
   1   4  -8  161.57    6.74
  -1  -4   8  165.96    6.86
  -1  -4   8  159.00    6.99
   1   4  -8  151.32    6.08
   1   4  -8  165.31   10.10
   1   4  -8  166.70    6.54
  -1  -4   8  170.56    7.19
  -1  -4   7  116.30    5.66
   1   4  -7  124.03    5.66
   1   4  -7  120.41    5.56
   1   4  -7  114.86    5.41
   1   4  -7  118.03    5.09
   1   4  -7  124.81    8.45
  -1  -4   7  126.74    5.97
  -1  -4   7  121.43    5.58
   1   4  -6  124.30    7.85
   1   4  -6  123.56    4.86
   1   4  -5  717.52   17.70
   1   4  -5  680.46   10.54
  -1  -4   5  688.37   11.99
   1   4  -4  204.66    8.72
  -1  -4   4  194.89    6.70
  -1  -4   4  202.13    6.77
  -1  -4   3    2.36    0.80
   1   4  -3    3.20    1.13
  -1  -4   2  235.09    7.55
   1   4  -2  232.13    8.04
   1   4  -1  172.32    6.48
  -1  -4   1  167.92    6.56
  -1  -4   0 1128.01   16.19
   1   4   0 1110.77   15.53
  -1  -4  -1 2012.40   21.13
   1   4   1 1925.94   19.57
  -1  -4  -2 1313.55   17.23
   1   4   3  123.22    5.41
  -1  -4  -3  137.96    5.69
   1   4   4  563.39   12.10
  -1  -4  -4  544.30   11.78
  -1  -4  -5 1596.73   19.62
  -1  -4  -5 1549.66   21.13
   1   4   6 1288.22   20.70
  -1  -4  -6 1272.75   20.57
   1   4   7  290.71   10.63
  -1  -4  -7  267.51    7.84
  -1  -4  -7  262.13    7.66
  -1  -4  -7  276.90   10.53
  -1  -4  -7  282.18    6.44
   1   4   8   61.91    5.29
  -1  -4  -8   60.49    3.27
   1   4   9  203.67   10.17
  -1  -4  -9  201.83    6.40
  -1  -4 -10  330.27   10.03
   1   4  10  340.14   13.93
   1   4  10  335.24    9.30
   1   4  10  339.43    9.59
  -1  -4 -10  326.25    8.92
  -1  -4 -10  334.06    9.34
   1   4  10  329.68    9.62
  -1  -4 -10  345.82    9.33
  -1  -4 -10  337.26    8.80
  -1  -4 -11  172.87    6.58
  -1  -4 -11  184.53    6.85
  -1  -4 -11  173.92    7.56
  -1  -4 -11  171.88    6.94
   1   4  11  178.22    7.37
   1   4  11  175.63   10.40
   1   4  11  172.81    7.00
   1   4  11  175.77    7.20
  -1  -4 -12   20.39    2.71
  -1  -4 -12   19.33    2.36
   1   4  12   19.76    3.69
   1   4  12   21.14    2.56
   1   4  12   30.00    3.08
  -1  -4 -12   17.82    2.56
  -1  -4 -12   16.24    2.20
   1   4  12   19.37    2.50
  -1  -4 -12   18.49    2.38
   1   4  13    1.35    0.83
  -1  -4 -13    0.69    0.63
   1   4  13    0.46    0.52
  -1  -4 -13    1.16    0.79
  -1  -4 -13    0.17    0.70
  -1  -4 -13    0.43    0.53
  -1  -4 -13    0.13    0.45
  -1  -4 -14   11.82    1.79
  -1  -4 -14   12.58    2.04
  -1  -4 -14   11.50    1.72
   1   4  14   11.68    1.86
  -1  -4 -14   12.53    2.04
  -1  -4 -14    9.66    1.59
  -1  -4 -15   74.73    3.93
  -1  -4 -15   71.67    4.28
  -1  -4 -15   70.86    3.75
  -1  -4 -15   70.34    4.32
   1   4  15   73.32    4.13
  -1  -4 -16   69.09    3.53
  -1  -4 -16   72.57    3.76
   1   4  16   65.78    3.27
  -1  -4 -16   59.78    2.64
  -1  -4 -17    0.49    0.36
   1   4  17    0.41    0.28
   1   5 -13   13.01    1.39
  -1  -5  13   10.16    1.11
  -1  -5  13   14.16    1.46
  -1  -5  12   47.46    3.05
   1   5 -12   41.78    2.80
  -1  -5  12   44.17    3.05
  -1  -5  12   42.96    2.76
   1   5 -12   45.58    3.05
   1   5 -12   43.69    3.04
   1   5 -11   64.23    4.12
   1   5 -11   64.03    4.07
  -1  -5  11   63.49    4.03
   1   5 -11   64.00    3.86
  -1  -5  11   65.51    4.11
   1   5 -11   57.08    3.38
  -1  -5  11   65.95    3.98
   1   5 -11   60.73    3.90
  -1  -5  10  169.05    7.13
   1   5 -10  173.83    6.92
  -1  -5  10  174.10    7.19
   1   5 -10  180.35    6.83
  -1  -5  10  178.37    7.16
   1   5 -10  172.74    6.34
   1   5 -10  182.97    7.34
   1   5 -10  179.97    7.34
  -1  -5   9  297.85    9.83
   1   5  -9  295.27    9.56
   1   5  -9  312.07    9.78
   1   5  -9  295.01    8.88
  -1  -5   9  302.50    9.80
  -1  -5   9  294.11    9.36
   1   5  -9  289.71    8.46
  -1  -5   8   29.57    3.12
  -1  -5   8   28.01    2.91
   1   5  -8   26.32    2.82
   1   5  -8   32.21    4.66
   1   5  -8   26.32    2.57
   1   5  -8   22.33    2.70
   1   5  -8   27.77    2.95
   1   5  -8   30.97    2.89
  -1  -5   8   27.47    3.04
   1   5  -8   23.98    2.46
  -1  -5   7   73.94    4.75
  -1  -5   7   64.09    4.29
  -1  -5   7   65.64    4.56
   1   5  -7   73.41    6.79
   1   5  -7   65.95    4.05
   1   5  -7   72.50    4.57
   1   5  -7   64.15    4.34
   1   5  -7   70.44    4.01
   1   5  -7   64.46    4.34
  -1  -5   6    3.91    1.13
   1   5  -6    2.36    0.85
   1   5  -6    1.14    0.64
   1   5  -6    3.12    1.47
   1   5  -6    1.67    0.72
   1   5  -6    2.52    0.90
  -1  -5   6    1.58    0.71
   1   5  -5   38.99    2.66
   1   5  -5   42.13    4.62
  -1  -5   4  278.94    9.05
   1   5  -4  277.56   11.24
   1   5  -4  247.18    6.21
  -1  -5   4  259.96    8.75
   1   5  -3   66.00    5.16
  -1  -5   3   68.67    5.31
  -1  -5   3   59.28    3.00
  -1  -5   3   63.17    4.41
  -1  -5   2    0.55    0.56
   1   5  -2    0.52    0.72
  -1  -5   2    0.97    0.45
  -1  -5   2    0.15    0.37
   1   5  -1  204.22    8.05
  -1  -5   1  218.53    8.53
  -1  -5   0   71.89    4.71
   1   5   0   68.44    4.47
  -1  -5  -1   64.42    4.31
   1   5   1   62.77    4.11
  -1  -5  -2  160.30    6.92
  -1  -5  -2  164.12    6.87
  -1  -5  -3  121.48    6.16
  -1  -5  -3  129.60    6.18
  -1  -5  -4   98.21    5.51
  -1  -5  -4   94.34    5.45
   1   5   4   90.64    5.42
  -1  -5  -5    5.23    1.36
   1   5   5    1.91    0.90
  -1  -5  -5    3.93    1.11
  -1  -5  -6  597.79   15.24
   1   5   6  616.66   15.32
  -1  -5  -6  567.31    9.26
  -1  -5  -6  592.18   13.56
  -1  -5  -7  475.01    8.30
  -1  -5  -7  497.14   14.59
   1   5   7  492.42   14.45
  -1  -5  -7  485.80   12.10
  -1  -5  -8    2.94    1.21
   1   5   8    4.31    1.52
  -1  -5  -9   55.85    3.83
  -1  -5  -9   51.54    3.86
  -1  -5  -9   54.97    3.92
  -1  -5  -9   49.92    3.57
   1   5   9   47.70    3.59
  -1  -5  -9   52.24    3.20
   1   5   9   57.26    5.51
   1   5   9   51.24    3.67
  -1  -5 -10  497.33   12.55
  -1  -5 -10  495.42   12.33
  -1  -5 -10  494.37   11.81
   1   5  10  482.85   11.96
  -1  -5 -10  494.59   10.45
   1   5  10  494.97   17.12
   1   5  10  509.03   12.02
  -1  -5 -11  205.19    7.54
  -1  -5 -11  200.98    8.28
  -1  -5 -11  197.18    8.04
  -1  -5 -11  193.68    7.55
   1   5  11  196.48    7.89
  -1  -5 -11  203.73    7.03
   1   5  11  205.11   11.38
   1   5  11  207.38    7.92
  -1  -5 -12  587.55   14.25
  -1  -5 -12  622.58   12.95
  -1  -5 -12  601.97   12.33
  -1  -5 -12  622.42   14.53
  -1  -5 -12  621.95   13.60
   1   5  12  609.95   13.98
   1   5  12  599.29   19.67
   1   5  12  659.29   14.33
  -1  -5 -13  181.97    7.13
  -1  -5 -13  188.88    7.93
   1   5  13  176.97    7.33
  -1  -5 -13  185.19    6.72
  -1  -5 -13  192.02    7.36
   1   5  13  179.91    7.45
  -1  -5 -14   10.50    1.66
  -1  -5 -14    9.87    1.80
   1   5  14   10.93    1.80
  -1  -5 -14   10.78    1.69
   1   5  14   10.02    1.72
  -1  -5 -14    9.73    1.50
  -1  -5 -15    9.51    1.55
   1   5  15    9.06    1.45
  -1  -5 -15    6.71    1.19
  -1  -5 -15    8.31    1.32
  -1  -5 -15    7.95    1.49
  -1  -5 -15    7.70    1.42
  -1  -5 -16   52.19    3.09
  -1  -5 -16   53.34    3.08
   1   5  16   51.41    2.82
  -1  -5 -17   22.93    1.50
   1   6 -13    1.28    0.38
  -1  -6  12   12.37    1.35
  -1  -6  12   14.40    1.49
  -1  -6  12   11.93    1.27
   1   6 -12   13.00    1.48
   1   6 -12   11.12    1.33
   1   6 -12   11.53    1.33
   1   6 -11    1.32    0.73
   1   6 -11    0.60    0.55
   1   6 -11    1.63    0.75
  -1  -6  11    2.63    0.85
  -1  -6  11    1.11    0.62
  -1  -6  11    1.52    0.68
   1   6 -10   11.53    1.63
  -1  -6  10   10.91    1.73
  -1  -6  10    7.33    1.50
   1   6 -10   11.36    1.82
   1   6 -10   11.42    1.85
   1   6 -10   10.86    1.69
  -1  -6  10   11.19    1.82
   1   6 -10   11.41    1.76
   1   6  -9    7.87    1.47
   1   6  -9    8.90    1.71
   1   6  -9    7.94    1.59
  -1  -6   9    7.92    1.60
  -1  -6   9    8.58    1.63
  -1  -6   9    7.21    1.51
  -1  -6   9    6.84    1.57
   1   6  -9    5.73    1.51
   1   6  -8   16.03    2.09
   1   6  -8   15.31    2.19
  -1  -6   8   14.95    2.19
  -1  -6   8   15.85    2.32
   1   6  -8   18.66    2.44
  -1  -6   8   16.80    2.40
   1   6  -8   15.97    2.05
   1   6  -8   13.93    1.81
  -1  -6   7  137.22    6.71
   1   6  -7  133.56    5.80
   1   6  -7  131.45    6.00
   1   6  -7  132.85    9.36
  -1  -6   7  138.87    9.75
  -1  -6   7  139.90    6.48
  -1  -6   7  140.43    6.81
   1   6  -7  136.64    6.43
   1   6  -7  123.92    5.30
   1   6  -7  132.74    6.41
   1   6  -6   42.16    3.56
   1   6  -6   50.73    3.81
   1   6  -6   52.96    3.99
  -1  -6   6   43.50    3.73
   1   6  -6   49.33    5.60
  -1  -6   6   50.59    5.83
  -1  -6   6   46.88    3.72
   1   6  -6   46.95    3.61
  -1  -6   5  273.45    8.61
   1   6  -5  305.16    8.99
   1   6  -5  290.54    8.69
   1   6  -5  318.74   13.63
  -1  -6   5  312.59   13.75
   1   6  -5  275.23    8.87
   1   6  -4  405.02   10.00
   1   6  -4  417.19   10.08
  -1  -6   4  421.59   12.33
  -1  -6   4  379.01    9.95
  -1  -6   4  419.80   10.65
   1   6  -4  415.69   14.92
  -1  -6   4  412.22   14.99
  -1  -6   4  393.19    8.31
  -1  -6   4  392.05   12.05
   1   6  -4  387.29   10.14
  -1  -6   3  657.88   11.16
  -1  -6   3  681.42   16.10
   1   6  -3  683.27   18.28
  -1  -6   3  707.98   18.54
  -1  -6   2  332.72    7.97
  -1  -6   2  345.35   11.61
   1   6  -2  330.43   12.01
  -1  -6   2  333.63   12.28
  -1  -6   1    3.43    0.85
  -1  -6   1    4.40    1.40
  -1  -6   1    6.18    1.64
   1   6  -1    3.37    1.26
  -1  -6   0 1874.16   27.15
   1   6   0 1859.63   26.23
  -1  -6  -1  659.07   15.38
  -1  -6  -1  653.33   15.56
  -1  -6  -2 1064.87   19.43
  -1  -6  -2 1041.98   19.43
  -1  -6  -3 1018.67   19.08
  -1  -6  -3 1047.31   19.49
  -1  -6  -4   59.86    4.69
  -1  -6  -4   64.34    4.98
   1   6   5  103.92    6.66
  -1  -6  -5   96.22    6.01
  -1  -6  -5   98.38    4.27
  -1  -6  -5  107.32    6.51
   1   6   6 1214.40   23.25
  -1  -6  -6 1093.25   20.29
  -1  -6  -6 1164.94   22.21
   1   6   7  340.22   12.85
  -1  -6  -7  336.36   12.54
  -1  -6  -7  326.04   10.81
  -1  -6  -7  322.08    7.52
  -1  -6  -8  283.45    6.89
  -1  -6  -8  290.15   12.08
   1   6   8  293.89    8.63
   1   6   8  283.06    8.77
  -1  -6  -8  287.71    8.66
   1   6   8  289.77   12.34
  -1  -6  -8  305.31    9.12
  -1  -6  -8  300.10    9.08
  -1  -6  -9   80.82    4.82
  -1  -6  -9   79.28    3.89
  -1  -6  -9   84.99    5.08
  -1  -6  -9   88.67    5.07
   1   6   9   82.59    4.82
   1   6   9   86.07    7.04
  -1  -6  -9   83.02    4.84
   1   6   9   78.93    4.81
  -1  -6 -10    2.41    0.78
   1   6  10    6.48    2.05
   1   6  10    2.98    1.09
  -1  -6 -10    6.32    1.41
  -1  -6 -10    2.62    1.02
  -1  -6 -10    3.60    1.14
  -1  -6 -10    1.47    0.90
  -1  -6 -11  386.13   11.10
  -1  -6 -11  401.55   11.81
  -1  -6 -11  404.83   11.05
   1   6  11  394.43   11.14
  -1  -6 -11  403.68    9.50
  -1  -6 -11  403.25   11.13
   1   6  11  389.46   11.24
   1   6  11  380.59   15.65
  -1  -6 -12  306.40    8.33
  -1  -6 -12  282.74    9.94
  -1  -6 -12  303.15    9.37
   1   6  12  300.64    9.84
  -1  -6 -12  300.94    9.48
  -1  -6 -12  287.56    9.67
   1   6  12  296.39    9.69
  -1  -6 -13   34.68    3.44
  -1  -6 -13   40.96    3.39
   1   6  13   38.05    3.43
  -1  -6 -13   39.41    3.50
   1   6  13   39.51    3.49
  -1  -6 -14    1.47    0.78
  -1  -6 -14    0.73    0.75
   1   6  14    1.99    0.90
  -1  -6 -14    0.48    0.59
  -1  -6 -14    0.24    0.52
   1   6  15  259.03    7.49
   1   6  15  250.34    7.22
  -1  -6 -15  243.50    6.65
  -1  -6 -15  249.92    7.29
  -1  -6 -15  233.50    6.57
   1   6  16  287.29    6.72
  -1  -6 -16  260.08    6.04
  -1  -6 -17  186.47    3.98
   1   7 -12    3.57    0.57
   1   7 -12    3.84    0.66
  -1  -7  11    8.52    1.17
   1   7 -11    6.39    0.99
   1   7 -11    6.16    1.01
  -1  -7  11    5.67    0.98
   1   7 -11    6.41    1.13
  -1  -7  10  167.99    6.01
   1   7 -10  159.85    5.51
   1   7 -10  168.55    5.79
  -1  -7  10  161.63    5.96
  -1  -7  10  165.29    5.61
   1   7 -10  167.67    6.03
   1   7  -9  399.84    9.77
  -1  -7   9  406.66   10.34
  -1  -7   9  394.47    9.84
   1   7  -9  401.98    9.56
  -1  -7   9  408.86    9.67
  -1  -7   9  406.24   10.46
   1   7  -9  404.45   10.25
   1   7  -8  192.80    7.43
  -1  -7   8  205.84    7.64
  -1  -7   8  207.55    7.94
   1   7  -8  195.84    6.52
  -1  -7   8  200.37    7.90
   1   7  -8  193.07    7.45
   1   7  -8  205.88    7.76
   1   7  -7    1.40    0.70
   1   7  -7    2.38    0.91
   1   7  -7    1.64    0.99
   1   7  -7    0.15    0.63
  -1  -7   7    0.98    0.78
  -1  -7   7    1.80    0.93
  -1  -7   7    0.81    0.71
   1   7  -6  378.35   10.59
   1   7  -6  354.88   10.17
   1   7  -6  381.61   16.02
  -1  -7   6  383.20   16.12
   1   7  -6  346.31   10.54
  -1  -7   6  367.42   10.75
   1   7  -5  457.38   11.40
   1   7  -5  462.22   11.71
   1   7  -5  442.98   16.95
  -1  -7   5  443.82   17.11
  -1  -7   5  414.78   11.15
   1   7  -5  440.46   11.42
   1   7  -5  420.27   11.58
   1   7  -4  273.07    8.82
  -1  -7   4  269.78   13.03
   1   7  -4  276.66   13.13
  -1  -7   4  267.80    7.39
  -1  -7   4  266.59    8.90
  -1  -7   4  264.94    9.00
   1   7  -4  264.93    8.45
   1   7  -4  271.19    8.78
   1   7  -4  259.19    8.97
   1   7  -3  129.18    8.59
  -1  -7   3  130.91    8.68
   1   7  -3  133.37    5.15
  -1  -7   3  140.30    7.97
  -1  -7   3  135.95    5.45
  -1  -7   3  122.55    5.99
  -1  -7   3  131.66    6.19
   1   7  -3  124.07    5.63
   1   7  -3  123.26    6.02
  -1  -7   2   42.96    3.14
  -1  -7   2   44.16    4.59
  -1  -7   2   48.91    5.10
   1   7  -2   42.66    4.81
  -1  -7   2   38.94    3.27
   1   7  -2   42.32    3.47
  -1  -7   2   41.54    3.42
  -1  -7   2   46.92    3.56
  -1  -7   1  518.01   15.58
  -1  -7   1  520.34   10.97
   1   7  -1  486.34   15.34
  -1  -7   1  492.21   15.72
  -1  -7   0 1194.80   23.57
  -1  -7   0 1201.54   16.58
  -1  -7   0 1228.39   23.95
   1   7   0 1181.42   23.19
  -1  -7  -1 1428.08   25.37
  -1  -7  -1 1327.16   24.56
  -1  -7  -2  532.02   15.27
  -1  -7  -2  537.87   15.60
  -1  -7  -3  113.97    7.02
  -1  -7  -3  110.16    6.99
  -1  -7  -4  992.25   14.79
  -1  -7  -4  995.08   21.10
  -1  -7  -4  964.56   21.02
  -1  -7  -4  961.23   20.45
  -1  -7  -5 1160.88   15.94
  -1  -7  -5 1181.48   22.94
  -1  -7  -5 1153.54   22.92
  -1  -7  -6  476.19   14.58
  -1  -7  -6  454.05    9.96
  -1  -7  -6  465.98   15.23
  -1  -7  -6  461.67   10.98
  -1  -7  -6  467.89   11.35
  -1  -7  -7  178.76    6.83
  -1  -7  -7  183.58    7.28
  -1  -7  -7  180.76    9.60
  -1  -7  -7  179.62    8.79
  -1  -7  -7  189.72    6.30
  -1  -7  -7  185.70    7.15
   1   7   7  181.69    6.91
   1   7   7  184.27   10.07
  -1  -7  -8   89.65    4.90
  -1  -7  -8   79.18    6.57
   1   7   8   76.41    3.82
   1   7   8   80.33    4.75
  -1  -7  -8   92.39    5.18
   1   7   8   73.94    4.74
  -1  -7  -8   86.14    4.98
   1   7   8   84.14    7.00
  -1  -7  -9   83.82    5.21
  -1  -7  -9   95.55    5.47
   1   7   9   89.30    7.43
  -1  -7  -9   74.81    6.50
   1   7   9   83.67    5.05
  -1  -7  -9   87.97    5.01
  -1  -7  -9   87.97    5.13
   1   7   9   85.77    5.21
  -1  -7 -10  305.04   10.05
  -1  -7 -10  298.82    9.80
   1   7  10  286.08   13.53
  -1  -7 -10  268.35   12.63
  -1  -7 -10  276.27    9.07
   1   7  10  285.21    9.48
  -1  -7 -10  293.24    9.54
   1   7  10  286.42    9.68
  -1  -7 -11  129.77    6.65
  -1  -7 -11  133.32    6.52
  -1  -7 -11  128.52    6.29
   1   7  11  132.35    6.51
  -1  -7 -11  129.68    6.39
   1   7  11  125.23    6.40
  -1  -7 -12   32.26    3.32
  -1  -7 -12   32.98    3.16
   1   7  12   27.98    3.02
  -1  -7 -12   30.13    3.03
   1   7  12   31.47    3.16
  -1  -7 -13    9.37    1.79
  -1  -7 -13    7.21    1.44
   1   7  13    8.19    1.59
  -1  -7 -13    6.99    1.45
   1   7  13    9.87    1.75
  -1  -7 -14  111.23    4.94
  -1  -7 -14  115.01    5.07
  -1  -7 -14  121.22    5.72
  -1  -7 -14  110.03    4.98
  -1  -7 -15   99.44    4.59
   1   7  15   98.80    4.46
  -1  -7 -15   94.32    3.95
  -1  -7 -15   95.99    4.00
  -1  -7 -16   49.53    2.69
  -1  -7 -16   46.99    2.57
   1   7  16   50.71    2.64
  -1  -8  11  103.51    2.85
  -1  -8  10  142.31    4.44
   1   8 -10  135.61    4.27
   1   8 -10  141.98    4.74
  -1  -8  10  142.18    4.68
  -1  -8  10  148.31    4.76
   1   8  -9   70.30    3.46
  -1  -8   9   71.35    3.73
  -1  -8   9   70.68    3.78
   1   8  -9   72.48    3.69
  -1  -8   9   78.24    4.09
   1   8  -9   70.43    3.83
  -1  -8   9   75.01    4.03
  -1  -8   8    4.44    1.22
   1   8  -8    4.54    1.12
  -1  -8   8    4.88    1.17
   1   8  -8    3.63    0.97
  -1  -8   8    4.71    1.24
  -1  -8   8    4.74    1.06
   1   8  -8    2.93    1.04
  -1  -8   7    5.18    1.31
  -1  -8   7    7.13    1.49
  -1  -8   7    4.92    1.38
   1   8  -7    4.33    1.21
   1   8  -7    5.98    1.37
   1   8  -7    3.65    1.18
  -1  -8   6   60.25    4.50
  -1  -8   6   53.32    4.04
   1   8  -6   53.55    3.99
   1   8  -6   56.24    4.21
   1   8  -6   60.54    4.28
   1   8  -6   56.55    4.03
   1   8  -5  550.07   13.43
  -1  -8   5  555.82   13.60
  -1  -8   5  585.84   13.62
   1   8  -5  560.66   13.09
   1   8  -5  571.04   12.74
   1   8  -5  580.63   13.21
  -1  -8   4  305.81   14.30
   1   8  -4  298.68   14.11
   1   8  -4  296.25    9.95
   1   8  -4  293.98    9.54
  -1  -8   4  289.00    9.76
  -1  -8   4  282.15    9.52
   1   8  -4  281.55    8.80
   1   8  -4  293.06    9.37
   1   8  -3   25.54    2.86
   1   8  -3   22.67    2.45
  -1  -8   3   34.85    4.77
   1   8  -3   25.70    4.12
   1   8  -3   25.54    2.94
  -1  -8   3   21.97    2.38
  -1  -8   3   20.01    3.21
   1   8  -3   22.95    2.27
  -1  -8   3   24.53    2.48
  -1  -8   3   21.25    3.36
  -1  -8   3   23.16    2.82
  -1  -8   3   20.00    2.59
   1   8  -2  173.91   10.28
  -1  -8   2  181.72   10.56
   1   8  -2  175.77    7.53
   1   8  -2  184.31    6.69
   1   8  -2  169.78    6.26
  -1  -8   2  189.27   10.13
  -1  -8   2  194.02    7.10
  -1  -8   2  169.35    7.42
  -1  -8   2  183.15    7.44
  -1  -8   1  778.62   20.70
   1   8  -1  761.63   13.45
  -1  -8   1  788.69   14.48
  -1  -8   1  804.06   21.58
   1   8  -1  731.77   15.14
   1   8  -1  796.61   13.34
  -1  -8   1  724.96   14.88
  -1  -8   1  765.26   15.39
  -1  -8   1  771.86   14.86
  -1  -8   0  395.74   14.84
  -1  -8   0  402.57   15.24
   1   8   0  373.36   10.61
  -1  -8   0  369.18   10.48
  -1  -8   0  396.88   14.78
  -1  -8   0  391.70   10.27
  -1  -8   0  370.14   10.50
  -1  -8  -1   35.48    3.11
  -1  -8  -1   28.78    3.97
  -1  -8  -1   35.92    4.44
  -1  -8  -1   35.25    4.43
   1   8   1   34.44    3.19
  -1  -8  -1   31.43    3.00
  -1  -8  -1   35.28    3.21
  -1  -8  -1   35.43    3.26
  -1  -8  -2   12.64    1.89
   1   8   2   18.26    2.31
  -1  -8  -2   14.28    2.06
  -1  -8  -2   15.19    2.88
  -1  -8  -2   13.50    2.89
  -1  -8  -3    9.92    1.69
  -1  -8  -3   10.28    2.38
  -1  -8  -3   10.57    2.42
  -1  -8  -3   10.62    1.71
  -1  -8  -3   10.95    2.45
  -1  -8  -3   16.70    2.15
  -1  -8  -3   12.11    1.89
   1   8   3   10.96    1.79
  -1  -8  -3    9.72    1.71
  -1  -8  -4  106.82    5.50
  -1  -8  -4  107.12    7.40
  -1  -8  -4  117.49    7.87
  -1  -8  -4  111.69    5.42
  -1  -8  -4  114.87    7.85
  -1  -8  -4  113.26    5.42
   1   8   4  108.41    5.33
  -1  -8  -4  105.07    5.47
  -1  -8  -4  101.44    5.43
  -1  -8  -5  156.13    6.20
  -1  -8  -5  152.52    8.96
  -1  -8  -5  144.27    8.84
  -1  -8  -5  149.54    6.27
   1   8   5  153.74    6.45
  -1  -8  -5  160.88    6.77
  -1  -8  -6  285.46   12.47
   1   8   6  267.90    8.66
  -1  -8  -6  299.34    9.23
  -1  -8  -6  301.00   12.49
  -1  -8  -6  293.95    8.60
  -1  -8  -7  115.92    7.63
   1   8   7  115.08    5.15
  -1  -8  -7  121.86    5.43
  -1  -8  -7  117.59    8.37
  -1  -8  -7  122.80    6.29
   1   8   7  115.99    5.85
  -1  -8  -7  128.48    6.09
  -1  -8  -7  118.17    6.04
  -1  -8  -8   51.40    3.45
   1   8   8   50.06    3.26
  -1  -8  -8   52.32    5.54
  -1  -8  -8   60.39    4.35
  -1  -8  -8   55.63    3.61
  -1  -8  -8   51.91    3.88
  -1  -8  -8   53.91    4.27
   1   8   8   55.87    4.11
  -1  -8  -8   52.08    3.94
  -1  -8  -9   24.44    2.84
  -1  -8  -9   24.39    2.75
   1   8   9   27.56    2.94
  -1  -8  -9   25.81    2.71
  -1  -8  -9   27.31    4.13
  -1  -8 -10  292.58    9.78
   1   8  10  285.17    9.53
  -1  -8 -10  294.58    9.93
  -1  -8 -10  303.99    9.80
  -1  -8 -11  194.39    7.70
   1   8  11  199.44    7.89
  -1  -8 -11  198.66    7.10
  -1  -8 -11  200.01    7.97
  -1  -8 -12  140.24    6.30
   1   8  12  138.02    6.37
  -1  -8 -12  132.38    6.36
  -1  -8 -13   28.00    2.68
  -1  -8 -13   29.60    2.88
  -1  -8 -13   28.37    2.73
   1   8  13   26.58    2.67
  -1  -8 -14  103.72    4.56
   1   8  14  106.79    4.89
  -1  -8 -14   92.91    4.23
  -1  -8 -14   96.34    4.71
   1   8  15   21.14    1.92
   1   8  15   23.98    1.83
  -1  -8 -15   22.04    1.97
  -1  -8 -16   78.19    2.83
  -1  -8 -16   72.06    2.78
  -1  -9   9    5.68    0.88
   1   9  -9    4.35    0.84
  -1  -9   9    5.99    0.96
   1   9  -8    5.96    1.11
  -1  -9   8    6.64    1.15
   1   9  -8    5.29    0.98
  -1  -9   8    5.02    1.01
   1   9  -8    4.91    1.07
  -1  -9   8    6.34    1.21
  -1  -9   7   29.18    2.64
   1   9  -7   25.88    2.47
   1   9  -7   23.85    2.30
  -1  -9   7   25.27    2.40
   1   9  -7   27.25    2.38
  -1  -9   7   27.93    2.61
   1   9  -7   28.10    2.56
  -1  -9   6   15.38    2.15
   1   9  -6   11.00    1.79
   1   9  -6   13.57    1.89
   1   9  -6   12.81    1.88
   1   9  -6   12.83    1.89
  -1  -9   6   10.64    1.71
  -1  -9   6   11.04    1.84
  -1  -9   5    4.37    1.34
   1   9  -5    6.18    1.50
   1   9  -5    4.26    1.22
   1   9  -5    8.10    1.60
   1   9  -5    4.41    1.15
  -1  -9   5    6.39    1.42
  -1  -9   4   27.18    3.04
  -1  -9   4   26.44    2.92
   1   9  -4   26.70    2.92
   1   9  -4   26.62    2.66
   1   9  -4   29.44    2.95
   1   9  -4   28.81    3.11
   1   9  -3  117.41    6.13
   1   9  -3  112.41    6.18
   1   9  -3  117.78    5.83
   1   9  -3   97.55    4.95
  -1  -9   3  105.30    5.82
  -1  -9   3  105.89    5.98
  -1  -9   3  115.80    5.35
   1   9  -3  102.57    4.73
  -1  -9   3  110.57    5.24
  -1  -9   2  163.31    9.70
  -1  -9   2  178.18    7.02
  -1  -9   2  184.64    7.97
  -1  -9   2  170.88    7.34
  -1  -9   2  180.31   10.20
  -1  -9   2  187.68    7.15
   1   9  -2  166.94    6.33
   1   9  -2  166.53    7.57
   1   9  -2  173.26    6.46
  -1  -9   2  173.68   10.71
  -1  -9   2  181.50   11.07
   1   9  -2  173.84    7.44
   1   9  -1  156.27    5.96
  -1  -9   1  177.38   10.65
  -1  -9   1  165.86   10.46
  -1  -9   1  161.04    9.88
  -1  -9   1  166.16    6.92
   1   9  -1  169.03    6.56
   1   9  -1  157.84    7.42
  -1  -9   1  159.43    7.30
  -1  -9   1  154.42    7.30
  -1  -9   1  162.03    6.97
   1   9   0    7.46    1.47
  -1  -9   0    9.56    1.72
  -1  -9   0    6.41    2.03
  -1  -9   0    7.82    2.25
  -1  -9   0    9.42    2.54
  -1  -9   0   10.12    1.74
  -1  -9   0   12.74    2.15
   1   9   0   14.33    2.28
   1   9   1   37.50    3.22
  -1  -9  -1   32.85    3.15
  -1  -9  -1   31.02    4.39
  -1  -9  -1   34.12    4.60
  -1  -9  -1   33.86    4.67
  -1  -9  -1   34.56    3.37
  -1  -9  -1   28.41    3.07
  -1  -9  -1   34.89    3.45
   1   9   1   28.82    3.15
  -1  -9  -1   32.20    3.30
  -1  -9  -2  373.52   14.88
  -1  -9  -2  367.32   14.91
  -1  -9  -2  353.64   10.55
  -1  -9  -2  350.69   10.66
   1   9   2  351.96   10.70
   1   9   2  339.03    9.89
  -1  -9  -2  360.66   10.91
  -1  -9  -3   44.75    3.70
  -1  -9  -3   43.28    5.03
  -1  -9  -3   41.63    5.08
  -1  -9  -3   49.85    3.86
  -1  -9  -3   44.43    5.22
   1   9   3   40.90    3.41
  -1  -9  -3   41.10    3.43
  -1  -9  -3   37.62    3.56
   1   9   3   34.21    3.34
   1   9   3   40.57    3.46
  -1  -9  -3   37.11    3.54
  -1  -9  -4  279.60    8.96
  -1  -9  -4  252.72   11.99
  -1  -9  -4  272.69   12.74
  -1  -9  -4  292.68   13.28
   1   9   4  267.65    8.50
  -1  -9  -4  278.79    9.05
  -1  -9  -4  263.20    8.90
  -1  -9  -4  272.30    9.32
   1   9   4  268.12    8.87
  -1  -9  -4  267.44    9.30
  -1  -9  -5  577.64   12.55
  -1  -9  -5  563.43   18.26
  -1  -9  -5  563.49   18.37
   1   9   5  535.82   11.92
  -1  -9  -5  582.83   12.92
  -1  -9  -5  550.70   13.18
  -1  -9  -5  543.10   13.10
   1   9   5  526.76   12.49
  -1  -9  -5  539.29   13.33
   1   9   6  568.86   12.07
  -1  -9  -6  584.72   12.70
  -1  -9  -6  578.80   18.40
  -1  -9  -6  587.34   13.98
   1   9   6  579.18   13.19
  -1  -9  -6  582.30   13.59
  -1  -9  -6  568.85   18.38
  -1  -9  -6  570.07   12.16
  -1  -9  -7  124.63    8.94
  -1  -9  -7  145.42    5.89
   1   9   7  141.57    6.61
  -1  -9  -7  137.97    6.55
   1   9   7  140.73    6.63
  -1  -9  -7  129.92    8.60
  -1  -9  -7  138.69    6.14
   1   9   7  135.49    5.77
  -1  -9  -8   35.22    3.02
   1   9   8   30.20    3.14
  -1  -9  -8   39.31    3.47
   1   9   8   39.74    3.55
  -1  -9  -8   38.72    4.97
   1   9   8   33.99    2.79
  -1  -9  -8   34.57    2.96
  -1  -9  -9   68.09    4.33
   1   9   9   70.27    4.69
   1   9   9   75.05    4.90
  -1  -9  -9   76.85    4.70
  -1  -9  -9   69.73    4.25
  -1  -9  -9   78.51    5.03
  -1  -9 -10  209.88    7.65
   1   9  10  215.74    8.11
  -1  -9 -10  219.02    7.65
   1   9  10  200.02    7.73
  -1  -9 -10  205.46    8.05
  -1  -9 -11  209.75    7.57
   1   9  11  220.92    8.02
  -1  -9 -11  214.78    7.17
   1   9  11  214.74    7.71
  -1  -9 -11  208.76    7.78
  -1  -9 -12   59.90    3.92
  -1  -9 -12   61.09    4.15
   1   9  12   61.47    4.06
   1   9  12   69.03    4.16
  -1  -9 -12   59.09    3.91
  -1  -9 -13   69.87    3.92
  -1  -9 -13   70.09    4.04
  -1  -9 -13   67.05    3.82
   1   9  13   68.57    4.00
   1   9  13   68.73    3.78
  -1  -9 -14    3.28    0.79
  -1  -9 -14    4.99    0.91
   1   9  14    3.99    0.91
   1   9  14    4.45    0.89
  -1  -9 -14    5.77    1.06
  -1  -9 -14    4.20    0.92
   1   9  15  143.22    4.26
  -1  -9 -15  131.47    3.83
  -1  -9 -15  139.81    4.44
  -1 -10   8   36.18    1.88
  -1 -10   8   33.94    1.90
  -1 -10   7    6.29    1.05
  -1 -10   7    6.80    1.06
  -1 -10   7    4.71    0.94
   1  10  -7    6.62    1.06
  -1 -10   7    7.26    0.95
  -1 -10   6   68.32    3.63
  -1 -10   6   64.79    3.69
  -1 -10   6   63.32    3.54
   1  10  -6   59.60    3.51
   1  10  -6   66.33    3.32
  -1 -10   6   70.42    3.87
   1  10  -6   58.88    3.36
  -1 -10   5  325.70    8.73
  -1 -10   5  335.49    9.33
   1  10  -5  308.12    8.58
   1  10  -5  311.41    8.73
  -1 -10   5  310.04    8.65
  -1 -10   5  318.07    8.37
   1  10  -5  299.72    8.08
  -1 -10   4  363.57    9.93
   1  10  -4  337.68    9.81
   1  10  -4  344.88    9.05
  -1 -10   4  356.93    9.73
   1  10  -4  362.84    9.92
   1  10  -3  229.30    8.42
   1  10  -3  234.37    7.67
  -1 -10   3  237.24    8.20
  -1 -10   3  235.90    8.49
   1  10  -3  242.82    8.39
  -1 -10   2   15.98    2.04
   1  10  -2   15.99    1.97
  -1 -10   2   15.34    2.32
  -1 -10   2   13.91    2.07
   1  10  -2   14.05    2.20
   1  10  -2   19.14    2.25
  -1 -10   2   16.31    2.18
  -1 -10   2   17.13    2.14
   1  10  -1  279.67    9.22
  -1 -10   1  277.01    9.72
  -1 -10   1  297.19    9.16
   1  10  -1  286.30    8.53
  -1 -10   1  282.10    8.95
   1  10  -1  280.41    9.88
   1  10  -1  269.45    8.18
  -1 -10   1  290.46    9.03
   1  10   0  308.59   10.38
  -1 -10   0  324.20    9.78
   1  10   0  316.82    9.16
  -1 -10   0  320.37    9.36
  -1 -10   0  300.75   10.09
   1  10   0  308.10    9.68
  -1 -10   0  328.74    9.86
   1  10   1  165.66    7.54
   1  10   1  164.50    6.75
  -1 -10  -1  164.95    7.10
  -1 -10  -1  172.43    7.68
  -1 -10  -1  167.65    7.54
  -1 -10  -1  164.97    6.54
  -1 -10  -2    6.22    1.58
  -1 -10  -2    6.37    1.30
  -1 -10  -2    3.07    1.20
  -1 -10  -2    3.57    1.68
  -1 -10  -2    4.96    1.82
  -1 -10  -2    3.25    1.56
  -1 -10  -2    4.64    1.38
   1  10   2    2.09    0.98
   1  10   2    4.64    1.24
   1  10   2    5.46    1.47
  -1 -10  -3  119.75    8.86
  -1 -10  -3  126.68    6.26
  -1 -10  -3  122.44    8.66
  -1 -10  -3  125.36    8.93
   1  10   3  111.05    5.72
  -1 -10  -3  129.45    6.60
  -1 -10  -3  126.35    6.32
  -1 -10  -3  130.70    6.70
  -1 -10  -4  212.08    7.93
  -1 -10  -4  228.01   11.96
  -1 -10  -4  229.25    8.81
  -1 -10  -4  222.55    8.62
   1  10   4  211.24    7.97
  -1 -10  -4  230.90    8.35
  -1 -10  -4  229.53    8.39
   1  10   4  219.58    7.92
  -1 -10  -4  224.33   12.02
  -1 -10  -5   98.39    5.79
  -1 -10  -5  100.27    5.60
  -1 -10  -5  100.32    5.72
   1  10   5   94.07    5.35
  -1 -10  -5   99.63    5.33
   1  10   5  104.06    5.40
  -1 -10  -5  101.94    5.55
  -1 -10  -6  160.39    6.86
  -1 -10  -6  142.95    6.94
  -1 -10  -6  158.27    7.08
   1  10   6  132.61    6.53
   1  10   6  138.13    6.50
  -1 -10  -6  151.16    7.02
  -1 -10  -6  145.26    6.19
   1  10   6  149.00    6.36
  -1 -10  -6  151.47    6.68
  -1 -10  -7  196.00    7.41
  -1 -10  -7  187.78    7.58
   1  10   7  190.11    7.74
   1  10   7  183.07    7.44
  -1 -10  -7  179.69    7.77
  -1 -10  -7  187.84    6.69
  -1 -10  -7  192.13    7.22
   1  10   7  185.47    6.81
  -1 -10  -8   28.59    2.74
   1  10   8   28.74    2.62
  -1 -10  -8   28.08    2.64
   1  10   8   28.58    2.95
   1  10   8   29.74    3.04
  -1 -10  -8   27.25    2.84
  -1 -10  -8   29.45    3.19
  -1 -10  -9  612.83   14.11
   1  10   9  599.06   13.19
   1  10   9  578.81   12.96
  -1 -10  -9  613.65   12.90
   1  10  10  689.91   13.72
   1  10  10  672.93   13.49
  -1 -10 -10  685.55   12.93
  -1 -10 -10  680.52   14.55
  -1 -10 -10  675.20   13.78
   1  10  11  397.99    9.97
   1  10  11  398.20    9.81
  -1 -10 -11  392.05    8.98
  -1 -10 -11  382.54    8.60
  -1 -10 -11  393.40   10.53
  -1 -10 -11  403.74   10.13
   1  10  12   73.41    4.05
   1  10  12   80.40    4.05
  -1 -10 -12   70.83    3.50
  -1 -10 -12   79.47    4.16
   1  10  13   52.29    3.09
   1  10  13   52.18    2.91
  -1 -10 -13   53.17    3.07
  -1 -10 -13   43.24    2.43
  -1 -10 -13   53.35    3.19
  -1 -10 -14  220.52    5.42
  -1 -10 -14  230.91    5.42
  -1 -10 -14  223.60    5.19
  -1 -11   6  143.90    4.09
  -1 -11   6  137.20    3.87
  -1 -11   6  146.72    4.18
  -1 -11   5  226.73    5.96
  -1 -11   5  221.97    5.86
   1  11  -5  231.70    6.15
  -1 -11   5  232.25    6.32
   1  11  -4   19.31    2.02
  -1 -11   4   20.92    2.04
  -1 -11   4   21.22    2.17
  -1 -11   4   20.15    2.01
   1  11  -4   23.83    2.26
   1  11  -3    8.70    1.54
   1  11  -3    9.09    1.57
  -1 -11   3   10.59    1.60
  -1 -11   3   10.30    1.53
   1  11  -2  186.34    7.13
  -1 -11   2  177.67    6.21
   1  11  -2  165.66    5.52
  -1 -11   2  192.05    6.60
  -1 -11   2  187.99    7.16
  -1 -11   1  621.95   11.92
  -1 -11   1  620.29   13.44
  -1 -11   1  634.71   12.32
  -1 -11   1  598.44   12.56
   1  11  -1  572.13   11.24
   1  11  -1  644.03   13.79
  -1 -11   1  624.41   12.17
   1  11  -1  583.60   11.02
   1  11  -1  613.14   12.74
  -1 -11   0  330.48    8.66
  -1 -11   0  341.28    9.53
  -1 -11   0  346.78   10.13
   1  11   0  355.03   10.45
  -1 -11   0  333.94    9.38
   1  11   0  325.21    8.74
   1  11   0  337.73    9.56
  -1 -11  -1  116.36    6.02
  -1 -11  -1  122.64    5.91
   1  11   1  121.77    6.26
  -1 -11  -1  116.38    6.00
   1  11   1  120.52    5.68
   1  11   1  118.68    5.49
  -1 -11  -1  117.69    5.72
  -1 -11  -2    2.13    0.97
   1  11   2    4.70    1.21
   1  11   2    3.89    1.12
  -1 -11  -2    1.08    0.77
  -1 -11  -2    1.16    0.75
   1  11   2    1.77    1.02
  -1 -11  -2    1.60    0.83
  -1 -11  -2    0.95    0.93
  -1 -11  -3  111.51    5.76
   1  11   3  104.43    5.11
  -1 -11  -3   99.76    5.58
  -1 -11  -4  424.94   11.38
  -1 -11  -4  426.41   11.58
  -1 -11  -4  407.33   10.72
   1  11   4  400.07   10.34
   1  11   4  415.93   10.57
  -1 -11  -4  411.70   10.97
  -1 -11  -4  419.28   11.20
  -1 -11  -5  299.64    8.95
  -1 -11  -5  324.52    9.93
  -1 -11  -5  312.48    9.98
  -1 -11  -5  316.52    9.19
  -1 -11  -5  313.16    9.74
   1  11   5  296.69    8.97
  -1 -11  -5  310.40    9.39
   1  11   5  311.33    9.00
  -1 -11  -5  333.08    9.83
  -1 -11  -6   92.09    5.09
  -1 -11  -6   91.20    5.23
  -1 -11  -6   90.78    5.31
   1  11   6   92.34    4.82
  -1 -11  -6   90.91    5.04
  -1 -11  -6   89.08    5.19
   1  11   6   91.60    5.28
   1  11   6   93.52    5.05
  -1 -11  -6   92.42    4.74
  -1 -11  -6   94.31    5.13
  -1 -11  -7   53.62    3.98
  -1 -11  -7   55.74    4.08
   1  11   7   49.22    3.43
  -1 -11  -7   48.76    3.55
  -1 -11  -7   50.62    3.65
  -1 -11  -7   45.60    3.65
  -1 -11  -7   49.68    3.78
   1  11   7   52.11    3.90
   1  11   7   50.24    3.69
  -1 -11  -8  320.94    9.08
   1  11   8  315.98    8.21
   1  11   8  303.05    7.91
  -1 -11  -8  298.02    8.20
  -1 -11  -8  315.27    9.47
  -1 -11  -8  334.26    9.26
   1  11   8  299.21    9.03
   1  11   8  311.41    8.90
  -1 -11  -8  297.19    8.28
  -1 -11  -9   50.23    3.73
  -1 -11  -9   47.84    3.38
   1  11   9   60.85    3.90
   1  11   9   50.71    3.52
   1  11   9   48.37    2.91
  -1 -11 -10  129.19    5.72
  -1 -11 -10  127.44    5.05
   1  11  10  122.79    5.26
   1  11  10  124.08    5.26
  -1 -11 -11   58.55    3.01
  -1 -11 -11   67.13    3.71
  -1 -11 -11   69.30    3.95
   1  11  11   66.81    3.57
   1  11  11   68.85    3.66
  -1 -11 -12   16.15    1.47
   1  11  12   19.11    1.73
   1  11  12   20.23    1.81
  -1 -11 -12   18.74    1.78
  -1 -11 -12   19.90    1.94
   1  11  13    1.79    0.49
  -1 -11 -13    2.10    0.55
   1  12  -4   13.13    1.23
  -1 -12   4   12.24    1.13
  -1 -12   4   14.82    1.34
   1  12  -3    2.40    0.70
  -1 -12   3    1.88    0.61
  -1 -12   3    2.38    0.62
  -1 -12   2    0.76    0.45
   1  12  -2    0.74    0.49
   1  12  -1   12.62    1.61
   1  12  -1   12.43    1.39
   1  12  -1   13.40    1.72
  -1 -12   1   11.27    1.44
   1  12  -1   11.58    1.36
   1  12   0   20.32    2.06
   1  12   0   19.59    1.88
  -1 -12   0   22.18    2.13
   1  12   0   21.36    2.03
  -1 -12   0   20.26    2.15
   1  12   0   21.74    2.30
  -1 -12   0   23.09    2.16
   1  12   0   19.92    1.92
   1  12   1    2.80    0.85
  -1 -12  -1    3.23    0.90
   1  12   1    2.00    0.90
  -1 -12  -1    3.50    1.04
  -1 -12  -1    3.07    1.02
   1  12   1    3.42    0.95
  -1 -12  -1    2.21    0.80
   1  12   1    3.09    0.89
   1  12   2    1.61    0.70
   1  12   2    1.22    0.63
  -1 -12  -2    2.09    0.87
   1  12   2    2.44    0.85
  -1 -12  -2    1.32    0.75
  -1 -12  -2    2.27    0.81
  -1 -12  -2    1.77    0.75
   1  12   2    1.95    0.86
  -1 -12  -3   61.68    3.94
   1  12   3   54.41    3.27
   1  12   3   55.62    3.68
  -1 -12  -3   54.45    3.76
  -1 -12  -3   59.95    4.08
  -1 -12  -3   54.81    3.67
  -1 -12  -4  106.81    4.97
  -1 -12  -4  107.09    5.51
  -1 -12  -4  109.03    5.32
  -1 -12  -4  100.00    5.03
  -1 -12  -4  104.63    5.13
  -1 -12  -4  103.78    5.06
   1  12   4  100.37    4.76
  -1 -12  -5   55.23    3.71
  -1 -12  -5   49.07    3.26
   1  12   5   54.88    3.64
  -1 -12  -5   47.50    3.65
  -1 -12  -5   53.43    3.74
  -1 -12  -5   53.23    3.60
   1  12   5   54.28    3.48
  -1 -12  -5   52.10    3.62
  -1 -12  -5   51.71    3.60
  -1 -12  -6   45.35    3.26
  -1 -12  -6   45.56    2.99
   1  12   6   43.10    3.13
  -1 -12  -6   45.82    3.49
  -1 -12  -6   43.15    3.29
   1  12   6   39.34    2.90
  -1 -12  -6   48.52    3.35
   1  12   6   44.54    3.34
   1  12   6   43.42    2.96
  -1 -12  -6   47.50    3.39
  -1 -12  -6   44.05    3.24
  -1 -12  -7   55.70    3.45
  -1 -12  -7   57.21    3.45
  -1 -12  -7   58.33    3.49
   1  12   7   57.37    3.33
  -1 -12  -7   61.75    3.85
   1  12   7   61.11    3.51
  -1 -12  -7   62.55    3.87
   1  12   7   63.58    3.84
   1  12   7   59.72    3.41
  -1 -12  -7   62.24    3.73
  -1 -12  -7   59.10    3.64
   1  12   8    1.66    0.60
  -1 -12  -8    2.03    0.70
  -1 -12  -8    1.48    0.59
  -1 -12  -8    1.99    0.76
   1  12   8    2.95    0.85
   1  12   8    1.83    0.65
  -1 -12  -8    1.61    0.71
  -1 -12  -8    2.21    0.75
  -1 -12  -8    2.15    0.69
   1  12   8    2.82    0.73
   1  12   9  129.95    4.97
   1  12   9  117.60    4.44
  -1 -12  -9  127.80    4.70
  -1 -12  -9  126.00    4.93
  -1 -12  -9  130.01    4.80
   1  12  10  121.82    4.40
   1  12  10  119.68    4.12
  -1 -12 -10  118.74    4.54
  -1 -12 -10  128.94    4.33
  -1 -12 -11  111.85    4.02
   1  12  11  118.43    3.81
   1  12  11  109.93    3.48
  -1 -12 -12   26.78    1.61
  -1 -12 -12   22.82    1.52
  -1 -12 -12   26.13    1.67
  -1 -13   1  178.74    4.55
   1  13  -1  180.69    4.52
  -1 -13   0   36.80    1.97
  -1 -13   0   51.27    2.50
   1  13   0   48.29    2.36
   1  13   0   41.67    2.00
   1  13   0   49.48    2.65
   1  13   0   39.71    1.92
   1  13   1  117.69    4.34
  -1 -13  -1  115.60    4.15
   1  13   1  108.61    3.78
   1  13   1  111.76    3.80
  -1 -13  -2   69.90    3.53
   1  13   2   70.95    3.27
  -1 -13  -2   68.75    3.32
   1  13   2   68.89    3.25
   1  13   3    0.57    0.49
  -1 -13  -3    0.51    0.43
  -1 -13  -3    1.13    0.63
   1  13   3    1.45    0.65
  -1 -13  -3    0.68    0.44
   1  13   3    0.23    0.36
  -1 -13  -3    1.28    0.55
  -1 -13  -4   92.47    4.29
   1  13   4   84.45    3.77
  -1 -13  -4   89.40    3.91
  -1 -13  -4   87.75    3.91
  -1 -13  -4   82.82    3.55
  -1 -13  -4   84.47    3.88
  -1 -13  -5  255.14    6.52
   1  13   5  255.71    6.72
  -1 -13  -5  249.78    6.54
   1  13   5  246.91    6.23
  -1 -13  -5  255.30    6.69
   1  13   5  238.96    6.23
  -1 -13  -5  248.69    6.58
  -1 -13  -6  340.31    7.33
   1  13   6  361.33    7.79
  -1 -13  -6  341.96    7.86
  -1 -13  -6  351.03    7.71
   1  13   6  348.92    7.29
   1  13   6  330.35    7.08
  -1 -13  -7   39.97    2.41
   1  13   7   38.88    2.47
  -1 -13  -7   40.72    2.53
   1  13   7   38.70    2.26
  -1 -13  -7   41.63    2.58
   1  13   7   41.07    2.35
  -1 -13  -8   87.97    3.28
   1  13   8   87.24    3.44
   1  13   9  156.53    4.12
  -1 -13  -9  153.75    4.27
  -1 -13 -10  185.33    4.22
   2 -13  -8   94.38    2.77
   2 -13  -8  102.57    2.99
   2 -13  -7   16.86    1.30
   2 -13  -7   16.22    1.27
  -2  13   6   22.46    1.64
  -2  13   6   24.14    1.73
   2 -13  -6   25.94    1.70
   2 -13  -6   24.29    1.72
  -2  13   5  120.57    4.07
   2 -13  -5  119.34    4.00
   2 -13  -5  118.17    3.72
  -2  13   5  120.25    4.10
  -2  13   4   58.52    2.81
   2 -13  -4   56.94    2.57
  -2  13   3   97.16    3.41
  -2  13   3  103.63    3.88
  -2  13   3  103.59    3.91
   2 -13  -3  102.84    3.81
  -2  13   2   40.51    2.37
  -2  13   2   41.17    2.38
   2 -13  -2   41.66    2.36
  -2  13   1    0.68    0.36
   2 -13  -1    1.11    0.46
  -2  13   1    1.13    0.44
   2 -13   0    8.59    0.90
   2 -13   0    8.80    0.92
  -2  13  -1   24.40    1.47
   2 -12 -11   11.93    1.02
  -2  12  11   12.97    1.12
   2 -12 -11   10.19    0.93
   2 -12 -10   29.66    1.92
   2 -12 -10   32.49    1.98
   2 -12  -9  148.02    4.72
   2 -12  -9  148.48    4.63
   2 -12  -9  139.81    3.86
   2 -12  -8   57.96    3.17
  -2  12   8   59.70    3.46
   2 -12  -8   61.82    3.23
   2 -12  -8   60.30    2.99
   2 -12  -8   59.12    2.76
   2 -12  -7   28.08    2.25
  -2  12   7   23.86    2.06
   2 -12  -7   22.36    1.79
   2 -12  -7   26.14    2.23
   2 -12  -7   24.88    2.17
  -2  12   7   25.33    2.38
  -2  12   7   24.18    2.06
   2 -12  -7   21.44    1.85
  -2  12   7   20.03    1.90
   2 -12  -6    3.08    0.74
   2 -12  -6    1.34    0.58
  -2  12   6    0.61    0.51
  -2  12   6    0.60    0.48
  -2  12   6    1.52    0.71
   2 -12  -6    1.19    0.67
  -2  12   6    0.47    0.48
   2 -12  -6    1.08    0.62
  -2  12   6    1.67    0.64
  -2  12   6    0.66    0.55
   2 -12  -6    2.54    0.81
   2 -12  -5    0.49    0.48
  -2  12   5    0.66    0.55
  -2  12   5    0.33    0.45
  -2  12   5    0.37    0.38
   2 -12  -5    0.71    0.58
   2 -12  -5    1.06    0.67
   2 -12  -5    0.71    0.48
  -2  12   5    1.10    0.67
  -2  12   5    0.85    0.57
   2 -12  -4   59.49    3.51
  -2  12   4   59.24    3.63
   2 -12  -4   61.91    3.57
  -2  12   4   65.61    3.88
   2 -12  -4   62.62    3.63
  -2  12   4   61.88    3.24
   2 -12  -3  226.20    7.12
  -2  12   3  245.83    7.61
   2 -12  -3  226.86    6.79
  -2  12   3  223.16    7.22
  -2  12   2   36.99    2.93
  -2  12   2   40.25    3.04
  -2  12   2   36.97    2.93
   2 -12  -2   38.23    2.94
  -2  12   2   38.40    2.91
   2 -12  -2   35.51    2.72
   2 -12  -2   40.57    2.82
   2 -12  -1    2.99    0.87
  -2  12   1    4.45    1.07
  -2  12   1    3.57    0.93
  -2  12   1    3.51    0.96
   2 -12  -1    3.94    0.93
  -2  12   1    2.24    0.77
  -2  12   1    2.45    0.77
  -2  12   0   61.03    3.41
  -2  12   0   53.74    3.11
   2 -12   0   60.21    3.20
   2 -12   0   57.69    3.32
   2 -12   0   65.74    3.57
  -2  12   0   57.66    3.00
  -2  12   0   57.95    3.28
  -2  12   0   58.46    3.35
  -2  12  -1    1.27    0.49
   2 -12   1    0.64    0.44
   2 -12   1    0.60    0.41
  -2  12  -1    1.13    0.50
   2 -12   2   49.94    2.69
   2 -12   2   39.77    2.05
   2 -12   2   47.98    2.72
   2 -12   2   43.27    2.29
   2 -12   3   10.70    1.10
  -2  12  -3   10.29    1.19
   2 -12   4   49.17    2.14
   2 -11 -12  113.89    3.61
  -2  11  12  116.15    3.78
   2 -11 -11    4.05    0.85
  -2  11  11    3.85    0.89
   2 -11 -11    3.61    0.83
   2 -11 -11    2.80    0.66
   2 -11 -10   87.16    3.78
   2 -11 -10   94.90    4.23
  -2  11  10   83.36    4.21
   2 -11  -9  226.39    6.53
   2 -11  -9  236.25    7.13
   2 -11  -8  341.53    7.67
  -2  11   8  348.49    8.16
  -2  11   8  344.28    8.26
   2 -11  -8  369.47    8.74
   2 -11  -8  374.42    9.39
  -2  11   7  266.58    7.87
   2 -11  -7  281.62    8.40
   2 -11  -7  259.96    7.34
  -2  11   7  240.42    7.36
  -2  11   7  237.30    7.45
  -2  11   7  263.77    7.86
   2 -11  -7  268.51    7.68
   2 -11  -7  241.20    6.90
  -2  11   6  131.86    5.90
   2 -11  -6  135.70    5.98
  -2  11   6  145.08    6.74
  -2  11   6  145.02    6.17
  -2  11   6  131.79    5.76
   2 -11  -6  129.28    5.42
  -2  11   6  140.94    6.11
  -2  11   5   89.78    5.04
   2 -11  -5   99.69    5.17
  -2  11   5   91.17    5.44
  -2  11   5   93.67    5.13
  -2  11   5   89.00    4.92
   2 -11  -5   86.77    4.49
  -2  11   5   84.89    4.92
  -2  11   4  358.66   10.20
   2 -11  -4  376.46   10.01
  -2  11   4  373.79   11.03
  -2  11   4  369.63   10.13
   2 -11  -4  394.01   10.29
   2 -11  -4  347.87    8.90
   2 -11  -3  408.59   10.91
   2 -11  -3  392.82   10.15
  -2  11   3  391.56   10.81
  -2  11   3  365.61    9.58
   2 -11  -3  400.69   10.35
  -2  11   3  399.80   10.93
  -2  11   2  144.88    6.36
   2 -11  -2  147.84    6.24
  -2  11   2  135.17    5.56
   2 -11  -2  147.06    6.50
  -2  11   2  146.80    6.04
   2 -11  -2  137.53    5.94
  -2  11   2  139.39    6.52
  -2  11   2  144.67    6.48
  -2  11   2  140.04    6.46
  -2  11   1   32.44    2.99
  -2  11   1   30.21    3.05
   2 -11  -1   30.65    2.81
  -2  11   1   27.17    2.66
   2 -11  -1   30.95    3.00
  -2  11   1   28.21    2.91
  -2  11   1   31.21    2.99
  -2  11   0    7.23    1.43
  -2  11   0    4.89    1.23
   2 -11   0    6.27    1.36
  -2  11   0    6.41    1.43
  -2  11   0    5.76    1.35
  -2  11   0    8.25    1.49
   2 -11   0    6.56    1.33
  -2  11   0    5.11    1.24
   2 -11   1  379.75    9.57
  -2  11  -1  370.41    9.42
  -2  11  -1  360.49    9.02
   2 -11   1  368.27    8.81
  -2  11  -1  365.92    9.25
  -2  11  -1  364.92    8.99
  -2  11  -1  367.07    9.37
  -2  11  -1  361.71    9.28
  -2  11  -2  302.39    7.72
  -2  11  -2  311.53    8.27
  -2  11  -2  291.53    7.60
   2 -11   2  308.79    8.06
  -2  11  -2  301.77    7.26
  -2  11  -3   99.56    4.43
   2 -11   3  105.05    4.63
   2 -11   3   94.78    4.00
   2 -11   3   97.66    4.62
   2 -11   4    2.56    0.73
   2 -11   4    0.64    0.55
   2 -11   5  184.36    4.79
   2 -11   5  199.71    5.42
   2 -11   6  166.63    4.16
   2 -10 -13  176.61    4.50
   2 -10 -13  185.07    4.73
  -2  10  13  190.73    4.98
   2 -10 -12   53.37    2.90
  -2  10  12   52.63    3.14
   2 -10 -11   45.40    2.98
   2 -10 -11   39.90    2.97
  -2  10  11   45.43    3.30
   2 -10 -10  213.51    6.91
   2 -10 -10  212.93    7.17
   2 -10 -10  213.38    7.18
  -2  10  10  219.52    7.73
   2 -10  -9  262.90    7.02
   2 -10  -9  281.95    8.66
  -2  10   9  266.43    8.97
   2 -10  -9  266.59    8.05
   2 -10  -9  266.63    8.27
   2 -10  -8  279.73    8.59
  -2  10   8  276.55    8.04
  -2  10   8  266.99    7.97
   2 -10  -8  289.18    9.03
   2 -10  -8  291.57    8.67
  -2  10   8  304.62    8.46
   2 -10  -8  267.83    7.43
  -2  10   8  269.70    7.84
   2 -10  -8  285.79    7.55
  -2  10   7   12.89    1.93
   2 -10  -7   15.06    2.17
  -2  10   7   14.14    2.00
   2 -10  -7   16.51    2.13
   2 -10  -7   13.63    1.92
  -2  10   7   15.82    2.07
  -2  10   7    9.22    1.64
  -2  10   6  277.12    9.04
   2 -10  -6  270.86    9.00
   2 -10  -6  265.13    8.47
  -2  10   6  264.53    8.83
   2 -10  -6  255.65    7.99
  -2  10   6  272.09    8.75
  -2  10   6  260.93    8.75
   2 -10  -5  672.03   13.45
  -2  10   5  667.81   14.38
  -2  10   5  659.30   13.95
  -2  10   5  670.18   14.39
  -2  10   5  658.11   14.40
  -2  10   5  665.56   13.03
   2 -10  -5  680.50   14.32
  -2  10   5  667.62   15.52
   2 -10  -4  361.57    9.85
  -2  10   4  359.96   10.76
  -2  10   4  384.08   10.76
  -2  10   4  373.34   10.88
  -2  10   4  367.58   10.86
  -2  10   4  367.30   10.03
   2 -10  -4  366.55   10.48
  -2  10   4  377.84   11.76
  -2  10   3  318.02    9.93
  -2  10   3  321.47   10.14
   2 -10  -3  306.53    8.99
  -2  10   3  312.80    9.46
   2 -10  -3  305.05    9.62
  -2  10   3  305.23   10.65
  -2  10   2   43.23    3.61
   2 -10  -2   50.48    3.89
  -2  10   2   46.87    3.99
  -2  10   2   47.78    4.02
   2 -10  -2   46.39    3.68
  -2  10   2   47.45    3.75
  -2  10   2   51.47    4.39
  -2  10   1    4.82    1.29
   2 -10  -1    5.33    1.26
  -2  10   1    4.31    1.17
   2 -10  -1    4.27    1.19
  -2  10   1    3.55    0.98
   2 -10  -1    7.99    1.66
  -2  10   1    4.92    1.37
  -2  10   1    4.98    1.42
  -2  10   1    3.06    1.14
  -2  10   1    6.59    1.50
  -2  10   0    4.71    1.30
  -2  10   0    3.13    1.12
   2 -10   0    3.59    1.12
  -2  10   0    4.74    1.19
   2 -10   0    5.47    1.38
  -2  10   0    3.86    1.17
  -2  10   0    3.29    1.13
  -2  10   0    3.13    1.09
   2 -10   1  251.14    8.53
  -2  10  -1  235.65    8.43
   2 -10   1  236.88    8.03
  -2  10  -1  238.22    7.98
  -2  10  -1  237.82    8.31
  -2  10  -1  238.58    8.19
  -2  10  -1  225.99    8.21
  -2  10  -1  242.94    8.59
  -2  10  -2  172.72    7.13
  -2  10  -2  164.73    6.67
  -2  10  -2  179.12    6.86
  -2  10  -2  168.22    6.71
  -2  10  -2  172.81    6.63
   2 -10   2  177.48    6.91
  -2  10  -2  156.99    5.69
  -2  10  -2  168.75    6.73
  -2  10  -3    4.30    1.09
  -2  10  -3    5.18    1.12
  -2  10  -3    5.63    1.19
  -2  10  -3    4.56    1.07
   2 -10   3    4.42    1.11
   2 -10   3    5.27    1.46
  -2  10  -3    7.10    1.50
   2 -10   4   31.16    2.49
  -2  10  -4   27.59    2.30
   2 -10   4   34.66    2.96
  -2  10  -4   33.02    2.94
   2 -10   5   16.38    1.98
  -2  10  -5   11.88    1.68
   2 -10   5   17.83    1.96
   2 -10   5   15.34    1.64
  -2  10  -6    7.65    1.23
   2 -10   6    8.34    1.29
   2 -10   6    9.95    1.32
  -2  10  -7   24.69    1.63
   2 -10   7   29.59    1.87
   2 -10   7   28.81    2.01
   2 -10   8   10.55    0.92
   2  -9 -14  128.98    3.85
   2  -9 -14  136.81    3.98
  -2   9  13   88.83    4.01
  -2   9  13   80.66    3.26
   2  -9 -13   88.33    3.86
   2  -9 -12   11.47    1.71
   2  -9 -12   12.65    1.67
   2  -9 -12   10.31    1.35
  -2   9  12   13.28    1.81
   2  -9 -11  167.27    6.67
   2  -9 -11  165.52    6.30
   2  -9 -11  153.45    5.48
  -2   9  11  166.13    6.77
   2  -9 -10   41.56    3.47
  -2   9  10   38.16    3.47
   2  -9 -10   34.91    3.06
   2  -9 -10   33.10    2.70
   2  -9  -9    0.74    0.79
  -2   9   9    1.82    1.00
   2  -9  -9    0.97    0.69
   2  -9  -9    3.16    0.91
  -2   9   8   19.13    2.23
   2  -9  -8   22.51    2.63
  -2   9   8   20.44    2.71
   2  -9  -8   22.67    2.58
  -2   9   8   21.82    2.37
  -2   9   8   19.09    2.17
  -2   9   8   19.08    2.21
  -2   9   7    0.54    0.56
  -2   9   7    0.14    0.43
  -2   9   7    1.25    0.78
  -2   9   7    0.99    0.62
  -2   9   7    2.79    0.96
   2  -9  -7    1.14    0.76
  -2   9   6   33.62    4.61
  -2   9   6   38.37    3.39
   2  -9  -6   32.78    3.05
  -2   9   6   35.57    3.00
   2  -9  -6   32.52    3.18
   2  -9  -6   37.11    3.28
  -2   9   6   39.93    3.47
  -2   9   6   36.68    3.26
  -2   9   6   33.68    3.20
  -2   9   6   31.54    4.46
  -2   9   5    6.65    1.44
   2  -9  -5    3.50    1.00
  -2   9   5    7.30    2.24
  -2   9   5    6.27    1.44
  -2   9   5    3.55    1.03
   2  -9  -5    4.43    1.25
  -2   9   5    1.70    0.80
   2  -9  -5    1.39    0.72
  -2   9   5    2.85    1.38
  -2   9   5    2.62    1.04
  -2   9   4  193.00    7.60
   2  -9  -4  185.32    7.11
  -2   9   4  186.16    7.76
  -2   9   4  193.27    7.29
   2  -9  -4  193.55    7.68
  -2   9   4  182.97   10.91
  -2   9   4  173.61   10.66
  -2   9   4  182.29    7.59
  -2   9   3   21.78    2.55
   2  -9  -3   20.52    2.51
  -2   9   3   18.47    2.64
  -2   9   3   18.75    2.41
   2  -9  -3   19.50    2.31
  -2   9   3   23.05    2.77
  -2   9   3   19.94    3.62
  -2   9   2   46.32    3.76
  -2   9   2   47.53    4.23
   2  -9  -2   48.23    3.76
  -2   9   2   54.22    4.19
   2  -9  -1  177.64    7.31
  -2   9   1  173.12    6.55
  -2   9   1  176.00    7.38
   2  -9  -1  181.76    7.26
  -2   9   1  188.36    8.39
  -2   9   1  176.72    7.39
  -2   9   1  184.00   11.07
  -2   9   1  184.99    7.72
  -2   9   1  185.98    7.75
  -2   9   0   93.62    5.51
  -2   9   0   94.56    7.95
  -2   9   0   99.30    5.71
  -2   9   0   84.86    4.96
   2  -9   0   93.31    5.29
  -2   9   0   91.16    5.00
  -2   9   0   99.92    5.54
   2  -9   0  107.71    5.81
   2  -9   0   95.67    5.16
  -2   9   0   95.06    5.50
  -2   9   0   93.81    4.75
  -2   9   0   97.28    5.57
  -2   9   0   94.04    7.86
  -2   9  -1  304.17    9.82
  -2   9  -1  304.11   14.05
  -2   9  -1  321.05   10.11
   2  -9   1  326.64    9.66
  -2   9  -1  307.27    9.46
  -2   9  -1  329.21    9.86
   2  -9   1  325.28    9.97
  -2   9  -1  307.30    9.98
  -2   9  -1  296.24    8.61
  -2   9  -1  299.17   13.87
  -2   9  -1  330.78   10.11
  -2   9  -2   27.34    2.75
  -2   9  -2   25.78    2.81
   2  -9   2   31.77    3.08
  -2   9  -2   31.36    3.11
   2  -9   2   30.65    2.92
  -2   9  -2   24.66    2.80
  -2   9  -2   27.74    2.85
  -2   9  -2   26.41    2.97
  -2   9  -2   32.72    3.13
  -2   9  -2   27.41    2.67
  -2   9  -3   17.95    2.28
  -2   9  -3   23.75    2.63
  -2   9  -3   18.93    2.29
   2  -9   3   18.66    2.31
  -2   9  -3   19.41    2.32
  -2   9  -3   16.84    2.35
  -2   9  -3   17.03    2.12
  -2   9  -3   19.31    2.55
  -2   9  -3   17.16    2.11
  -2   9  -3   14.13    1.98
  -2   9  -4  232.26    7.46
   2  -9   4  224.27    7.37
  -2   9  -4  217.88    7.36
  -2   9  -4  226.77    8.40
  -2   9  -4  234.96    8.23
  -2   9  -5    0.58    0.63
  -2   9  -5    1.16    0.68
   2  -9   5    2.26    0.86
  -2   9  -6   46.34    3.19
  -2   9  -6   52.26    3.65
  -2   9  -6   47.44    3.58
   2  -9   6   54.38    3.73
   2  -9   6   55.61    3.60
  -2   9  -6   55.40    3.83
   2  -9   6   47.26    3.05
  -2   9  -7   46.36    3.00
  -2   9  -7   46.12    3.35
   2  -9   7   52.36    3.35
   2  -9   7   47.93    3.05
  -2   9  -8   11.34    1.21
   2  -9   8   10.30    1.31
  -2   9  -8   11.69    1.55
   2  -9   8   11.43    1.33
   2  -9   9    2.11    0.48
  -2   9  -9    3.04    0.72
   2  -9   9    2.47    0.50
  -2   8  15   24.18    1.48
   2  -8 -15   30.87    1.78
   2  -8 -14  117.35    4.35
   2  -8 -14  119.95    4.37
   2  -8 -13   78.99    3.76
   2  -8 -13   78.71    4.13
   2  -8 -13   87.40    4.26
  -2   8  13   80.62    4.18
   2  -8 -13   77.39    3.71
   2  -8 -12  115.81    4.95
  -2   8  12  127.79    5.80
   2  -8 -12  116.10    4.95
   2  -8 -12  127.28    5.63
   2  -8 -11    0.72    0.72
   2  -8 -11    1.49    0.74
  -2   8  11    0.30    0.62
   2  -8 -11    0.81    0.60
   2  -8 -11    0.55    0.57
   2  -8 -10   64.49    4.50
  -2   8  10   60.63    4.50
   2  -8 -10   59.98    3.83
   2  -8 -10   62.53    4.28
   2  -8  -9  348.41   10.42
   2  -8  -9  361.44   10.24
   2  -8  -9  341.19    9.15
  -2   8   9  358.16   11.05
   2  -8  -8  713.90   14.66
  -2   8   8  654.03   12.36
   2  -8  -8  710.94   14.27
  -2   8   8  689.27   13.06
  -2   8   8  682.26   12.94
  -2   8   8  683.62   15.34
   2  -8  -7   96.59    5.36
  -2   8   7   96.51    4.96
  -2   8   7   93.83    5.05
   2  -8  -7   93.50    5.17
  -2   8   7   96.50    5.09
  -2   8   7   80.63    6.71
  -2   8   7   82.77    6.79
  -2   8   7   92.24    5.01
  -2   8   7   97.11    5.82
   2  -8  -6   53.90    3.87
  -2   8   6   60.36    4.03
  -2   8   6   62.18    4.25
   2  -8  -6   57.69    4.04
  -2   8   6   58.76    4.06
  -2   8   6   62.32    6.01
  -2   8   6   54.23    5.60
  -2   8   6   53.54    3.90
  -2   8   6   58.24    4.49
  -2   8   5  367.20   11.18
  -2   8   5  381.93   10.63
   2  -8  -5  368.43    9.87
  -2   8   5  381.70   10.34
   2  -8  -5  366.25    9.70
  -2   8   5  380.29   10.40
  -2   8   5  364.62   14.51
  -2   8   4   58.96    3.89
  -2   8   4   55.06    3.91
   2  -8  -4   52.01    3.67
  -2   8   4   57.92    4.17
  -2   8   4   55.72    5.74
  -2   8   3  118.19    5.57
   2  -8  -3  116.23    5.63
  -2   8   3  118.72    5.79
   2  -8  -3  115.11    5.37
  -2   8   3  116.85    5.89
  -2   8   3  116.96    8.44
  -2   8   2  278.65    9.17
   2  -8  -2  269.08    8.43
  -2   8   2  277.29    8.70
  -2   8   1    0.57    0.71
  -2   8   1    0.35    0.49
  -2   8   1    0.35    0.43
  -2   8   1    0.45    0.58
  -2   8   1   -0.17    0.67
  -2   8   1    1.27    0.73
   2  -8  -1    0.79    0.60
  -2   8   1   -0.30    0.72
  -2   8   1    0.29    0.57
   2  -8   0  483.57   11.43
  -2   8   0  465.86   11.55
  -2   8   0  478.09   11.10
  -2   8   0  501.30   12.02
  -2   8   0  470.32   10.72
  -2   8   0  481.36   12.13
   2  -8   0  469.13   10.98
  -2   8   0  479.29   11.89
  -2   8   0  453.93   12.56
  -2   8   0  492.46   12.06
  -2   8   0  491.84   17.20
  -2   8  -1  940.55   23.90
  -2   8  -1  914.17   16.81
   2  -8   1  945.08   15.92
  -2   8  -1  931.56   15.91
  -2   8  -1  954.49   16.39
  -2   8  -1  973.77   16.65
  -2   8  -1  916.34   15.26
  -2   8  -1  930.59   15.33
  -2   8  -1  913.32   16.70
  -2   8  -1  968.95   24.18
  -2   8  -1  979.81   17.03
  -2   8  -1  935.40   16.97
   2  -8   1  901.53   14.91
  -2   8  -2  485.08   12.34
   2  -8   2  507.23   11.92
  -2   8  -2  461.61   16.71
  -2   8  -2  477.65   11.89
  -2   8  -2  486.17   12.17
   2  -8   2  472.21   11.24
  -2   8  -2  491.38   11.64
  -2   8  -2  465.72   11.75
  -2   8  -2  463.77   16.57
  -2   8  -2  498.57   11.93
  -2   8  -2  469.07   11.14
  -2   8  -3   32.99    3.32
   2  -8   3   30.28    2.91
  -2   8  -3   29.91    4.15
  -2   8  -3   32.48    3.06
  -2   8  -3   33.21    4.35
  -2   8  -3   33.05    3.01
  -2   8  -3   31.25    3.20
  -2   8  -3   32.35    2.93
  -2   8  -3   27.71    2.94
  -2   8  -3   27.12    2.77
  -2   8  -3   34.46    3.10
  -2   8  -4   12.41    2.13
  -2   8  -4   11.71    1.74
  -2   8  -4   16.28    2.40
  -2   8  -4   17.02    2.01
   2  -8   4   13.51    1.91
  -2   8  -4   16.18    2.21
  -2   8  -4   12.98    1.83
  -2   8  -4   13.29    1.97
  -2   8  -5  287.33    8.37
  -2   8  -5  278.34    8.43
  -2   8  -5  272.20    8.15
   2  -8   5  299.24    9.62
  -2   8  -5  268.76    8.73
  -2   8  -5  284.52    9.65
  -2   8  -6  333.73    9.30
  -2   8  -6  342.16    9.24
   2  -8   6  365.25   10.06
   2  -8   6  347.45    9.19
  -2   8  -6  349.04   10.54
  -2   8  -6  338.33    9.65
  -2   8  -6  340.07   10.33
  -2   8  -7   85.94    5.14
  -2   8  -7   89.08    4.83
  -2   8  -7   89.44    4.82
   2  -8   7   98.10    4.92
  -2   8  -7   88.77    5.07
   2  -8   7   96.33    4.99
  -2   8  -8   77.91    3.96
   2  -8   8   76.05    4.08
   2  -8   8   79.57    4.10
   2  -8   9    2.35    0.71
   2  -8   9    2.80    0.74
   2  -8  10   20.29    1.39
  -2   8 -10   26.44    2.12
   2  -8  10   25.09    1.63
   2  -7 -15  119.34    4.04
   2  -7 -15  116.43    3.92
   2  -7 -14  316.72    7.36
   2  -7 -14  323.49    7.79
   2  -7 -14  323.44    7.66
  -2   7  13  240.27    7.54
  -2   7  13  245.50    8.08
   2  -7 -13  257.36    7.81
   2  -7 -13  232.22    7.01
   2  -7 -13  245.75    7.55
   2  -7 -13  235.50    7.47
  -2   7  12   28.88    2.88
   2  -7 -12   31.13    2.96
  -2   7  12   29.89    3.04
   2  -7 -12   29.05    2.68
   2  -7 -12   31.25    3.00
   2  -7 -12   28.27    2.77
  -2   7  11    9.14    1.75
   2  -7 -11    8.62    1.67
  -2   7  11   10.07    1.88
   2  -7 -11    9.33    1.61
   2  -7 -11   10.72    1.79
  -2   7  10  301.38    9.94
   2  -7 -10  293.64    9.45
  -2   7  10  303.30   10.19
   2  -7 -10  291.68    8.87
   2  -7 -10  302.89    9.72
   2  -7 -10  288.52    8.66
   2  -7  -9  623.98   12.67
   2  -7  -9  625.04   13.54
  -2   7   9  593.15   14.19
  -2   7   9  610.93   20.61
   2  -7  -9  603.76   12.38
  -2   7   9  618.87   14.26
   2  -7  -9  579.02   17.61
  -2   7   8  638.93   20.65
  -2   7   8  614.66   14.13
   2  -7  -8  647.76   13.52
  -2   7   8  605.36   14.03
  -2   7   7    5.50    1.18
  -2   7   7    4.68    1.56
  -2   7   7    6.11    1.30
  -2   7   7    3.85    1.66
  -2   7   7    3.70    1.02
   2  -7  -7    3.87    1.09
  -2   7   7    6.16    1.45
  -2   7   7    4.99    1.15
  -2   7   7    5.75    1.73
  -2   7   6  358.39    9.59
  -2   7   6  342.90   13.29
  -2   7   6  345.48   10.40
  -2   7   6  361.25    9.60
  -2   7   6  359.79    9.34
   2  -7  -6  339.85    9.28
  -2   7   6  344.18    9.36
  -2   7   6  348.81   13.20
  -2   7   6  363.68   14.78
  -2   7   5  636.02   12.40
  -2   7   5  612.45   12.47
  -2   7   5  597.93   17.45
  -2   7   5  601.48   13.54
   2  -7  -5  600.54   11.97
  -2   7   5  648.26   12.87
   2  -7  -5  579.94   14.78
  -2   7   4  961.31   15.37
  -2   7   4  935.66   15.51
  -2   7   4  911.55   21.63
  -2   7   4  894.28   16.36
  -2   7   4  945.72   15.60
   2  -7  -4  894.53   17.97
  -2   7   3  442.20   10.47
  -2   7   3  446.68   10.69
  -2   7   3  421.20   14.70
  -2   7   2   42.24    3.28
   2  -7  -2   32.96    3.46
  -2   7   2   38.82    4.55
  -2   7   2   38.25    3.16
   2  -7  -1  565.66   14.40
  -2   7   0  579.15   12.09
  -2   7   0  544.02   12.03
  -2   7   0  573.17   17.58
  -2   7   0  539.32   12.66
   2  -7   0  546.97   14.53
  -2   7   0  560.39   12.23
  -2   7  -1  852.48   14.70
  -2   7  -1  830.00   14.88
  -2   7  -1  799.62   20.61
  -2   7  -1  781.34   14.45
  -2   7  -1  776.15   14.09
  -2   7  -1  771.20   13.70
  -2   7  -2   28.64    2.73
  -2   7  -2   29.70    2.84
  -2   7  -2   35.90    4.38
  -2   7  -2   33.15    3.06
  -2   7  -2   29.14    2.71
   2  -7   2   29.62    2.67
  -2   7  -2   39.48    3.15
  -2   7  -2   28.81    3.92
  -2   7  -2   33.96    2.99
  -2   7  -2   44.89    3.56
  -2   7  -2   33.13    4.35
  -2   7  -2   33.90    3.03
  -2   7  -3   71.66    4.32
  -2   7  -3   77.52    4.35
  -2   7  -3   71.65    4.65
   2  -7   3   70.47    4.16
  -2   7  -3   76.72    6.34
  -2   7  -3   76.04    4.45
  -2   7  -3   68.43    4.55
   2  -7   3   64.81    3.96
  -2   7  -3   80.39    4.66
  -2   7  -3   75.47    6.23
  -2   7  -3   80.93    4.53
  -2   7  -3   61.62    6.02
  -2   7  -4    4.98    1.34
  -2   7  -4    2.14    0.81
  -2   7  -4    4.46    1.32
  -2   7  -4    2.93    0.92
  -2   7  -4    3.69    1.65
  -2   7  -4    2.07    0.90
  -2   7  -4    3.62    1.09
  -2   7  -4    3.98    1.01
  -2   7  -5  291.17    9.73
  -2   7  -5  298.17    8.89
  -2   7  -5  294.24    9.00
  -2   7  -5  289.78    9.22
  -2   7  -5  291.67    8.74
  -2   7  -5  307.85   14.02
  -2   7  -6  585.65   19.55
  -2   7  -6  520.10   13.09
   2  -7   6  594.35   13.24
   2  -7   6  550.16   12.60
  -2   7  -6  566.38   12.86
  -2   7  -6  554.55   12.55
  -2   7  -6  512.66   12.19
  -2   7  -7  100.31    5.47
   2  -7   7  101.65    5.36
   2  -7   7   98.44    5.22
  -2   7  -7   88.24    5.34
  -2   7  -7   93.74    5.25
  -2   7  -7   95.73    5.32
  -2   7  -7   99.10    5.42
  -2   7  -8   41.60    3.27
  -2   7  -8   41.97    3.40
  -2   7  -8   38.88    3.39
   2  -7   8   42.42    3.32
   2  -7   8   45.13    3.40
   2  -7   9   44.39    3.13
  -2   7  -9   37.95    2.73
   2  -7   9   41.87    3.00
  -2   7  -9   49.51    3.81
  -2   7  -9   43.52    3.41
   2  -7  10   60.78    3.21
  -2   7 -10   70.09    3.93
   2  -7  10   60.97    3.06
  -2   7 -10   70.60    4.09
   2  -7  11   72.93    2.85
  -2   7 -11   73.66    3.40
   2  -7  11   85.37    3.54
  -2   7 -11   75.72    3.59
  -2   7 -11   78.17    3.59
   2  -7  12    6.42    0.78
   2  -6 -16   92.15    2.98
   2  -6 -16   93.66    3.07
   2  -6 -15  211.43    5.62
   2  -6 -15  229.05    6.06
  -2   6  15  223.37    6.27
   2  -6 -15  221.37    6.13
   2  -6 -14   42.30    2.92
   2  -6 -14   39.57    3.03
   2  -6 -14   46.88    3.02
  -2   6  14   43.14    3.22
   2  -6 -14   48.17    3.23
  -2   6  13   90.40    4.73
   2  -6 -13   84.83    4.52
   2  -6 -13   89.00    4.90
   2  -6 -13   88.92    4.70
   2  -6 -13   87.92    4.79
  -2   6  13   94.48    5.21
  -2   6  12  410.02   10.82
   2  -6 -12  393.68   10.18
   2  -6 -12  397.90   10.72
   2  -6 -12  409.59   10.75
   2  -6 -12  428.99   11.16
  -2   6  12  399.96   11.37
  -2   6  11  739.16   15.11
   2  -6 -11  702.83   13.81
   2  -6 -11  764.16   15.20
  -2   6  11  749.01   15.85
   2  -6 -11  758.49   15.00
  -2   6  10  651.99   21.38
   2  -6 -10  675.93   13.83
  -2   6  10  657.40   14.41
   2  -6 -10  639.34   13.00
   2  -6 -10  679.89   14.24
  -2   6  10  657.40   14.91
   2  -6 -10  633.49   18.72
  -2   6   9  223.56   12.29
   2  -6  -9  225.49    7.73
  -2   6   9  233.29    8.49
   2  -6  -9  225.09    7.53
   2  -6  -9  213.67   10.58
   2  -6  -9  235.06    8.21
  -2   6   9  215.61    8.40
  -2   6   8   15.61    2.21
   2  -6  -8   17.57    2.22
  -2   6   8   19.53    2.45
  -2   6   8   18.33    3.47
   2  -6  -8   18.02    2.99
   2  -6  -8   14.69    1.91
  -2   6   7  127.54    7.41
  -2   6   7  114.41    8.20
  -2   6   7  118.94    4.97
  -2   6   7  122.44    5.15
  -2   6   7  116.08    7.11
  -2   6   7  124.28    5.96
  -2   6   7  124.66    6.02
   2  -6  -7  135.50    5.78
  -2   6   6   63.92    3.74
  -2   6   6   62.62    5.25
  -2   6   6   67.45    3.77
   2  -6  -6   59.15    4.65
  -2   6   6   62.12    5.84
  -2   6   6   65.54    5.43
  -2   6   5  275.63    7.63
   2  -6  -5  241.96    8.96
  -2   6   5  262.55   11.52
  -2   6   5  255.10   10.59
  -2   6   5  257.38    7.50
  -2   6   4  102.70    4.64
   2  -6  -4   96.26    5.42
  -2   6   4  104.29    7.19
  -2   6   4  101.64    4.77
  -2   6   4   98.20    6.68
  -2   6   3   14.80    1.86
  -2   6   3   14.93    2.62
   2  -6  -3   17.19    2.25
  -2   6   3   16.33    1.90
  -2   6   2   36.48    4.16
   2  -6  -2   36.87    3.07
   2  -6  -2   37.06    3.27
  -2   6   2   42.48    3.06
   2  -6  -1  127.99    5.77
   2  -6  -1  131.66    6.25
  -2   6   0   86.03    4.45
  -2   6   0   85.22    6.28
   2  -6   0   84.77    4.76
   2  -6   0   85.78    5.18
  -2   6   0   90.79    4.43
  -2   6  -1   96.19    4.68
  -2   6  -1   93.53    6.53
   2  -6   1   79.04    4.82
  -2   6  -1   93.97    6.40
  -2   6  -1   89.74    4.40
  -2   6  -2   91.99    6.43
  -2   6  -2   85.49    4.38
   2  -6   2   73.86    4.86
  -2   6  -2   88.74    6.39
  -2   6  -2   76.99    4.05
  -2   6  -3   32.89    3.88
  -2   6  -3   40.03    2.92
  -2   6  -3   40.09    3.00
  -2   6  -3   36.13    4.03
   2  -6   3   38.26    3.71
  -2   6  -3   46.19    4.81
  -2   6  -4    2.96    0.83
  -2   6  -4    7.80    1.53
  -2   6  -4    8.38    1.44
  -2   6  -4    1.29    0.72
  -2   6  -4    2.95    0.85
  -2   6  -4    2.79    1.23
  -2   6  -4    1.41    0.71
   2  -6   4    1.01    0.74
  -2   6  -4    1.89    1.12
  -2   6  -4    2.97    0.95
  -2   6  -4    2.65    1.10
  -2   6  -5 1029.58   24.47
  -2   6  -5  969.13   16.08
  -2   6  -5  980.10   16.15
  -2   6  -5  938.91   16.83
  -2   6  -5 1022.10   16.88
  -2   6  -5  969.96   15.71
  -2   6  -6  208.42    7.15
  -2   6  -6  244.33   12.37
  -2   6  -6  216.32    8.00
  -2   6  -6  219.17    8.04
  -2   6  -6  205.97    8.10
   2  -6   6  237.17    8.10
  -2   6  -6  240.28    8.33
  -2   6  -7  140.97    9.57
   2  -6   7  131.53    6.07
  -2   6  -7  121.04    6.31
  -2   6  -7  134.34    6.29
   2  -6   7  134.21    6.14
  -2   6  -7  121.82    6.16
  -2   6  -7  129.86    6.34
   2  -6   8   73.44    4.46
  -2   6  -8   71.21    4.78
  -2   6  -8   68.27    4.66
  -2   6  -8   70.31    4.49
   2  -6   8   70.75    4.42
  -2   6  -8   69.12    3.97
  -2   6  -8   78.17    4.82
  -2   6  -9   20.45    2.58
  -2   6  -9   17.53    2.44
  -2   6  -9   16.77    2.04
   2  -6   9   21.20    2.30
   2  -6   9   18.48    2.19
  -2   6 -10    4.50    1.28
   2  -6  10    4.95    1.06
   2  -6  10    5.06    1.13
  -2   6 -10    3.85    1.22
  -2   6 -11    3.63    1.01
   2  -6  11    3.36    0.82
  -2   6 -11    3.64    1.05
  -2   6 -12    5.20    1.02
  -2   6 -12    5.26    0.96
  -2   6 -12    4.92    0.91
   2  -6  12    4.05    0.83
   2  -6  12    4.63    0.75
  -2   6 -13    0.52    0.33
   2  -6  13    0.48    0.27
   2  -5 -16   12.13    1.21
   2  -5 -16   12.48    1.27
  -2   5  15   57.25    3.33
   2  -5 -15   53.90    3.13
   2  -5 -15   54.12    3.24
   2  -5 -15   52.33    3.00
   2  -5 -14    5.41    1.19
  -2   5  14    5.02    1.19
   2  -5 -14    6.29    1.36
   2  -5 -14    5.27    1.15
  -2   5  13   46.77    3.43
   2  -5 -13   49.22    3.71
  -2   5  13   47.05    3.80
   2  -5 -13   47.09    3.72
   2  -5 -13   45.38    3.36
   2  -5 -13   42.93    3.37
  -2   5  12    1.13    0.73
   2  -5 -12    1.33    0.84
  -2   5  12    3.23    1.12
   2  -5 -12    2.21    0.96
   2  -5 -12    1.05    0.83
   2  -5 -11  105.91    5.69
  -2   5  11   94.86    5.67
  -2   5  11  100.50    5.51
  -2   5  11   98.11    8.33
   2  -5 -11   94.86    7.40
   2  -5 -11   99.47    5.55
   2  -5 -10   71.58    4.59
  -2   5  10   76.69    5.00
   2  -5 -10   58.37    3.97
  -2   5  10   64.70    4.39
  -2   5  10   65.99    6.78
   2  -5 -10   73.25    6.32
   2  -5 -10   65.81    4.38
   2  -5  -9  151.08    6.47
  -2   5   9  159.12    6.95
   2  -5  -9  149.82    6.10
  -2   5   9  157.06   10.09
   2  -5  -9  165.59    9.15
   2  -5  -9  157.95    6.45
  -2   5   9  155.73    6.73
  -2   5   8  205.27    7.43
   2  -5  -8  192.15    6.74
   2  -5  -8  197.78    7.02
  -2   5   8  199.37    7.47
   2  -5  -8  210.75    9.77
  -2   5   8  193.28   10.73
   2  -5  -7   51.29    4.56
  -2   5   7   47.26    4.17
  -2   5   7   44.02    4.04
  -2   5   7   53.03    5.32
  -2   5   6  672.35   11.02
  -2   5   6  680.44   16.13
  -2   5   6  635.38   11.06
  -2   5   6  696.98   16.12
  -2   5   6  654.45   17.82
  -2   5   5  642.08   16.78
   2  -5  -5  625.02   13.48
  -2   5   5  613.58   10.60
  -2   5   5  625.39   10.95
  -2   5   5  624.83   15.47
  -2   5   5  662.05   15.83
   2  -5  -4  772.22   14.06
  -2   5   4  812.88   12.49
  -2   5   4  802.62   17.53
  -2   5   4  798.45   18.09
  -2   5   4  819.72   12.29
   2  -5  -3  920.81   14.69
  -2   5   3  922.97   13.44
  -2   5   3  944.31   19.13
  -2   5   3  943.87   18.78
  -2   5   3  952.84   13.26
  -2   5   2   37.22    3.77
  -2   5   2   37.67    2.64
   2  -5  -2   38.73    2.97
   2  -5  -1  245.01    6.97
   2  -5  -1  262.97    7.74
  -2   5   0  831.15   17.79
  -2   5   0  812.57   12.41
  -2   5   0  817.39   12.29
   2  -5   0  777.39   12.73
  -2   5  -1  299.72    7.51
  -2   5  -1  305.23   10.81
  -2   5  -1  306.59    7.48
   2  -5   1  299.05    8.23
  -2   5  -1  307.50   10.29
  -2   5  -2  537.06   10.09
  -2   5  -2  535.97   14.22
  -2   5  -2  546.31    9.94
  -2   5  -2  539.28   14.16
   2  -5   2  542.95   11.73
  -2   5  -3   25.59    3.15
  -2   5  -3   24.24    3.14
   2  -5   3   23.22    2.64
  -2   5  -3   25.73    3.13
  -2   5  -3   23.07    2.09
  -2   5  -3   23.64    2.08
  -2   5  -4    3.58    1.22
   2  -5   4    2.60    0.99
  -2   5  -4    1.59    0.99
  -2   5  -4    3.17    0.86
  -2   5  -4    2.38    1.01
  -2   5  -4    3.95    0.88
  -2   5  -5   11.23    1.95
  -2   5  -5   12.10    2.51
  -2   5  -5   11.74    1.74
  -2   5  -5   12.57    1.81
  -2   5  -6  120.49    5.85
  -2   5  -6  115.63    5.67
  -2   5  -6  114.40    5.18
  -2   5  -6  117.87    8.07
   2  -5   6  120.54    5.49
  -2   5  -6  114.73    5.81
  -2   5  -6  125.14    5.87
  -2   5  -6  124.25    5.76
  -2   5  -7   93.57    5.35
  -2   5  -7  106.00    5.69
  -2   5  -7   97.55    5.43
  -2   5  -7  103.96    7.90
   2  -5   7   97.89    5.04
  -2   5  -7   98.87    5.59
   2  -5   7  100.53    5.15
  -2   5  -7  103.62    4.89
  -2   5  -7  100.70    5.37
  -2   5  -8  673.05   14.77
  -2   5  -8  651.95   14.54
  -2   5  -8  687.85   14.14
  -2   5  -8  707.60   21.13
  -2   5  -8  674.43   13.80
  -2   5  -8  695.02   14.66
   2  -5   8  651.86   12.93
  -2   5  -8  646.21   12.41
   2  -5   8  674.22   13.44
  -2   5  -8  650.96   12.58
  -2   5  -9    1.49    0.73
  -2   5  -9    2.32    0.85
   2  -5   9    1.73    0.80
  -2   5  -9    1.41    0.71
  -2   5  -9    2.35    1.09
   2  -5   9    5.01    1.16
  -2   5  -9    4.43    1.27
  -2   5  -9    4.47    1.35
  -2   5 -10  208.69    8.13
  -2   5 -10  211.47    7.90
  -2   5 -10  192.83    6.76
   2  -5  10  203.04    7.11
  -2   5 -10  217.61    8.47
   2  -5  11  192.16    6.37
  -2   5 -11  189.46    7.49
  -2   5 -11  188.83    7.17
  -2   5 -12   56.37    3.32
   2  -5  12   62.39    3.20
  -2   5 -12   62.82    3.59
   2  -5  12   67.93    3.62
  -2   5 -13    0.92    0.43
   2  -5  13    0.34    0.27
  -2   5 -13    0.80    0.43
   2  -5  13    1.19    0.51
   2  -4 -16   25.83    1.81
  -2   4  16   24.08    1.79
   2  -4 -15  124.69    4.83
  -2   4  15  120.11    4.93
   2  -4 -14  240.25    7.65
  -2   4  14  244.97    7.95
   2  -4 -14  231.71    6.72
   2  -4 -14  259.20    8.16
   2  -4 -13  187.82    7.29
  -2   4  13  180.59    7.38
   2  -4 -13  165.20    6.25
   2  -4 -13  181.69    7.31
   2  -4 -13  171.69    6.29
  -2   4  13  167.68    6.40
   2  -4 -12    0.89    0.74
  -2   4  12    1.13    0.70
  -2   4  12    0.54    0.70
   2  -4 -12    1.37    1.06
   2  -4 -12    1.65    0.78
  -2   4  11   39.52    3.37
   2  -4 -11   37.20    4.69
  -2   4  11   37.13    5.20
   2  -4 -11   41.37    3.59
  -2   4  11   42.98    3.77
   2  -4 -11   42.56    3.62
  -2   4  10  893.09   15.71
   2  -4 -10  906.76   22.22
  -2   4  10  894.36   24.54
   2  -4 -10  892.76   15.95
  -2   4  10  904.03   16.77
   2  -4 -10  889.39   15.86
  -2   4   9  311.42   13.87
   2  -4  -9  331.20    9.30
  -2   4   9  317.60    9.63
  -2   4   9  320.20    9.19
   2  -4  -9  332.13   12.81
   2  -4  -8   79.50    5.84
  -2   4   8   85.59    6.89
  -2   4   7    0.49    0.76
   2  -4  -7    1.32    0.83
  -2   4   7    0.73    0.50
  -2   4   6   40.03    4.21
  -2   4   6   42.90    3.72
  -2   4   6   42.51    3.66
  -2   4   5  921.75   18.75
  -2   4   5  893.58   17.01
  -2   4   5  953.48   17.63
  -2   4   4 2744.78   29.70
  -2   4   4 2779.27   30.86
   2  -4  -3  366.25    8.28
  -2   4   3  375.13   10.87
  -2   4   3  372.00   10.65
   2  -4  -2   59.02    3.18
  -2   4   2   57.82    4.23
   2  -4  -1  958.39   11.66
   2  -4  -1  984.75   12.78
   2  -4   0  631.81    9.66
   2  -4   1  778.81   11.31
  -2   4  -1  779.05   14.44
  -2   4  -1  780.34   15.69
   2  -4   2    3.84    0.87
  -2   4  -2    1.01    0.69
  -2   4  -2    5.68    1.38
  -2   4  -2    4.52    1.26
  -2   4  -3  291.88    9.61
  -2   4  -3  323.81   10.07
  -2   4  -3  321.10   10.31
  -2   4  -3  296.19    7.11
  -2   4  -4  592.98   13.66
  -2   4  -4  609.36    9.37
  -2   4  -4  626.47   15.29
  -2   4  -4  619.86   10.91
  -2   4  -4  633.21   13.86
  -2   4  -5 1979.67   20.69
  -2   4  -5 1994.50   29.22
  -2   4  -5 1830.96   22.68
  -2   4  -6  596.13   16.93
  -2   4  -6  578.22   11.88
  -2   4  -7   15.55    2.14
  -2   4  -7   13.91    2.02
  -2   4  -7   18.16    3.18
  -2   4  -7   15.54    2.18
  -2   4  -7   16.53    2.24
   2  -4   7   14.46    1.84
  -2   4  -7   17.68    2.00
   2  -4   7   13.93    1.87
  -2   4  -7   15.29    1.87
  -2   4  -7   16.51    2.22
  -2   4  -8   13.44    1.95
  -2   4  -8   14.55    1.81
  -2   4  -8   12.24    1.99
  -2   4  -8   14.19    2.95
  -2   4  -8   12.43    2.09
  -2   4  -8   13.96    2.14
   2  -4   8   14.80    1.89
  -2   4  -8   17.10    2.10
   2  -4   8   15.74    2.04
  -2   4  -8   23.68    2.43
  -2   4  -9  216.37    8.58
  -2   4  -9  218.55    7.54
  -2   4  -9  218.56    8.29
  -2   4  -9  229.76   11.95
  -2   4  -9  222.21    7.67
  -2   4  -9  206.74    7.38
   2  -4   9  203.44    7.36
  -2   4  -9  213.14    7.81
  -2   4 -10  241.43    8.01
   2  -4  10  243.14    7.98
  -2   4 -10  246.87    8.16
  -2   4 -10  230.38    8.63
  -2   4 -10  251.81    8.93
   2  -4  11   48.92    3.47
  -2   4 -11   54.86    3.72
  -2   4 -11   59.01    4.23
  -2   4 -11   52.75    4.00
  -2   4 -12   38.66    3.04
  -2   4 -12   33.98    2.83
  -2   4 -12   38.19    3.16
   2  -4  12   38.76    2.82
   2  -4  12   42.12    3.09
  -2   4 -12   45.19    3.64
  -2   4 -13   10.19    1.62
  -2   4 -13    5.54    1.00
   2  -4  13    8.36    1.26
  -2   4 -13    5.53    0.98
   2  -4  13    7.21    1.08
  -2   4 -14   13.77    1.50
   2  -4  14   15.40    1.31
   2  -4  14   13.96    1.33
   2  -3 -16   97.23    3.51
  -2   3  16  104.06    3.69
   2  -3 -15  176.01    5.77
  -2   3  15  179.58    6.04
   2  -3 -15  178.60    5.78
   2  -3 -15  182.90    6.01
   2  -3 -15  174.63    5.32
   2  -3 -14   38.83    3.11
  -2   3  14   38.11    3.19
   2  -3 -14   36.76    3.04
   2  -3 -14   34.63    3.00
   2  -3 -14   34.26    2.77
   2  -3 -13    1.38    0.79
  -2   3  13    1.27    0.68
   2  -3 -13    1.79    0.87
   2  -3 -13    2.64    1.03
  -2   3  13    3.13    1.09
  -2   3  12   63.96    4.10
   2  -3 -12   59.41    4.21
   2  -3 -12   57.42    4.17
  -2   3  12   59.08    4.37
   2  -3 -12   58.04    4.02
   2  -3 -11  806.12   15.62
   2  -3 -11  802.47   21.60
   2  -3 -11  804.81   14.63
   2  -3 -11  834.20   15.56
   2  -3 -11  779.44   14.56
   2  -3 -11  802.96   15.40
  -2   3  11  819.23   16.13
  -2   3  11  792.23   14.54
  -2   3  11  797.74   15.13
  -2   3  11  796.20   23.53
   2  -3 -10  759.51   20.22
   2  -3 -10  727.05   13.35
   2  -3 -10  762.51   14.32
   2  -3 -10  720.62   14.19
   2  -3 -10  721.96   13.42
  -2   3  10  748.65   14.98
  -2   3  10  722.78   21.83
  -2   3  10  726.59   13.66
  -2   3  10  729.26   15.05
  -2   3  10  725.10   14.28
  -2   3   9  121.33    5.71
  -2   3   9  117.01    5.30
  -2   3   9  118.08    5.80
   2  -3  -9  125.53    7.77
   2  -3  -9  112.86    5.20
  -2   3   9  122.64    8.51
  -2   3   9  120.81    5.75
   2  -3  -8    2.92    1.19
  -2   3   8    3.40    1.49
   2  -3  -8    5.15    1.09
   2  -3  -7  376.23   11.58
  -2   3   7  365.74   13.13
  -2   3   6 1267.27   17.74
   2  -3  -6 1279.30   19.48
  -2   3   6 1305.50   22.70
  -2   3   5 1186.09   17.56
  -2   3   5 1167.60   17.42
  -2   3   4    6.30    1.36
  -2   3   4    5.76    1.32
  -2   3   4    6.80    1.38
  -2   3   3  104.28    5.26
   2  -3  -3   99.54    3.87
  -2   3   3  103.20    5.23
  -2   3   3  101.53    5.13
  -2   3   2   47.11    3.50
   2  -3  -2   42.53    2.28
  -2   3   2   36.05    3.05
  -2   3   2   43.89    3.18
   2  -3  -1 1474.93   12.86
  -2   3   1 1496.92   19.67
  -2   3   1 1496.55   17.53
  -2   3   0  186.22    7.07
   2  -3   0  157.95    3.81
  -2   3  -1   87.50    4.74
  -2   3  -1   89.87    4.89
   2  -3   1   84.48    3.05
  -2   3  -1   85.95    4.14
  -2   3  -2   63.57    4.07
  -2   3  -2   66.75    4.20
  -2   3  -2   64.50    3.79
  -2   3  -3  516.13   11.53
  -2   3  -3  489.67   11.42
  -2   3  -3  507.17   11.40
  -2   3  -4 1171.25   17.03
  -2   3  -4 1169.58   18.70
  -2   3  -5  504.03   10.75
  -2   3  -5  475.88   10.61
  -2   3  -6    1.64    0.94
  -2   3  -7  292.87   11.79
  -2   3  -8  173.22    9.62
  -2   3  -8  159.67    5.68
  -2   3  -8  169.96    6.07
  -2   3  -8  172.39    6.58
  -2   3  -8  168.27    6.57
  -2   3  -8  171.31    6.49
   2  -3   8  172.22    6.40
  -2   3  -8  163.04    6.28
  -2   3  -8  172.04    7.24
  -2   3  -8  167.54    7.14
  -2   3  -9  598.41   11.38
  -2   3  -9  595.22   12.22
  -2   3  -9  610.24   12.91
  -2   3  -9  619.71   13.02
  -2   3  -9  594.25   12.57
   2  -3   9  616.21   12.58
  -2   3  -9  634.57   12.62
  -2   3  -9  637.65   19.44
  -2   3 -10  826.99   15.27
   2  -3  10  816.26   14.71
  -2   3 -10  837.92   15.56
  -2   3 -10  828.34   16.09
  -2   3 -10  832.62   14.88
  -2   3 -10  860.25   23.21
  -2   3 -11    2.05    1.01
  -2   3 -11    3.29    1.24
  -2   3 -11    4.06    1.16
   2  -3  11    2.70    0.94
  -2   3 -11    4.25    1.19
   2  -3  12   14.95    2.00
  -2   3 -12   15.41    2.32
  -2   3 -12   15.17    2.00
  -2   3 -12   12.69    1.85
   2  -3  12   14.75    1.89
  -2   3 -12   14.67    2.02
  -2   3 -13   20.00    2.38
   2  -3  13   18.80    1.92
  -2   3 -13   16.62    1.93
   2  -3  13   15.33    1.80
  -2   3 -13   16.50    1.79
   2  -3  14   28.94    1.91
   2  -3  14   30.94    2.12
  -2   3 -14   34.48    2.63
   2  -3  14   31.95    2.27
  -2   3 -15   17.01    1.43
  -2   3 -15   16.78    1.38
   2  -3  15   18.94    1.38
   2  -3  15   17.51    1.24
   2  -2 -16  121.25    3.44
  -2   2  16  144.25    4.20
  -2   2  15  150.48    5.40
   2  -2 -15  145.67    5.17
   2  -2 -15  150.38    5.27
   2  -2 -15  136.65    4.89
   2  -2 -14    4.29    1.13
   2  -2 -14    2.86    0.94
   2  -2 -14    3.26    1.04
   2  -2 -14    6.00    1.29
  -2   2  14    3.27    1.03
   2  -2 -13   56.23    4.01
  -2   2  13   60.61    4.25
   2  -2 -13   56.73    4.02
  -2   2  13   54.45    3.65
   2  -2 -13   55.97    4.01
   2  -2 -13   60.07    4.05
   2  -2 -12   19.28    2.44
   2  -2 -12   16.10    2.17
  -2   2  12   16.54    2.36
   2  -2 -12   18.91    2.43
  -2   2  12   17.07    2.25
  -2   2  12   16.13    2.05
  -2   2  12   19.95    2.55
   2  -2 -12   14.81    2.14
   2  -2 -12   19.39    2.47
  -2   2  11   66.50    4.59
   2  -2 -11   65.75    4.29
   2  -2 -11   72.88    4.65
   2  -2 -11   68.51    6.34
  -2   2  11   62.07    4.45
  -2   2  11   67.40    4.10
  -2   2  11   72.97    4.66
  -2   2  11   57.14    6.33
   2  -2 -11   70.28    4.43
   2  -2 -10    1.13    0.67
   2  -2 -10    1.68    0.76
  -2   2  10    0.72    0.63
   2  -2 -10    1.21    0.72
  -2   2  10    1.59    1.08
   2  -2 -10    1.35    0.99
  -2   2  10    3.83    1.14
  -2   2  10    1.78    0.75
  -2   2  10    1.58    0.84
   2  -2 -10    1.65    0.78
   2  -2  -9   82.19    6.27
  -2   2   9   80.15    4.88
   2  -2  -9   87.46    4.49
   2  -2  -9   82.24    4.46
  -2   2   9   94.17    7.33
  -2   2   9   87.16    4.88
  -2   2   9   88.40    4.87
  -2   2   9   87.39    4.82
   2  -2  -8   18.05    1.99
   2  -2  -8   17.02    2.65
  -2   2   8   19.71    3.26
   2  -2  -7   82.80    3.85
  -2   2   7   73.92    5.73
   2  -2  -7   79.42    5.23
  -2   2   6  446.91    8.98
  -2   2   6  419.78   12.68
   2  -2  -6  441.43   11.19
  -2   2   6  416.08    8.82
  -2   2   5   22.12    2.12
  -2   2   5   22.80    2.69
   2  -2  -5   17.43    2.03
  -2   2   5   21.32    2.10
  -2   2   4  221.84    6.90
   2  -2  -4  209.75    6.27
  -2   2   4  215.12    6.83
  -2   2   3    7.64    1.32
  -2   2   3    8.09    1.38
  -2   2   3    6.68    1.25
  -2   2   2  593.91   10.30
  -2   2   2  605.05   11.45
  -2   2   1  266.72    6.27
  -2   2   1  265.28    7.58
   2  -2  -1  252.93    3.77
  -2   2   0  726.27   12.42
  -2   2  -1  112.20    4.85
  -2   2  -1  108.19    4.84
  -2   2  -1  105.62    3.81
   2  -2   1  102.40    2.50
  -2   2  -2  569.04   10.95
  -2   2  -2  566.05   11.02
  -2   2  -2  559.90    9.40
  -2   2  -3  328.13    8.24
  -2   2  -3  320.56    8.24
  -2   2  -3  329.08    8.00
  -2   2  -4   49.22    3.15
  -2   2  -4   50.50    3.49
  -2   2  -4   51.87    3.28
  -2   2  -5    6.31    1.04
  -2   2  -5    5.55    1.02
  -2   2  -5    4.65    0.96
  -2   2  -6  409.83    8.85
  -2   2  -6  426.71   12.26
  -2   2  -7  179.48    6.36
  -2   2  -7  176.76    8.56
  -2   2  -7  169.71    6.10
  -2   2  -8  170.96    6.61
  -2   2  -8  167.29    6.48
  -2   2  -8  155.57    8.69
  -2   2  -8  161.43    6.04
  -2   2  -9  437.65   10.37
  -2   2  -9  427.39   10.56
  -2   2  -9  433.94   11.89
  -2   2  -9  457.23   11.20
  -2   2  -9  463.02   15.90
  -2   2  -9  430.45    9.49
  -2   2  -9  451.63   11.32
  -2   2  -9  414.64    9.46
  -2   2  -9  420.12    9.97
  -2   2  -9  428.89   10.66
   2  -2   9  433.30   10.23
  -2   2  -9  429.80   10.83
  -2   2 -10  221.56    7.91
  -2   2 -10  210.28    8.53
  -2   2 -10  229.93    8.23
  -2   2 -10  208.66   11.17
  -2   2 -10  211.26    6.79
  -2   2 -10  198.12    6.59
  -2   2 -10  203.71    7.74
  -2   2 -10  229.94    8.43
  -2   2 -10  218.82    7.94
   2  -2  10  219.52    7.53
  -2   2 -10  206.46    7.87
   2  -2  11   57.45    3.93
  -2   2 -11   61.01    4.29
  -2   2 -11   55.76    4.01
  -2   2 -11   54.27    4.28
  -2   2 -11   60.34    4.25
  -2   2 -11   60.86    4.66
   2  -2  12  137.46    5.87
  -2   2 -12  143.63    6.48
  -2   2 -12  130.34    5.88
  -2   2 -12  135.07    5.75
  -2   2 -12  139.10    6.90
  -2   2 -12  133.67    6.17
   2  -2  12  141.87    6.00
  -2   2 -12  150.01    6.80
  -2   2 -13   25.99    2.67
   2  -2  13   25.92    2.40
  -2   2 -13   23.71    2.49
  -2   2 -13   24.55    2.26
  -2   2 -13   27.88    2.93
  -2   2 -13   30.66    2.77
   2  -2  13   28.46    2.55
   2  -2  14   51.33    3.15
   2  -2  14   50.22    2.86
  -2   2 -14   51.00    3.48
   2  -2  14   47.82    2.87
  -2   2 -14   50.79    3.34
  -2   2 -15   80.52    3.44
   2  -2  15   83.04    3.27
   2  -2  15   80.99    3.31
   2  -1 -16    7.15    0.91
  -2   1  16    8.81    0.99
   2  -1 -16    7.60    0.92
  -2   1  15   77.37    3.75
   2  -1 -15   73.52    3.54
   2  -1 -15   75.68    3.62
  -2   1  14   51.28    3.52
   2  -1 -14   56.58    3.64
   2  -1 -14   51.65    3.44
   2  -1 -14   58.55    3.70
  -2   1  13   29.43    2.73
  -2   1  13   28.15    2.84
   2  -1 -13   30.15    2.84
  -2   1  13   29.95    2.96
   2  -1 -13   34.42    3.13
   2  -1 -13   27.93    2.80
   2  -1 -13   30.49    2.93
  -2   1  12   86.44    5.12
  -2   1  12   87.48    4.46
  -2   1  12   86.64    4.98
   2  -1 -12   88.41    5.12
  -2   1  12   81.02    5.04
   2  -1 -12   81.87    4.83
   2  -1 -12   93.92    5.08
   2  -1 -12   83.96    4.97
   2  -1 -12   83.84    4.91
   2  -1 -11  148.92    9.34
   2  -1 -11  146.85    6.35
  -2   1  11  160.71    6.99
   2  -1 -11  147.46    6.44
   2  -1 -11  151.32    6.70
  -2   1  11  149.33    6.72
  -2   1  11  147.91    5.86
  -2   1  11  146.65   10.02
  -2   1  11  154.86    6.80
  -2   1  11  154.41    7.19
   2  -1 -11  152.88    6.59
  -2   1  10  501.33   12.02
  -2   1  10  479.39   10.35
   2  -1 -10  514.88   11.62
  -2   1  10  500.92   12.20
  -2   1  10  478.26   12.38
   2  -1 -10  510.97   11.81
   2  -1 -10  480.65   11.16
  -2   1  10  484.68   11.82
   2  -1 -10  495.30   11.20
  -2   1  10  487.33   17.48
   2  -1 -10  483.32   16.12
  -2   1   9  122.64    5.68
  -2   1   9  127.26    5.75
   2  -1  -9  130.78    5.40
   2  -1  -9  121.93    5.29
  -2   1   9  131.07    8.64
   2  -1  -9  127.74    7.86
   2  -1  -9  135.50    5.71
   2  -1  -9  135.83    5.65
  -2   1   9  119.93    5.89
  -2   1   9  131.80    6.03
   2  -1  -8  110.09    6.74
   2  -1  -8  110.17    4.84
   2  -1  -7   32.21    3.35
   2  -1  -7   37.90    2.64
  -2   1   6  488.25    7.94
   2  -1  -6  506.99   11.95
   2  -1  -6  479.33    8.43
   2  -1  -5  829.01   13.75
  -2   1   5  826.03   11.50
  -2   1   5  839.14   11.58
   2  -1  -4  751.25   11.49
  -2   1   4  761.09   11.54
  -2   1   4  767.22   10.99
  -2   1   3   91.47    3.84
   2  -1  -3   89.07    3.36
  -2   1   3   90.21    4.15
  -2   1   3   88.37    4.01
  -2   1   3   94.78    4.13
  -2   1   3   92.18    3.92
  -2   1   2    7.40    1.08
  -2   1   2    7.57    1.12
   2  -1  -2    6.12    0.73
  -2   1   2    7.02    1.14
  -2   1   2    9.44    1.33
  -2   1   2    9.52    1.26
  -2   1   1 1816.49   18.04
  -2   1   1 1843.23   17.44
  -2   1   0  532.74    9.31
  -2   1   0  504.16    9.50
  -2   1  -1 1200.78    9.55
  -2   1  -1 1229.66   14.16
  -2   1  -1 1185.97   13.96
  -2   1  -1 1219.81   14.69
  -2   1  -2  301.16    5.56
  -2   1  -2  310.28    7.17
  -2   1  -2  313.26    7.23
  -2   1  -2  302.90    7.36
  -2   1  -2  311.26    7.40
  -2   1  -3   21.31    1.86
  -2   1  -3   19.79    1.70
  -2   1  -3   21.24    1.87
  -2   1  -3   19.19    1.83
  -2   1  -3   21.18    1.93
  -2   1  -3   20.78    1.89
  -2   1  -4  424.49    8.38
  -2   1  -4  424.80    9.40
  -2   1  -4  421.48    8.93
  -2   1  -4  413.81    8.29
  -2   1  -4  440.51    8.42
  -2   1  -5 2097.87   23.59
  -2   1  -5 2138.14   22.72
  -2   1  -6  577.19   13.64
  -2   1  -6  584.65   13.31
  -2   1  -6  570.43    9.75
  -2   1  -7    0.60    0.52
  -2   1  -7    2.01    0.91
  -2   1  -7    2.41    0.76
  -2   1  -8  366.04   12.96
  -2   1  -8  353.55   12.41
  -2   1  -8  371.08    9.29
  -2   1  -8  382.17    9.39
  -2   1  -9  529.35   10.79
  -2   1  -9  533.57   11.93
  -2   1  -9  517.96   12.61
  -2   1  -9  518.14   10.48
  -2   1  -9  533.33   11.82
   2  -1   9  525.35   10.94
  -2   1  -9  517.47   11.82
  -2   1  -9  504.81   10.59
  -2   1  -9  521.73   10.54
  -2   1  -9  549.39   12.06
  -2   1  -9  538.63   17.00
  -2   1  -9  547.92   16.61
  -2   1  -9  499.80   11.17
  -2   1  -9  554.49   12.11
  -2   1 -10  127.61    6.53
  -2   1 -10  136.45    6.34
  -2   1 -10  128.85    5.39
  -2   1 -10  136.25    6.31
   2  -1  10  134.81    5.83
  -2   1 -10  134.54    6.28
  -2   1 -10  131.95    6.16
  -2   1 -10  127.35    8.48
  -2   1 -11   23.41    2.92
  -2   1 -11   24.83    2.82
  -2   1 -11   25.20    2.43
  -2   1 -11   19.31    3.44
  -2   1 -11   23.22    2.66
  -2   1 -11   23.20    2.73
   2  -1  11   26.15    2.69
  -2   1 -11   21.29    2.63
  -2   1 -11   23.63    2.62
  -2   1 -12   90.31    5.60
  -2   1 -12   88.22    5.28
  -2   1 -12   89.74    4.41
  -2   1 -12   95.20    5.30
   2  -1  12   83.85    4.70
  -2   1 -12   96.48    5.48
  -2   1 -12   93.21    4.95
  -2   1 -12   92.57    5.39
   2  -1  12   91.75    4.85
  -2   1 -13   30.42    2.99
   2  -1  13   33.48    2.81
  -2   1 -13   35.81    3.38
   2  -1  13   31.91    2.76
  -2   1 -13   31.85    3.08
  -2   1 -13   34.43    2.71
  -2   1 -13   33.49    3.13
  -2   1 -14  181.06    6.56
   2  -1  14  170.33    5.59
  -2   1 -14  175.95    6.68
   2  -1  14  175.02    5.77
   2  -1  14  182.10    6.27
  -2   1 -14  183.19    6.61
  -2   1 -15  125.75    4.68
  -2   1 -15  136.13    4.85
   2  -1  15  120.55    3.86
   2  -1  15  130.59    4.58
   2  -1  15  137.79    4.68
   2  -1  16  111.44    3.19
   2  -1  16  102.89    3.03
   2   0 -16  165.64    3.75
   2   0 -16  159.57    3.58
   2   0 -15  105.14    4.16
   2   0 -15  103.17    3.99
  -2   0  15  108.63    4.17
   2   0 -14    0.22    0.55
   2   0 -14    1.16    0.64
  -2   0  14    0.52    0.43
  -2   0  14    0.89    0.61
   2   0 -14    0.31    0.52
   2   0 -13   10.75    1.79
   2   0 -13    7.75    1.47
  -2   0  13    9.14    1.62
  -2   0  13    9.12    1.53
   2   0 -13    8.54    1.61
  -2   0  13   10.93    1.76
   2   0 -13   10.03    1.67
   2   0 -12   70.46    4.60
  -2   0  12   79.72    5.13
  -2   0  12   72.99    4.61
   2   0 -12   80.10    4.73
  -2   0  12   69.89    4.61
   2   0 -12   75.44    4.65
   2   0 -12   73.07    4.46
   2   0 -12   74.48    4.66
  -2   0  12   79.31    4.80
  -2   0  11  279.31    9.08
   2   0 -11  273.35    8.90
   2   0 -11  275.12    8.94
  -2   0  11  267.26    9.03
  -2   0  11  271.94    9.54
  -2   0  11  276.54    9.13
   2   0 -11  269.22    8.71
   2   0 -11  275.47    8.75
  -2   0  11  236.72   12.78
  -2   0  10   54.28    3.92
   2   0 -10   59.15    4.05
  -2   0  10   57.84    4.21
   2   0 -10   68.50    4.34
  -2   0  10   59.97    4.18
   2   0 -10   56.81    3.90
   2   0 -10   54.45    3.85
   2   0 -10   73.79    6.40
  -2   0   9  191.96    6.97
   2   0  -9  195.92    9.83
   2   0  -9  187.60    6.79
  -2   0   9  178.47    7.14
   2   0  -9  184.75    6.76
  -2   0   9  192.93    7.09
   2   0  -9  185.60    6.65
   2   0  -9  195.40    6.85
   2   0  -8   99.73    6.53
   2   0  -8  107.22    4.78
   2   0  -7 1034.47   19.41
   2   0  -7 1037.30   13.65
   2   0  -6 1910.55   23.73
   2   0  -6 1823.68   16.49
  -2   0   5  989.89   11.47
   2   0  -5 1052.70   15.75
  -2   0   4    4.77    0.88
  -2   0   4    3.79    0.77
  -2   0   4    6.41    0.99
  -2   0   4    5.46    0.93
  -2   0   3  806.11   11.67
  -2   0   3  852.58   11.45
   2   0  -3  843.70   10.47
  -2   0   3  854.26   11.61
  -2   0   3  892.47   11.90
  -2   0   2 6684.50   32.75
  -2   0   2 6676.91   33.03
  -2   0   1 9500.22   38.80
  -2   0   1 9478.55   38.40
  -2   0   1 9990.26   39.79
  -2   0   1 9734.03   39.30
  -2   0   1 9999.00   39.88
  -2   0   0 3811.43   11.04
  -2   0   0 3833.99   12.25
  -2   0  -1 1324.77   14.50
  -2   0  -1 1308.52   14.32
  -2   0  -1 1303.49   14.19
  -2   0  -2  736.50   10.71
  -2   0  -2  719.17    7.82
  -2   0  -2  722.71    6.29
  -2   0  -2  717.93   10.87
  -2   0  -2  743.15   10.84
  -2   0  -2  739.55   10.80
  -2   0  -3 2430.72   19.36
  -2   0  -3 2527.49   20.14
  -2   0  -3 2417.11   18.06
  -2   0  -3 2393.32   19.53
  -2   0  -3 2533.37   19.70
  -2   0  -4  957.84   11.90
  -2   0  -4 1009.75   12.61
  -2   0  -4 1005.59   13.61
  -2   0  -4  977.87   12.35
  -2   0  -4 1024.36   12.31
  -2   0  -5   37.47    2.26
  -2   0  -5   33.77    2.20
  -2   0  -5   37.20    2.99
  -2   0  -5   35.28    2.28
  -2   0  -6  224.64    8.21
  -2   0  -7   22.86    2.05
  -2   0  -7   12.44    2.16
  -2   0  -8  119.30    5.03
  -2   0  -8  117.50    5.14
  -2   0  -9  333.51    9.08
  -2   0  -9  335.03   12.97
  -2   0  -9  331.20    9.26
  -2   0  -9  337.99    9.88
  -2   0 -10  407.00   11.34
  -2   0 -10  395.71    9.54
  -2   0 -10  385.84   10.19
  -2   0 -10  430.48   10.90
   2   0  10  414.79   10.08
  -2   0 -10  403.02   10.87
  -2   0 -10  416.79   11.21
  -2   0 -10  437.28   15.82
  -2   0 -10  412.93   10.83
  -2   0 -11   81.84    5.26
  -2   0 -11   79.40    4.39
  -2   0 -11   76.26    4.55
  -2   0 -11   83.94    5.04
   2   0  11   82.41    4.70
  -2   0 -11   70.31    4.80
  -2   0 -11   79.78    5.09
   2   0  11   75.48    4.31
  -2   0 -11   84.15    5.04
  -2   0 -11   81.99    7.22
  -2   0 -11   83.02    7.00
  -2   0 -12   11.24    1.97
  -2   0 -12   10.62    1.63
  -2   0 -12   10.66    2.00
  -2   0 -12   10.98    1.71
  -2   0 -12   13.65    2.12
   2   0  12    9.91    1.61
   2   0  12   12.49    1.87
  -2   0 -12   13.29    2.15
  -2   0 -12   11.66    1.97
  -2   0 -13  221.30    8.32
  -2   0 -13  212.30    6.70
   2   0  13  221.15    7.46
  -2   0 -13  214.67    8.18
  -2   0 -13  224.85    8.45
   2   0  13  208.71    6.95
   2   0  13  230.14    7.81
  -2   0 -13  225.93    8.01
  -2   0 -13  221.55    8.06
   2   0  14  321.13    8.24
   2   0  14  285.54    7.31
  -2   0 -14  319.11    9.35
   2   0  14  318.81    8.63
  -2   0 -14  315.56    9.09
  -2   0 -14  325.41    9.03
  -2   0 -15    3.86    0.93
  -2   0 -15    1.80    0.68
   2   0  15    2.31    0.67
   2   0  15    4.30    0.94
  -2   0 -15    2.92    0.88
  -2   0 -16    2.93    0.62
   2   0  16    3.98    0.72
   2   0  16    3.34    0.71
   2   1 -15   15.25    1.43
  -2  -1  15   14.05    1.41
   2   1 -15   15.61    1.55
   2   1 -14    2.77    0.91
   2   1 -14    2.71    0.83
  -2  -1  14    3.48    0.92
   2   1 -14    1.91    0.74
   2   1 -14    2.10    0.76
  -2  -1  14    1.82    0.66
  -2  -1  14    2.79    0.73
  -2  -1  13   46.93    3.47
   2   1 -13   44.87    3.35
   2   1 -13   45.25    3.34
   2   1 -13   42.14    3.18
  -2  -1  13   45.05    3.28
  -2  -1  13   46.12    3.31
   2   1 -13   49.40    3.60
   2   1 -12   46.43    3.39
   2   1 -12   51.04    3.79
   2   1 -12   49.34    3.70
  -2  -1  12   45.72    3.68
   2   1 -12   50.90    3.73
  -2  -1  12   47.54    3.59
  -2  -1  12   44.61    3.62
   2   1 -12   53.69    3.97
  -2  -1  11  317.55    9.80
   2   1 -11  321.90    9.55
   2   1 -11  324.75    9.66
   2   1 -11  317.73    9.46
  -2  -1  11  317.38    9.51
   2   1 -11  324.28    9.73
  -2  -1  11  326.30   10.07
   2   1 -10  177.74    6.49
  -2  -1  10  173.51    7.12
   2   1 -10  182.94    7.08
   2   1 -10  183.04    7.13
   2   1 -10  187.21    7.10
  -2  -1  10  187.20    7.16
  -2  -1  10  177.21    7.47
   2   1 -10  191.20    7.34
   2   1  -9   16.82    1.95
  -2  -1   9   14.58    2.00
   2   1  -9   19.71    2.28
  -2  -1   9   17.84    2.16
   2   1  -9   15.73    2.00
  -2  -1   9   15.51    2.17
  -2  -1   9   18.66    2.37
  -2  -1   9   16.41    2.12
   2   1  -9   18.40    2.21
   2   1  -8  496.68   15.06
   2   1  -8  492.54   10.34
  -2  -1   8  484.58   11.41
   2   1  -8  499.23   10.70
  -2  -1   8  491.09   11.31
  -2  -1   8  475.76   11.23
   2   1  -7  324.27   11.26
   2   1  -7  300.96    7.44
   2   1  -6  184.33    7.76
   2   1  -6  165.05    5.05
  -2  -1   5   36.83    2.26
   2   1  -5   32.24    2.93
  -2  -1   5   38.42    2.30
  -2  -1   4   15.78    1.60
   2   1  -4   14.87    1.78
  -2  -1   4   13.52    1.47
  -2  -1   3   30.87    2.31
  -2  -1   3   29.36    2.25
   2   1  -3   35.22    2.35
  -2  -1   2  359.49    7.90
  -2  -1   2  365.20    7.89
  -2  -1   2  368.51    7.87
  -2  -1   1  295.20    7.15
  -2  -1   1  293.60    7.08
  -2  -1   1  295.09    7.08
  -2  -1   1  300.04    6.94
   2   1   0 1650.79    7.68
  -2  -1   0 1711.90   13.03
  -2  -1  -1   97.08    3.90
  -2  -1  -1   90.92    2.97
  -2  -1  -1   92.30    2.85
  -2  -1  -2   39.15    2.60
  -2  -1  -2   35.07    2.48
   2   1   2   34.79    0.97
  -2  -1  -2   32.36    2.41
  -2  -1  -2   33.84    1.72
  -2  -1  -2   33.73    1.96
  -2  -1  -2   39.32    2.46
  -2  -1  -3 1687.47   14.76
  -2  -1  -3 1730.05   15.99
  -2  -1  -3 1797.52   17.54
   2   1   3 1734.14   12.11
  -2  -1  -3 1759.47   17.39
  -2  -1  -4  807.25   11.70
  -2  -1  -4  808.49   11.82
  -2  -1  -4  804.47   11.91
  -2  -1  -5  253.17    6.44
  -2  -1  -5  250.92    6.38
  -2  -1  -5  251.23    7.56
  -2  -1  -6  671.35    9.75
  -2  -1  -6  701.11   10.22
  -2  -1  -6  707.13   14.22
  -2  -1  -7   15.29    1.59
  -2  -1  -7   19.81    2.67
  -2  -1  -8   37.68    2.71
  -2  -1  -8   33.83    3.77
  -2  -1  -8   36.42    2.81
  -2  -1  -9  132.38    5.49
  -2  -1  -9  128.91    5.67
  -2  -1  -9  129.84    8.01
   2   1  10    3.98    1.50
  -2  -1 -10    2.91    1.01
  -2  -1 -10    2.81    1.35
  -2  -1 -10    6.12    1.35
   2   1  10    8.41    1.46
  -2  -1 -10    3.25    1.10
  -2  -1 -10    4.03    1.08
  -2  -1 -10    3.34    1.13
  -2  -1 -10    2.77    0.88
  -2  -1 -10    2.75    1.06
  -2  -1 -10    3.36    1.04
  -2  -1 -11  205.72    7.78
  -2  -1 -11  199.51    8.05
   2   1  11  202.12   10.53
  -2  -1 -11  203.29   11.29
  -2  -1 -11  215.56    8.11
  -2  -1 -11  215.20    7.85
  -2  -1 -11  210.01    7.91
   2   1  11  211.04    7.52
  -2  -1 -11  211.60    8.39
  -2  -1 -11  205.69    7.17
  -2  -1 -11  214.70    8.47
  -2  -1 -12   28.40    3.19
  -2  -1 -12   25.82    2.73
  -2  -1 -12   27.68    3.07
  -2  -1 -12   30.16    4.44
  -2  -1 -12   19.49    3.45
  -2  -1 -12   31.47    3.19
  -2  -1 -12   26.61    2.86
   2   1  12   27.41    2.83
   2   1  12   23.25    2.57
  -2  -1 -12   24.62    2.95
  -2  -1 -12   23.07    2.43
  -2  -1 -12   28.06    2.83
  -2  -1 -13   76.48    4.49
  -2  -1 -13   73.72    4.80
  -2  -1 -13   79.17    4.31
   2   1  13   82.44    4.75
   2   1  13   76.53    4.51
  -2  -1 -13   76.08    5.13
  -2  -1 -13   85.54    5.02
  -2  -1 -13   82.98    4.89
  -2  -1 -14   76.90    4.43
   2   1  14   74.10    4.26
   2   1  14   70.64    4.01
  -2  -1 -14   71.40    4.64
  -2  -1 -14   76.00    4.45
  -2  -1 -14   70.33    4.29
  -2  -1 -15    0.71    0.66
  -2  -1 -15    0.69    0.53
   2   1  15    0.77    0.52
  -2  -1 -15    0.49    0.49
  -2  -1 -15    1.19    0.62
   2   1  15    1.34    0.58
  -2  -1 -16   17.89    1.77
  -2  -1 -16   14.74    1.33
   2   2 -15    0.66    0.34
  -2  -2  15    0.45    0.31
   2   2 -15    0.83    0.43
   2   2 -14   30.52    2.38
  -2  -2  14   31.18    2.32
   2   2 -14   32.27    2.36
  -2  -2  14   26.94    1.94
  -2  -2  13    2.73    0.84
   2   2 -13    2.33    0.94
  -2  -2  13    2.60    0.85
   2   2 -13    1.81    0.69
   2   2 -13    1.90    0.80
   2   2 -13    2.59    0.89
  -2  -2  13    2.15    0.78
  -2  -2  12  176.06    6.57
   2   2 -12  169.80    6.16
  -2  -2  12  176.41    6.99
  -2  -2  12  172.45    7.17
   2   2 -12  172.07    6.88
   2   2 -12  172.24    6.49
  -2  -2  12  180.66    7.01
   2   2 -12  180.14    6.91
   2   2 -12  182.56    6.95
  -2  -2  11   98.50    5.16
   2   2 -11   94.77    4.83
   2   2 -11  100.41    5.06
  -2  -2  11   91.92    5.47
   2   2 -11  100.68    5.43
  -2  -2  11   98.91    5.60
  -2  -2  11  105.17    5.57
   2   2 -11   99.80    5.35
   2   2 -11  108.28    5.55
   2   2 -11  104.89    5.30
  -2  -2  10   23.52    2.67
   2   2 -10   25.83    2.79
   2   2 -10   25.79    2.74
   2   2 -10   24.91    2.62
  -2  -2  10   24.35    2.59
   2   2 -10   24.34    2.50
   2   2 -10   20.27    2.34
   2   2 -10   25.23    4.05
  -2  -2  10   22.99    2.51
   2   2 -10   26.25    2.83
  -2  -2  10   26.17    2.94
  -2  -2  10   26.31    2.94
   2   2  -9  100.87    7.80
  -2  -2   9   93.24    5.03
   2   2  -9   94.39    4.78
   2   2  -9   94.81    4.86
  -2  -2   9   95.44    5.45
  -2  -2   9   94.11    5.32
  -2  -2   9  103.38    5.34
   2   2  -9   96.18    5.13
   2   2  -9  100.19    5.20
  -2  -2   9  101.45    5.32
   2   2  -9   97.02    4.90
  -2  -2   8    2.87    1.03
  -2  -2   8    3.90    1.09
  -2  -2   8    3.36    1.03
   2   2  -8    2.19    0.88
   2   2  -8    4.72    1.07
   2   2  -8    6.48    1.94
   2   2  -8    3.86    0.98
  -2  -2   8    5.02    1.27
  -2  -2   8    4.24    1.12
   2   2  -8    4.27    1.04
   2   2  -7   49.54    3.07
   2   2  -6  380.88    7.78
  -2  -2   5   93.86    3.92
  -2  -2   5   89.17    3.91
  -2  -2   4   48.72    3.03
  -2  -2   4   48.38    3.06
  -2  -2   4   46.52    2.94
  -2  -2   3    0.88    0.49
  -2  -2   3    1.68    0.61
   2   2  -3    2.40    0.78
  -2  -2   3    1.79    0.66
   2   2  -2  133.83    4.78
  -2  -2   2  133.69    5.16
  -2  -2   2  131.50    5.17
  -2  -2   1  199.48    5.82
   2   2  -1  191.05    4.87
  -2  -2   1  199.54    6.34
  -2  -2   1  204.44    6.42
   2   2   0  381.40    5.84
  -2  -2   0  400.51    7.79
  -2  -2  -1  763.13   10.44
  -2  -2  -1  774.57   10.43
  -2  -2  -1  781.56   12.54
  -2  -2  -1  783.01   12.58
  -2  -2  -2  281.29    6.60
  -2  -2  -2  276.27    6.45
  -2  -2  -2  291.03    7.67
  -2  -2  -2  298.49    7.76
  -2  -2  -3   87.51    4.24
  -2  -2  -3   85.90    3.86
   2   2   3   94.21    3.18
  -2  -2  -3   82.83    4.13
  -2  -2  -4  231.77    6.94
  -2  -2  -4  245.15    7.05
  -2  -2  -4  238.30    6.70
  -2  -2  -4  240.16    7.16
   2   2   4  233.56    5.95
  -2  -2  -5 2538.25   22.47
  -2  -2  -5 2569.85   24.53
  -2  -2  -5 2588.48   26.23
   2   2   5 2561.14   22.56
  -2  -2  -5 2559.35   22.59
  -2  -2  -6  363.60   10.27
   2   2   6  362.02    9.62
  -2  -2  -6  371.84    8.59
  -2  -2  -6  362.45    8.22
  -2  -2  -6  356.06    8.09
   2   2   7  127.41    6.29
  -2  -2  -7  123.58    4.55
  -2  -2  -7  128.79    4.37
  -2  -2  -7  124.18    6.60
  -2  -2  -8  332.07    7.73
   2   2   8  316.23   10.89
  -2  -2  -8  336.26   11.77
  -2  -2  -9  335.48    8.46
  -2  -2  -9  333.74   12.69
   2   2   9  327.34   12.01
  -2  -2 -10  396.03   11.21
  -2  -2 -10  399.38   10.79
  -2  -2 -10  411.38   10.93
   2   2  10  402.65   14.19
  -2  -2 -10  436.25   10.34
   2   2  10  413.77    9.93
   2   2  10  413.00   10.06
  -2  -2 -10  424.87   11.41
  -2  -2 -10  407.08   15.02
  -2  -2 -10  404.45   10.61
  -2  -2 -10  400.35    9.82
  -2  -2 -11   30.43    3.26
  -2  -2 -11   29.17    3.02
  -2  -2 -11   22.39    2.70
   2   2  11   26.67    3.88
  -2  -2 -11   26.02    2.71
   2   2  11   30.50    2.87
   2   2  11   31.43    2.91
  -2  -2 -11   27.53    2.56
  -2  -2 -11   27.23    2.90
  -2  -2 -11   30.90    4.42
  -2  -2 -11   27.86    2.76
  -2  -2 -12   36.10    3.61
  -2  -2 -12   39.62    3.57
  -2  -2 -12   35.83    3.37
  -2  -2 -12   34.88    3.32
  -2  -2 -12   37.70    4.97
  -2  -2 -12   31.67    3.02
   2   2  12   32.62    3.05
  -2  -2 -12   33.73    2.82
   2   2  12   37.89    3.28
  -2  -2 -12   34.67    3.07
  -2  -2 -12   32.97    3.32
  -2  -2 -13  298.73   10.20
  -2  -2 -13  315.84    9.61
  -2  -2 -13  321.29    9.73
  -2  -2 -13  332.33   10.03
  -2  -2 -13  336.52    9.64
   2   2  13  335.13    9.61
   2   2  13  325.03    9.35
  -2  -2 -13  303.58    8.76
  -2  -2 -13  322.41    9.83
   2   2  14  352.24    9.15
  -2  -2 -14  365.59    9.46
  -2  -2 -14  360.12    9.52
  -2  -2 -14  351.53    9.57
  -2  -2 -14  367.69   10.83
   2   2  14  370.47    9.55
   2   2  14  374.34    9.94
  -2  -2 -14  393.55   10.20
  -2  -2 -14  368.45    9.54
  -2  -2 -15  103.38    4.49
  -2  -2 -15  109.03    4.61
   2   2  15  120.69    5.11
   2   2  15  107.93    4.66
  -2  -2 -15  107.98    5.32
   2   2  15  106.43    4.40
  -2  -2 -15  111.55    4.84
  -2  -2 -16   88.58    4.06
  -2  -2 -16   87.31    3.79
  -2  -2 -17   -0.05    0.23
   2   3 -14   15.48    1.42
   2   3 -14   15.91    1.52
  -2  -3  14   17.25    1.53
  -2  -3  14   14.99    1.27
  -2  -3  13   92.18    4.46
  -2  -3  13   88.49    4.12
   2   3 -13   83.25    3.65
  -2  -3  13   91.85    4.23
   2   3 -13   97.43    4.41
   2   3 -13   95.30    4.38
  -2  -3  12  294.39    8.48
   2   3 -12  289.02    8.48
   2   3 -12  286.95    8.38
   2   3 -12  273.31    7.74
  -2  -3  12  278.39    8.53
  -2  -3  12  291.91    8.89
  -2  -3  12  264.61    7.20
   2   3 -12  272.66    7.48
   2   3 -11  305.15    8.58
  -2  -3  11  318.48    8.79
  -2  -3  11  338.70   10.14
  -2  -3  11  327.69    9.96
  -2  -3  11  315.90    9.38
   2   3 -11  328.17    9.54
   2   3 -11  324.52    9.43
   2   3 -11  296.24    8.55
   2   3 -11  309.98    8.92
  -2  -3  11  304.26    8.82
   2   3 -10  218.83    7.43
  -2  -3  10  216.18    7.46
   2   3 -10  213.16    7.52
   2   3 -10  220.03    7.77
   2   3 -10  228.47    8.11
  -2  -3  10  232.19    8.20
   2   3 -10  222.49    8.01
  -2  -3  10  208.89    7.70
  -2  -3  10  226.78    8.61
  -2  -3  10  220.16    8.29
  -2  -3  10  213.65    7.52
   2   3  -9  381.06   15.46
  -2  -3   9  360.82   10.22
   2   3  -9  361.33    9.74
   2   3  -9  357.82    9.86
  -2  -3   9  359.01   10.87
  -2  -3   9  348.13   10.32
  -2  -3   9  374.17   10.32
  -2  -3   9  355.13   10.05
   2   3  -9  370.27   10.34
   2   3  -9  359.27    9.37
  -2  -3   8    7.34    1.57
  -2  -3   8    7.51    1.50
  -2  -3   8    8.76    1.58
   2   3  -8    7.20    1.33
   2   3  -8    7.79    1.45
   2   3  -8    8.31    1.50
   2   3  -8   10.16    2.51
  -2  -3   7  663.18   13.66
  -2  -3   7  667.35   12.88
   2   3  -7  667.65   12.34
   2   3  -7  690.24   18.86
  -2  -3   7  649.93   12.34
   2   3  -7  662.85   11.46
   2   3  -7  672.10   12.43
  -2  -3   7  647.64   12.44
  -2  -3   7  646.71   13.32
   2   3  -6  533.79   15.56
   2   3  -6  521.02    9.36
  -2  -3   5  747.22   12.55
   2   3  -5  786.58   17.38
  -2  -3   5  755.51   12.41
  -2  -3   4  220.65    7.19
   2   3  -4  239.48    8.82
  -2  -3   4  226.88    7.18
  -2  -3   4  245.87    7.57
   2   3  -3  168.75    6.77
  -2  -3   3  158.20    6.13
  -2  -3   3  158.02    6.19
   2   3  -2  925.83   14.34
  -2  -3   2  956.51   15.13
  -2  -3   2  924.97   15.14
  -2  -3   1 1842.67   20.86
   2   3  -1 1843.85   18.17
  -2  -3   1 1895.88   21.44
  -2  -3   1 1865.52   21.35
   2   3   0 1160.64   13.07
  -2  -3   0 1193.48   15.80
  -2  -3   0 1200.42   17.06
  -2  -3   0 1173.08   16.81
  -2  -3  -1  358.29    8.40
  -2  -3  -1  346.76    8.21
  -2  -3  -1  340.54    9.06
  -2  -3  -1  342.98    9.14
  -2  -3  -2 1769.90   19.03
  -2  -3  -2 1774.08   18.82
  -2  -3  -2 1735.31   20.62
  -2  -3  -2 1765.32   20.84
  -2  -3  -3 3299.58   28.57
  -2  -3  -3 3449.54   27.11
  -2  -3  -3 3538.45   27.43
   2   3   3 3406.86   22.90
  -2  -3  -3 3312.19   28.65
  -2  -3  -4 1941.56   21.99
  -2  -3  -4 1941.07   21.63
   2   3   4 1893.23   18.71
  -2  -3  -4 1935.78   22.10
  -2  -3  -5   26.17    2.56
   2   3   5   25.22    2.43
  -2  -3  -5   29.38    2.73
  -2  -3  -6   19.08    2.18
  -2  -3  -6   25.39    2.48
  -2  -3  -6   24.73    2.78
  -2  -3  -6   19.86    2.61
   2   3   6   22.40    2.49
  -2  -3  -7  524.59   10.82
  -2  -3  -7  546.26   13.98
  -2  -3  -7  530.80   10.74
   2   3   7  556.54   13.56
  -2  -3  -7  570.26   11.65
  -2  -3  -8  746.00   11.23
   2   3   8  754.24   17.11
  -2  -3  -8  778.36   18.14
  -2  -3  -9  400.37    8.95
  -2  -3  -9  411.98   14.15
   2   3   9  384.53   13.23
  -2  -3 -10  516.89   12.92
  -2  -3 -10  510.09   11.79
  -2  -3 -10  516.18   12.65
   2   3  10  509.04   16.03
  -2  -3 -10  504.51   10.93
   2   3  10  512.51   11.39
  -2  -3 -10  527.63   11.48
   2   3  10  517.61   11.07
  -2  -3 -10  552.51   17.52
  -2  -3 -10  523.15   11.01
   2   3  11    5.27    1.80
  -2  -3 -11    3.42    1.55
  -2  -3 -11    4.69    1.29
  -2  -3 -11    2.56    0.88
   2   3  11    3.30    1.02
  -2  -3 -11    3.49    1.06
  -2  -3 -11    4.48    1.17
   2   3  11    3.41    1.01
  -2  -3 -11    3.48    1.20
  -2  -3 -11    5.67    1.47
  -2  -3 -11    4.68    1.16
  -2  -3 -12    1.89    0.93
  -2  -3 -12    2.30    1.36
  -2  -3 -12    3.07    0.93
   2   3  12    2.41    0.90
  -2  -3 -12    2.61    0.98
  -2  -3 -12    1.35    0.79
   2   3  12    2.34    0.91
  -2  -3 -12    1.32    0.75
  -2  -3 -12    1.08    0.83
  -2  -3 -12    1.82    0.97
  -2  -3 -13  374.44    9.85
  -2  -3 -13  400.38   11.39
  -2  -3 -13  359.67    9.81
  -2  -3 -13  414.30   11.46
  -2  -3 -13  378.60   10.24
  -2  -3 -13  400.53   11.04
   2   3  13  395.15   10.35
   2   3  13  410.90   11.00
  -2  -3 -13  393.16   10.29
  -2  -3 -13  378.74    9.31
   2   3  13  396.67   10.44
   2   3  14  222.00    7.77
   2   3  14  217.65    7.31
  -2  -3 -14  234.19    7.94
  -2  -3 -14  210.65    7.60
  -2  -3 -14  229.18    8.02
  -2  -3 -14  202.28    6.91
   2   3  14  224.97    7.37
  -2  -3 -14  221.34    7.14
   2   3  15   16.62    1.96
   2   3  15   17.35    1.83
  -2  -3 -15   13.90    1.80
  -2  -3 -15   14.70    1.84
  -2  -3 -16   83.29    3.59
   2   3  16   88.11    3.81
   2   3  17   46.84    2.11
   2   4 -14    1.41    0.39
  -2  -4  14    1.59    0.41
   2   4 -14    1.20    0.40
   2   4 -14    1.48    0.44
  -2  -4  14    1.55    0.47
   2   4 -13   21.34    1.91
  -2  -4  13   22.84    1.91
   2   4 -13   18.02    1.61
  -2  -4  13   23.24    1.91
   2   4 -13   20.52    1.86
   2   4 -13   23.64    2.02
   2   4 -12   96.17    4.40
   2   4 -12  100.58    4.67
  -2  -4  12   96.61    4.68
  -2  -4  12  102.45    4.84
   2   4 -12   99.05    4.67
  -2  -4  12   95.27    4.50
   2   4 -12   92.57    4.49
  -2  -4  12   91.49    4.07
   2   4 -11  298.89    8.41
   2   4 -11  306.71    8.73
  -2  -4  11  301.61    8.65
  -2  -4  11  311.28    9.22
   2   4 -11  308.22    8.87
  -2  -4  11  306.52    9.30
  -2  -4  11  302.30    8.78
   2   4 -11  318.87    9.08
   2   4 -11  309.22    8.92
   2   4 -10    2.90    1.01
   2   4 -10    1.47    0.78
  -2  -4  10    2.16    0.91
   2   4 -10    1.47    0.66
   2   4 -10    1.93    0.93
  -2  -4  10    2.55    1.10
  -2  -4  10    1.01    0.66
   2   4 -10    2.25    0.95
   2   4 -10    0.85    0.71
  -2  -4  10    0.70    0.70
   2   4  -9  231.52    8.09
   2   4  -9  233.33    8.22
   2   4  -9  225.26    7.21
  -2  -4   9  237.72    8.60
  -2  -4   9  246.91    9.05
  -2  -4   9  237.64    8.46
  -2  -4   9  229.24    8.22
   2   4  -9  235.43    8.15
  -2  -4   9  235.12    8.29
   2   4  -9  237.34    8.37
   2   4  -9  244.09   12.51
   2   4  -8  594.64   19.07
   2   4  -8  557.90   11.12
  -2  -4   8  548.29   13.51
  -2  -4   8  570.35   12.77
  -2  -4   8  585.60   13.48
  -2  -4   8  567.45   12.63
   2   4  -8  557.45   12.38
   2   4  -8  596.00   12.84
   2   4  -7  352.70    9.50
   2   4  -7  351.23    9.63
   2   4  -7  335.45    8.24
  -2  -4   7  349.81    9.61
  -2  -4   7  339.17   10.06
  -2  -4   7  346.01   10.33
  -2  -4   7  345.43    9.55
   2   4  -7  316.45    8.74
   2   4  -7  361.05   14.32
  -2  -4   6  632.98   12.07
  -2  -4   6  644.92   12.43
  -2  -4   6  641.87   13.44
   2   4  -6  678.81   12.68
   2   4  -6  690.04   18.89
   2   4  -6  677.39   12.78
   2   4  -5  166.87    8.70
   2   4  -4    3.68    1.29
  -2  -4   4    4.52    1.17
  -2  -4   4    5.60    1.32
  -2  -4   3  399.45   10.79
   2   4  -3  431.30   11.92
  -2  -4   3  428.60   11.26
  -2  -4   2 1386.45   20.43
   2   4  -2 1387.41   20.05
  -2  -4   2 1436.80   20.77
  -2  -4   1   83.26    4.95
   2   4  -1   76.59    4.36
  -2  -4   1   70.14    4.56
  -2  -4   1   79.44    4.91
  -2  -4   0   25.91    2.82
   2   4   0   19.92    2.09
  -2  -4   0   24.15    2.58
  -2  -4   0   24.03    2.69
  -2  -4  -1 1086.03   16.97
  -2  -4  -1 1147.86   17.23
  -2  -4  -2  798.22   15.38
  -2  -4  -2  801.05   14.31
  -2  -4  -2  800.25   14.27
  -2  -4  -2  807.81   15.54
  -2  -4  -3  338.78   10.07
  -2  -4  -3  332.14    9.39
  -2  -4  -3  332.19    9.42
  -2  -4  -3  340.84   10.14
  -2  -4  -4   21.17    2.46
   2   4   4   20.57    2.24
  -2  -4  -4   23.08    2.67
  -2  -4  -4   21.10    2.56
  -2  -4  -5   96.12    5.57
   2   4   5   96.65    5.13
  -2  -4  -5   93.32    5.40
  -2  -4  -5   92.83    5.32
  -2  -4  -6    2.32    0.99
   2   4   6    1.72    0.78
  -2  -4  -6    0.30    0.36
  -2  -4  -6    3.24    1.02
  -2  -4  -7  720.81   16.81
  -2  -4  -7  741.69   17.51
   2   4   7  746.69   16.34
  -2  -4  -7  732.13   14.64
  -2  -4  -7  713.32   14.30
  -2  -4  -8  328.94   12.07
   2   4   8  315.90   11.46
   2   4   9  164.12    8.78
  -2  -4  -9  169.10    5.62
  -2  -4  -9  181.04    7.39
  -2  -4  -9  177.70    9.49
   2   4   9  162.68    6.29
   2   4  10   43.97    3.27
   2   4  10   46.48    3.57
  -2  -4 -10   42.13    3.72
  -2  -4 -10   39.96    3.31
   2   4  10   44.57    4.85
  -2  -4 -10   40.01    2.92
  -2  -4 -10   47.03    3.98
  -2  -4 -10   46.50    3.42
   2   4  10   38.64    3.21
  -2  -4 -10   40.25    4.79
  -2  -4 -10   41.85    3.33
   2   4  11   16.73    2.12
   2   4  11   18.37    2.38
  -2  -4 -11   17.53    2.58
  -2  -4 -11   15.10    2.32
  -2  -4 -11   14.98    2.04
  -2  -4 -11   19.21    2.32
  -2  -4 -11   23.90    2.51
   2   4  11   17.44    2.24
  -2  -4 -11   18.32    3.38
  -2  -4 -11   15.56    1.93
  -2  -4 -12  503.02   13.59
  -2  -4 -12  502.31   13.20
  -2  -4 -12  497.69   11.94
   2   4  12  515.71   12.51
   2   4  12  491.22   11.53
  -2  -4 -12  497.32   11.35
   2   4  12  490.52   11.86
  -2  -4 -12  505.77   11.65
  -2  -4 -12  485.76   10.81
  -2  -4 -12  497.67   17.98
  -2  -4 -12  508.98   12.67
  -2  -4 -13   65.79    4.49
  -2  -4 -13   68.82    4.96
  -2  -4 -13   63.57    4.61
   2   4  13   70.92    4.62
   2   4  13   67.58    4.24
  -2  -4 -13   66.59    4.01
   2   4  13   69.86    4.42
  -2  -4 -13   70.82    4.09
  -2  -4 -14    2.96    0.97
   2   4  14    2.89    0.94
  -2  -4 -14    4.58    1.33
   2   4  14    3.46    1.09
  -2  -4 -14    3.50    1.10
  -2  -4 -14    2.94    1.10
  -2  -4 -15    7.42    1.28
   2   4  15    8.61    1.47
  -2  -4 -15    8.29    1.52
  -2  -4 -15    7.86    1.36
   2   4  15    7.56    1.22
  -2  -4 -15    8.95    1.52
  -2  -4 -16    3.66    0.94
  -2  -4 -16    2.24    0.56
   2   4  16    3.00    0.80
  -2  -4 -16    3.70    0.76
   2   4  17   10.74    1.03
  -2  -4 -17    8.73    1.00
  -2  -5  13    8.37    0.95
   2   5 -13    8.21    1.03
   2   5 -13    9.38    1.03
   2   5 -13    8.86    0.94
  -2  -5  13    7.66    0.91
  -2  -5  12   14.35    1.48
   2   5 -12   14.71    1.62
   2   5 -12   13.42    1.60
  -2  -5  12   15.80    1.65
   2   5 -12   15.25    1.69
   2   5 -12   13.01    1.55
  -2  -5  12   14.47    1.62
  -2  -5  12   15.99    1.73
  -2  -5  11   37.38    2.94
   2   5 -11   40.22    3.08
   2   5 -11   37.82    2.88
  -2  -5  11   37.22    2.88
   2   5 -11   35.31    2.86
   2   5 -11   41.70    3.14
  -2  -5  11   36.06    3.01
  -2  -5  11   38.34    2.98
   2   5 -11   40.34    2.98
  -2  -5  10   67.13    4.34
   2   5 -10   69.78    4.22
  -2  -5  10   64.88    4.45
  -2  -5  10   70.08    4.32
  -2  -5  10   61.98    3.76
   2   5 -10   68.88    4.26
   2   5 -10   68.57    4.32
  -2  -5  10   66.09    4.16
   2   5 -10   69.24    4.31
  -2  -5   9    1.70    0.88
   2   5  -9    2.99    1.11
   2   5  -9    1.40    0.77
   2   5  -9    1.14    0.84
  -2  -5   9    1.97    0.96
  -2  -5   9    1.97    0.89
  -2  -5   9    2.84    1.02
   2   5  -9    2.73    1.09
  -2  -5   9    2.12    0.94
  -2  -5   8    0.58    0.69
   2   5  -8    0.29    0.67
   2   5  -8    0.58    0.66
   2   5  -8    0.28    0.66
  -2  -5   8    2.52    1.14
  -2  -5   8    1.27    0.73
  -2  -5   8    0.32    0.62
  -2  -5   8    0.69    0.95
   2   5  -8    1.61    1.18
   2   5  -7   85.62    4.82
  -2  -5   7   90.73    5.09
   2   5  -7   83.93    4.89
   2   5  -7   93.69    5.22
  -2  -5   7   92.61    5.02
   2   5  -7  105.13    8.08
   2   5  -6    4.31    1.16
   2   5  -6    5.93    1.21
  -2  -5   6    3.76    1.03
  -2  -5   6    5.03    1.37
  -2  -5   6    7.99    1.52
   2   5  -6    4.30    1.13
   2   5  -6    4.22    1.10
   2   5  -6    5.76    1.91
  -2  -5   5   25.44    2.71
  -2  -5   5   27.61    2.62
  -2  -5   5   25.88    2.46
   2   5  -5   27.81    2.72
  -2  -5   5   27.03    3.92
   2   5  -5   30.68    4.04
  -2  -5   4  149.52    7.17
  -2  -5   4  154.94    7.37
   2   5  -4  161.83    8.63
  -2  -5   4  179.21    9.50
  -2  -5   3  135.99    4.95
  -2  -5   3  137.29    7.01
  -2  -5   3  143.44    7.23
  -2  -5   3  132.19    4.83
   2   5  -3  135.99    7.45
  -2  -5   3  139.53    7.92
  -2  -5   2  299.74   10.36
  -2  -5   2  266.37    6.97
  -2  -5   2  280.04    7.08
  -2  -5   2  293.20   10.33
   2   5  -2  280.50    9.97
  -2  -5   2  292.07   10.85
  -2  -5   1  185.23    5.76
  -2  -5   1  187.16    8.18
  -2  -5   1  183.77    5.73
  -2  -5   1  184.43    8.22
   2   5  -1  186.11    7.64
  -2  -5   1  190.42    8.48
  -2  -5   0    6.88    1.15
  -2  -5   0    6.48    1.09
  -2  -5   0    5.21    1.40
  -2  -5   0    6.66    1.59
  -2  -5   0    5.58    1.43
   2   5   0    7.73    1.51
  -2  -5  -1    0.83    0.56
  -2  -5  -1    1.65    0.82
  -2  -5  -2  992.05   19.20
  -2  -5  -2  958.08   13.05
  -2  -5  -2  993.76   17.83
  -2  -5  -2  953.37   17.89
  -2  -5  -3  755.98   11.61
  -2  -5  -3  781.91   16.93
  -2  -5  -3  742.00   15.84
  -2  -5  -3  767.90   15.81
  -2  -5  -4  808.39   17.42
  -2  -5  -4  774.97   12.00
  -2  -5  -4  797.49   12.03
  -2  -5  -4  821.45   17.39
  -2  -5  -4  799.61   16.54
  -2  -5  -4  787.12   16.43
   2   5   5  491.97   12.72
  -2  -5  -5  453.90   13.19
  -2  -5  -5  457.83    9.28
  -2  -5  -5  459.91    9.14
  -2  -5  -5  488.10   13.41
  -2  -5  -5  460.48   12.98
   2   5   6   27.24    3.17
  -2  -5  -6   39.54    2.74
  -2  -5  -6   43.80    4.01
  -2  -5  -6   49.32    3.01
  -2  -5  -6   50.49    4.33
  -2  -5  -6   31.55    3.56
   2   5   7   43.55    4.18
  -2  -5  -7   38.45    3.75
  -2  -5  -7   50.95    4.85
  -2  -5  -7   38.24    3.69
   2   5   8   50.97    4.82
  -2  -5  -8   68.13    5.64
  -2  -5  -8   66.33    5.69
   2   5   9  490.55   11.31
   2   5   9  503.12   15.81
  -2  -5  -9  510.29   12.60
  -2  -5  -9  510.43   11.33
   2   5   9  494.68   11.33
  -2  -5  -9  518.50   12.80
  -2  -5  -9  504.76   11.70
  -2  -5  -9  529.90   11.46
  -2  -5  -9  483.44   15.81
  -2  -5 -10  413.01   11.77
  -2  -5 -10  394.29   11.53
   2   5  10  390.86   10.49
   2   5  10  399.06   14.73
  -2  -5 -10  376.91   10.09
   2   5  10  389.37   10.46
  -2  -5 -10  389.98   15.01
   2   5  11   25.22    2.79
  -2  -5 -11   25.68    3.05
  -2  -5 -11   30.34    2.89
   2   5  11   27.93    2.89
  -2  -5 -11   19.92    3.52
  -2  -5 -12    8.94    1.60
   2   5  12   10.70    1.81
  -2  -5 -12    8.80    1.88
   2   5  12    7.52    1.57
  -2  -5 -12    8.74    1.59
  -2  -5 -12   10.57    1.76
  -2  -5 -13   70.94    4.57
  -2  -5 -13   75.84    4.30
   2   5  13   83.95    4.80
  -2  -5 -13   78.53    5.19
   2   5  13   81.15    4.92
  -2  -5 -13   73.74    4.40
  -2  -5 -13   81.40    5.26
  -2  -5 -14  288.14    9.39
  -2  -5 -14  277.89    8.49
   2   5  14  262.79    7.84
  -2  -5 -14  267.01    8.92
   2   5  14  282.97    8.63
  -2  -5 -14  265.05    8.95
  -2  -5 -14  273.28    8.07
  -2  -5 -15   59.08    3.84
  -2  -5 -15   58.53    3.51
   2   5  15   58.70    3.23
   2   5  15   61.85    3.67
  -2  -5 -15   53.54    3.12
  -2  -5 -15   53.52    3.56
  -2  -5 -15   57.86    3.73
   2   5  16    0.78    0.51
  -2  -5 -16    0.82    0.51
  -2  -5 -16    2.64    0.55
  -2  -5 -16    1.56    0.72
   2   5  17   60.99    2.30
  -2  -6  12   16.76    1.31
  -2  -6  12   19.14    1.49
   2   6 -12   19.89    1.63
   2   6 -12   17.33    1.49
  -2  -6  12   20.36    1.63
  -2  -6  11  108.37    4.44
  -2  -6  11   99.19    4.13
   2   6 -11  103.67    4.37
   2   6 -11  101.95    4.37
   2   6 -11  104.79    4.15
  -2  -6  11  101.42    4.50
  -2  -6  10   81.42    4.48
  -2  -6  10   79.87    4.24
   2   6 -10   77.93    4.25
   2   6 -10   76.65    4.21
   2   6 -10   78.09    4.34
  -2  -6  10   81.73    4.62
  -2  -6  10   79.34    4.12
   2   6 -10   79.54    4.10
  -2  -6   9   16.04    2.27
   2   6  -9   16.40    2.17
   2   6  -9   14.36    2.02
  -2  -6   9   16.50    2.27
   2   6  -9   15.15    1.98
  -2  -6   9   14.80    1.95
  -2  -6   9   15.56    2.06
  -2  -6   9   12.79    1.86
   2   6  -9   16.66    2.15
  -2  -6   9   12.05    1.99
   2   6  -8  174.95    7.13
   2   6  -8  178.56    7.25
   2   6  -8  180.38    6.89
  -2  -6   8  180.86    7.75
  -2  -6   8  169.04    6.69
  -2  -6   8  169.66    7.23
  -2  -6   8  168.97    6.92
  -2  -6   7  232.62    7.84
  -2  -6   7  231.97    8.25
   2   6  -7  225.75    7.45
   2   6  -7  224.47    8.24
   2   6  -7  239.41    8.46
   2   6  -7  222.70   11.98
  -2  -6   7  245.83   13.02
   2   6  -7  218.62    7.80
  -2  -6   6   80.75    5.18
   2   6  -6   79.36    4.52
  -2  -6   6   83.86    4.91
  -2  -6   6   85.18    5.33
   2   6  -6   86.82    5.10
   2   6  -6   76.45    4.77
   2   6  -6   75.82    6.93
   2   6  -6   73.33    4.56
   2   6  -5   21.88    2.40
   2   6  -5   22.29    3.65
  -2  -6   5   24.20    2.59
  -2  -6   5   21.80    2.61
  -2  -6   5   24.16    2.42
   2   6  -5   24.26    2.61
   2   6  -4    8.62    2.17
  -2  -6   4    9.27    1.97
  -2  -6   4    8.00    1.84
  -2  -6   4    9.86    1.41
  -2  -6   4    7.98    1.59
  -2  -6   4    8.49    1.59
  -2  -6   4   10.38    1.56
   2   6  -4    7.08    1.45
  -2  -6   3   59.46    3.55
  -2  -6   3   61.45    5.16
   2   6  -3   59.69    5.44
  -2  -6   3   63.68    4.19
  -2  -6   3   58.99    3.52
  -2  -6   3   63.11    5.19
   2   6  -2   66.68    5.43
  -2  -6   2   67.76    5.49
  -2  -6   2   68.02    3.82
  -2  -6   2   71.84    3.97
  -2  -6   2   67.33    5.43
   2   6  -1  598.35   15.38
  -2  -6   1  598.01   16.23
  -2  -6   1  570.24   11.11
  -2  -6   1  570.37   11.14
  -2  -6   1  578.41   16.01
   2   6   0  694.27   15.77
  -2  -6   0  679.87   12.05
  -2  -6   0  709.78   17.70
  -2  -6  -1  114.11    6.83
  -2  -6  -1  102.56    4.70
  -2  -6  -2  455.29   13.46
  -2  -6  -2  444.33    9.86
  -2  -6  -2  441.24   14.20
  -2  -6  -3  935.65   19.53
  -2  -6  -3  945.02   14.26
  -2  -6  -4  405.45   12.78
  -2  -6  -4  427.46    9.53
  -2  -6  -4  423.90   13.51
  -2  -6  -5  175.53    8.71
  -2  -6  -5  182.19    6.21
  -2  -6  -5  188.70    9.01
  -2  -6  -5  177.09    8.89
  -2  -6  -5  177.00    6.25
  -2  -6  -6    1.37    1.05
  -2  -6  -6    0.52    0.46
  -2  -6  -6    0.65    0.67
  -2  -6  -6    0.22    0.43
  -2  -6  -6    0.21    0.36
  -2  -6  -7  637.66   11.46
  -2  -6  -7  623.11   16.25
  -2  -6  -7  637.78   11.60
  -2  -6  -7  602.38   16.25
  -2  -6  -7  663.54   17.91
   2   6   7  680.04   17.56
  -2  -6  -8 1590.30   21.59
  -2  -6  -8 1584.99   21.92
  -2  -6  -8 1533.08   27.70
  -2  -6  -8 1539.30   28.80
   2   6   8 1594.04   27.98
   2   6   8 1561.16   19.58
  -2  -6  -8 1507.55   19.27
  -2  -6  -8 1553.85   17.47
  -2  -6  -8 1551.13   20.20
   2   6   8 1487.07   19.76
  -2  -6  -9 1174.17   19.80
  -2  -6  -9 1097.01   24.62
  -2  -6  -9 1134.41   17.47
  -2  -6  -9 1198.01   19.51
  -2  -6  -9 1144.79   17.70
   2   6   9 1108.67   17.66
   2   6   9 1183.82   17.86
   2   6   9 1135.39   24.52
  -2  -6 -10  874.00   22.70
  -2  -6 -10  923.20   16.16
   2   6  10  858.57   15.89
  -2  -6 -10  910.48   17.85
   2   6  10  888.07   16.13
  -2  -6 -10  928.09   17.72
  -2  -6 -10  890.56   15.71
  -2  -6 -11    0.93    0.85
  -2  -6 -11    0.85    0.65
   2   6  11    0.30    0.42
  -2  -6 -11    0.54    0.61
   2   6  11    1.20    0.78
  -2  -6 -11    1.23    0.81
  -2  -6 -11    1.12    0.67
  -2  -6 -12  131.03    5.96
   2   6  12  130.25    6.17
  -2  -6 -12  134.53    6.99
  -2  -6 -12  125.58    5.99
   2   6  12  138.73    6.48
  -2  -6 -12  134.67    6.85
  -2  -6 -12  132.25    6.00
  -2  -6 -13  336.13    9.70
  -2  -6 -13  343.32    9.14
   2   6  13  334.71    9.39
  -2  -6 -13  347.28   10.71
   2   6  13  356.82   10.13
  -2  -6 -13  330.06    8.93
  -2  -6 -13  356.95   10.73
  -2  -6 -14  215.79    7.30
   2   6  14  221.27    6.97
   2   6  14  237.15    7.69
  -2  -6 -14  227.54    8.18
  -2  -6 -14  212.61    7.72
  -2  -6 -14  215.22    6.51
  -2  -6 -15  101.26    4.72
  -2  -6 -15   96.00    4.32
  -2  -6 -15   99.95    4.79
   2   6  15  100.73    4.54
  -2  -6 -16   25.66    1.95
  -2  -6 -16   31.80    2.24
   2   6  16   31.97    2.15
  -2  -7  11   42.70    2.42
   2   7 -11   41.11    2.28
  -2  -7  11   42.28    2.17
   2   7 -11   42.40    2.39
  -2  -7  11   41.80    2.30
  -2  -7  10   39.51    2.87
  -2  -7  10   37.71    2.55
   2   7 -10   40.18    2.69
   2   7 -10   40.14    2.74
   2   7 -10   38.52    2.75
  -2  -7  10   42.02    2.89
   2   7  -9   78.19    3.89
  -2  -7   9   86.21    4.74
  -2  -7   9   83.45    4.13
  -2  -7   9   73.32    3.99
   2   7  -9   82.92    4.27
  -2  -7   9   77.77    4.45
   2   7  -9   81.51    4.36
   2   7  -9   77.98    4.34
  -2  -7   9   88.29    4.77
   2   7  -8  161.49    6.07
  -2  -7   8  174.48    6.94
  -2  -7   8  169.20    6.60
   2   7  -8  173.80    6.91
   2   7  -8  179.52    6.96
  -2  -7   8  181.48    7.35
   2   7  -7  372.98   10.42
  -2  -7   7  351.72    9.18
   2   7  -7  361.20    9.43
   2   7  -7  336.90    9.11
  -2  -7   7  370.49   10.21
   2   7  -7  340.76    9.64
  -2  -7   6  292.92    9.28
   2   7  -6  262.39    8.76
   2   7  -6  277.11    8.69
  -2  -7   6  278.00    9.71
  -2  -7   6  268.94    8.07
  -2  -7   5    5.93    1.45
  -2  -7   5    5.88    1.48
   2   7  -5    1.90    1.24
   2   7  -5    4.76    1.27
   2   7  -5    6.82    1.54
   2   7  -5    3.66    1.16
   2   7  -5    5.91    1.38
   2   7  -4  211.66    7.94
  -2  -7   4  215.52    6.94
  -2  -7   4  212.25    8.16
   2   7  -4  234.48    8.16
   2   7  -4  229.19    8.02
   2   7  -4  242.38   12.08
   2   7  -3  844.43   15.68
  -2  -7   3  903.18   14.65
  -2  -7   3  877.38   20.81
  -2  -7   3  856.62   15.92
  -2  -7   3  832.00   16.11
  -2  -7   3  907.09   14.69
  -2  -7   3  877.87   20.84
   2   7  -3  858.29   22.08
  -2  -7   2 1072.22   17.41
   2   7  -2 1109.61   23.87
  -2  -7   2 1143.52   24.14
  -2  -7   2 1130.46   16.74
  -2  -7   2 1050.08   17.07
  -2  -7   2 1059.09   18.01
  -2  -7   2 1129.40   17.40
  -2  -7   2 1153.86   16.91
  -2  -7   2 1112.91   23.78
   2   7  -2 1087.78   17.45
   2   7  -1  122.66    7.72
  -2  -7   1  115.70    5.59
   2   7  -1  115.99    5.56
  -2  -7   1  120.45    7.92
  -2  -7   1  115.92    5.49
  -2  -7   1  114.39    5.74
  -2  -7   1  123.94    5.61
  -2  -7   1  125.35    8.07
  -2  -7   0   63.80    5.74
  -2  -7   0   59.88    5.60
  -2  -7   0   63.39    4.06
  -2  -7   0   55.74    3.89
  -2  -7   0   57.18    3.98
  -2  -7   0   56.60    5.44
  -2  -7   0   63.74    4.08
  -2  -7  -1  477.07   15.42
  -2  -7  -1  454.00   10.79
  -2  -7  -1  451.65   15.52
  -2  -7  -2  219.94   10.31
  -2  -7  -3  171.04    9.00
  -2  -7  -3  166.03    6.49
  -2  -7  -3  158.00    9.07
  -2  -7  -4  365.39   13.25
  -2  -7  -4  382.61    9.80
  -2  -7  -4  391.42   14.17
  -2  -7  -5  193.29    9.86
  -2  -7  -5  200.16    7.12
  -2  -7  -5  207.64   10.20
  -2  -7  -5  210.69    7.20
  -2  -7  -5  206.59    7.77
  -2  -7  -5  200.06    9.90
  -2  -7  -6  518.61   11.16
  -2  -7  -6  510.79   15.91
  -2  -7  -6  493.84   11.60
  -2  -7  -6  520.79   10.65
  -2  -7  -6  506.66   16.05
  -2  -7  -6  488.23   10.99
  -2  -7  -6  515.82   11.83
  -2  -7  -6  536.53   12.82
  -2  -7  -7  850.61   15.81
  -2  -7  -7  861.57   14.17
   2   7   7  845.14   14.55
  -2  -7  -7  844.33   14.48
  -2  -7  -7  857.45   13.68
  -2  -7  -7  868.71   15.62
  -2  -7  -7  890.66   15.68
  -2  -7  -7  832.90   14.18
  -2  -7  -7  849.33   20.47
  -2  -7  -7  869.57   14.31
  -2  -7  -7  819.98   19.97
  -2  -7  -8  189.83    6.56
   2   7   8  214.96    7.58
  -2  -7  -8  205.58    7.14
  -2  -7  -8  201.47    7.78
  -2  -7  -8  201.64    8.02
  -2  -7  -8  211.77    7.21
  -2  -7  -8  189.22    6.63
  -2  -7  -8  217.03    6.80
  -2  -7  -8  208.82    7.43
  -2  -7  -8  213.46    7.87
  -2  -7  -9   26.43    2.82
  -2  -7  -9   30.43    4.16
  -2  -7  -9   30.61    3.22
   2   7   9   30.61    2.98
  -2  -7  -9   29.39    2.68
  -2  -7  -9   33.03    3.27
  -2  -7  -9   30.64    2.81
  -2  -7 -10  131.13    6.24
  -2  -7 -10  119.05    8.41
   2   7  10  128.25    6.17
  -2  -7 -10  126.15    6.69
  -2  -7 -10  127.16    6.51
  -2  -7 -10  130.58    5.74
  -2  -7 -11  447.60   11.44
   2   7  11  457.71   11.79
  -2  -7 -11  448.25   12.59
  -2  -7 -11  453.86   12.13
  -2  -7 -11  433.06   12.02
  -2  -7 -11  447.72   10.54
  -2  -7 -12  331.76    9.47
   2   7  12  345.22   10.03
  -2  -7 -12  337.41   10.77
  -2  -7 -12  344.53   10.05
  -2  -7 -12  339.18   10.39
  -2  -7 -12  343.88    8.82
  -2  -7 -13   55.07    3.63
  -2  -7 -13   56.41    4.22
  -2  -7 -13   54.56    3.70
   2   7  13   55.51    3.86
  -2  -7 -13   52.08    3.89
   2   7  14  169.03    6.22
  -2  -7 -14  174.50    6.22
  -2  -7 -14  174.99    6.81
  -2  -7 -15    5.54    1.03
  -2  -7 -15    5.37    1.13
  -2  -7 -15    5.43    1.13
   2   7  15    4.16    0.92
  -2  -7 -16   79.78    3.22
   2   7  16   85.93    3.17
  -2  -8  10   13.67    1.35
  -2  -8  10   14.02    1.39
   2   8 -10   14.44    1.39
   2   8 -10   13.75    1.23
  -2  -8   9   71.47    3.72
   2   8  -9   71.13    3.59
  -2  -8   9   62.54    3.15
   2   8  -9   64.68    3.22
  -2  -8   8  150.58    5.69
   2   8  -8  153.33    5.87
  -2  -8   8  143.17    5.44
   2   8  -7   79.38    4.21
  -2  -8   7   85.50    4.58
   2   8  -7   85.84    4.55
  -2  -8   7   88.76    5.08
   2   8  -7   82.57    4.07
   2   8  -7   86.53    4.75
   2   8  -7   87.60    4.78
   2   8  -6   34.92    3.18
   2   8  -6   37.31    3.31
   2   8  -6   32.03    3.01
   2   8  -6   33.70    3.01
  -2  -8   6   34.36    3.30
   2   8  -6   36.39    2.89
  -2  -8   6   32.13    3.21
  -2  -8   6   31.93    3.02
  -2  -8   5    4.25    1.18
  -2  -8   5    7.67    1.67
   2   8  -5    5.71    1.41
   2   8  -5    3.99    1.23
   2   8  -5    5.52    1.37
  -2  -8   4   82.75    5.15
   2   8  -4   81.19    5.07
   2   8  -4   85.71    5.10
   2   8  -4   87.71    5.01
  -2  -8   3  118.01    5.51
   2   8  -3  109.17    5.92
   2   8  -3  105.64    8.06
  -2  -8   3  126.82    9.25
  -2  -8   3  113.43    5.93
  -2  -8   3  107.73    6.11
   2   8  -3  104.27    4.75
  -2  -8   3  111.38    5.37
  -2  -8   3  111.76    7.79
   2   8  -3  109.22    5.54
   2   8  -2  391.94   11.17
  -2  -8   2  406.23   16.34
   2   8  -2  385.46   15.06
  -2  -8   2  380.24   10.63
  -2  -8   2  377.83   11.35
  -2  -8   2  373.23   10.83
  -2  -8   2  365.06   14.56
  -2  -8   2  405.85   10.56
  -2  -8   2  400.52   10.51
  -2  -8   2  410.49   15.35
  -2  -8   1  286.60    9.49
  -2  -8   1  315.24   14.04
  -2  -8   1  311.62   13.93
  -2  -8   1  314.72    9.58
  -2  -8   1  301.04   13.48
  -2  -8   1  296.04    9.05
  -2  -8   1  336.48   14.16
  -2  -8   1  321.30    9.57
   2   8  -1  296.26    9.62
  -2  -8   0    1.48    0.71
  -2  -8   0    1.52    1.03
  -2  -8   0    0.31    0.85
   2   8   0    0.15    0.42
  -2  -8   0    2.22    0.93
  -2  -8   0    0.87    0.62
  -2  -8   0    1.15    0.69
  -2  -8   0    0.30    0.59
  -2  -8   0    0.90    0.93
  -2  -8   0    0.87    0.66
   2   8   1  108.72    5.69
  -2  -8  -1   93.48    5.39
  -2  -8  -1   94.31    5.07
  -2  -8  -1  109.59    5.68
  -2  -8  -1  107.61    7.93
  -2  -8  -1  105.19    7.84
  -2  -8  -1  104.87    5.68
  -2  -8  -1  112.04    5.76
  -2  -8  -1  117.00    8.40
  -2  -8  -1  108.35    5.71
  -2  -8  -1  116.08    8.33
  -2  -8  -2  677.08   13.99
  -2  -8  -2  671.56   14.20
   2   8   2  678.32   14.12
  -2  -8  -2  691.99   19.77
  -2  -8  -2  715.06   20.04
  -2  -8  -2  679.78   13.96
  -2  -8  -2  681.69   13.98
  -2  -8  -2  663.09   14.29
  -2  -8  -3  305.35    9.14
  -2  -8  -3  311.46    9.75
  -2  -8  -3  322.72    9.67
  -2  -8  -3  307.52   13.53
  -2  -8  -3  316.68   13.21
  -2  -8  -3  300.40    9.62
  -2  -8  -3  311.62    9.60
  -2  -8  -3  303.05   13.49
  -2  -8  -3  286.53    9.23
   2   8   3  312.28    9.51
  -2  -8  -4    4.33    1.10
  -2  -8  -4    3.49    1.16
  -2  -8  -4    8.79    2.33
  -2  -8  -4    7.85    1.58
  -2  -8  -4    3.53    1.52
  -2  -8  -4    3.03    1.43
  -2  -8  -4    3.32    1.08
  -2  -8  -4    2.44    0.93
   2   8   4    5.02    1.27
  -2  -8  -4    4.40    1.20
  -2  -8  -5  227.18   11.51
  -2  -8  -5  234.67    8.08
  -2  -8  -5  205.25    7.72
   2   8   5  226.43    8.17
  -2  -8  -5  227.81    8.36
  -2  -8  -5  229.20    8.63
  -2  -8  -5  240.62    8.26
  -2  -8  -5  228.92   11.53
  -2  -8  -5  218.27    7.18
  -2  -8  -6  243.01    8.27
  -2  -8  -6  258.59    9.33
  -2  -8  -6  252.86    8.44
  -2  -8  -6  239.71   11.79
  -2  -8  -6  253.88    8.84
  -2  -8  -6  258.00    8.36
  -2  -8  -6  264.24   12.27
   2   8   6  238.44    7.87
  -2  -8  -6  249.84    8.35
   2   8   6  259.25    8.83
  -2  -8  -6  237.61    7.93
  -2  -8  -7   56.70    3.88
  -2  -8  -7   53.77    5.52
  -2  -8  -7   56.01    4.16
  -2  -8  -7   71.06    4.60
  -2  -8  -7   62.47    4.70
   2   8   7   52.42    3.77
  -2  -8  -7   51.17    3.76
  -2  -8  -7   66.59    4.27
  -2  -8  -7   57.12    5.89
  -2  -8  -8   12.06    1.76
  -2  -8  -8   11.47    1.75
  -2  -8  -8   11.85    1.97
  -2  -8  -8   13.91    2.05
  -2  -8  -8   11.42    1.93
  -2  -8  -8   13.46    1.90
   2   8   8   12.88    1.93
  -2  -8  -9   26.16    2.97
  -2  -8  -9   26.71    2.90
   2   8   9   28.24    2.87
  -2  -8  -9   21.81    2.37
  -2  -8  -9   24.90    3.84
  -2  -8 -10   19.08    2.55
  -2  -8 -10   16.13    2.41
   2   8  10   17.27    2.28
  -2  -8 -10   16.05    1.97
  -2  -8 -10   14.99    2.17
  -2  -8 -11   26.95    3.02
  -2  -8 -11   27.04    3.03
   2   8  11   23.05    2.61
  -2  -8 -11   26.16    2.78
  -2  -8 -12   20.13    2.57
  -2  -8 -12   18.15    2.36
   2   8  12   18.32    2.27
  -2  -8 -12   18.71    2.23
  -2  -8 -13  155.96    6.53
  -2  -8 -13  160.49    6.20
   2   8  13  164.99    6.29
  -2  -8 -13  173.92    6.12
  -2  -8 -14   67.38    3.90
   2   8  14   67.51    3.66
  -2  -8 -14   64.50    3.93
  -2  -8 -14   60.78    3.46
  -2  -8 -15    1.15    0.60
   2   8  15    0.64    0.40
  -2  -8 -15    1.11    0.56
  -2  -8 -16    1.68    0.46
   2   9  -9    4.41    0.73
   2   9  -9    3.68    0.64
   2   9  -8    8.38    1.23
   2   9  -8    9.50    1.27
  -2  -9   8    9.32    1.18
  -2  -9   8    8.33    1.23
   2   9  -8    9.53    1.23
  -2  -9   8   10.73    1.39
  -2  -9   8    8.88    1.10
  -2  -9   7   18.51    1.88
   2   9  -7   19.71    2.02
  -2  -9   7   19.24    2.08
  -2  -9   7   21.18    2.14
   2   9  -7   18.47    1.94
  -2  -9   7   18.16    2.04
  -2  -9   6   16.60    2.11
   2   9  -6   18.59    2.08
  -2  -9   6   16.23    1.97
  -2  -9   6   15.08    2.01
   2   9  -6   15.45    1.96
   2   9  -6   17.32    2.02
  -2  -9   5    0.28    0.54
   2   9  -5    1.11    0.70
   2   9  -5    1.30    0.72
  -2  -9   5    1.16    0.67
  -2  -9   5    1.83    0.85
   2   9  -5    2.01    0.85
   2   9  -5    0.66    0.64
  -2  -9   4   30.54    3.00
   2   9  -4   34.82    3.18
  -2  -9   4   36.99    3.27
   2   9  -4   30.60    3.07
   2   9  -4   36.96    3.29
   2   9  -4   37.84    3.16
  -2  -9   4   33.67    3.23
  -2  -9   3  236.65    8.40
   2   9  -3  242.31    8.61
  -2  -9   3  239.18    8.42
   2   9  -3  232.66    7.79
   2   9  -3  252.89    8.62
   2   9  -3  233.51    8.59
  -2  -9   3  244.61    7.75
  -2  -9   3  247.36    7.76
  -2  -9   2  195.53    7.45
  -2  -9   2  201.16    7.63
  -2  -9   2  180.84    8.00
  -2  -9   2  186.40    7.70
  -2  -9   2  197.55    7.51
   2   9  -2  194.19    8.03
   2   9  -2  184.19    6.57
  -2  -9   2  210.95    7.68
   2   9  -2  197.35    7.14
  -2  -9   1  191.54    7.67
  -2  -9   1  179.09   10.68
  -2  -9   1  182.87    7.09
  -2  -9   1  176.81    7.77
  -2  -9   1  190.04    7.11
  -2  -9   1  190.15   11.43
  -2  -9   1  192.68   11.46
   2   9  -1  183.83    7.85
  -2  -9   1  182.91   10.83
   2   9  -1  169.31    6.57
  -2  -9   1  195.85    7.65
   2   9  -1  187.44    6.88
  -2  -9   0   27.66    4.29
  -2  -9   0   33.09    3.24
  -2  -9   0   33.63    3.43
  -2  -9   0   29.60    2.80
  -2  -9   0   30.70    3.38
   2   9   0   31.57    3.32
  -2  -9   0   33.15    3.31
  -2  -9   0   35.74    4.87
  -2  -9   0   28.47    4.42
  -2  -9   0   31.91    3.16
  -2  -9   0   26.41    4.18
  -2  -9  -1    5.16    1.36
  -2  -9  -1    8.10    2.33
  -2  -9  -1    6.64    1.54
   2   9   1    8.61    1.76
  -2  -9  -1    7.57    2.32
  -2  -9  -1    7.65    1.63
  -2  -9  -1    7.56    2.32
  -2  -9  -1    8.34    1.74
  -2  -9  -2    7.52    1.58
  -2  -9  -2    6.52    1.52
  -2  -9  -2    8.54    2.44
   2   9   2    7.84    1.72
  -2  -9  -2   10.35    1.93
  -2  -9  -2    5.93    2.09
  -2  -9  -2    6.65    1.55
  -2  -9  -3   85.39    5.05
  -2  -9  -3   84.86    5.21
  -2  -9  -3   89.77    5.34
  -2  -9  -3   81.56    5.14
  -2  -9  -3   90.33    7.75
  -2  -9  -3   89.20    7.44
  -2  -9  -3   79.34    5.23
  -2  -9  -3   83.43    5.10
  -2  -9  -3   79.95    7.25
   2   9   3   87.93    5.35
  -2  -9  -3   79.07    5.16
  -2  -9  -4  157.14    7.25
  -2  -9  -4  156.71    7.06
  -2  -9  -4  162.19   10.23
  -2  -9  -4  154.09    7.03
  -2  -9  -4  158.62   10.27
  -2  -9  -4  161.10    9.96
  -2  -9  -4  163.63    7.25
   2   9   4  147.57    6.89
  -2  -9  -4  153.58    7.21
  -2  -9  -4  154.31    6.57
  -2  -9  -5  387.58   10.93
  -2  -9  -5  388.28   15.73
  -2  -9  -5  399.72   16.07
  -2  -9  -5  386.03   10.94
  -2  -9  -5  396.00   11.69
  -2  -9  -5  392.08   11.09
   2   9   5  387.36   11.15
  -2  -9  -5  389.67   11.40
  -2  -9  -5  374.50    9.85
  -2  -9  -6   18.58    2.38
   2   9   6   15.21    2.26
  -2  -9  -6   17.80    2.46
  -2  -9  -6   20.09    2.50
  -2  -9  -6   14.63    3.04
  -2  -9  -6   23.58    2.67
  -2  -9  -6   14.60    2.33
   2   9   7  119.30    5.74
  -2  -9  -7  124.32    6.01
   2   9   7  127.35    6.43
  -2  -9  -7  128.84    6.52
  -2  -9  -7  123.17    6.35
  -2  -9  -7  127.55    8.78
  -2  -9  -7  128.09    6.07
  -2  -9  -7  121.95    5.90
  -2  -9  -7  123.03    8.61
  -2  -9  -7  125.70    5.90
  -2  -9  -7  133.13    6.94
  -2  -9  -8  314.15    9.50
  -2  -9  -8  330.63   10.96
  -2  -9  -8  322.66    9.18
   2   9   8  323.89    9.52
  -2  -9  -8  317.98    9.39
   2   9   8  338.97   10.34
  -2  -9  -8  327.48   10.06
  -2  -9  -8  342.92   10.50
  -2  -9  -8  302.68    9.02
   2   9   8  301.06    8.33
  -2  -9  -8  324.78    9.24
   2   9   9  384.10    8.80
  -2  -9  -9  393.78   10.28
   2   9   9  408.02   10.76
  -2  -9  -9  398.37   10.09
   2   9   9  415.32   11.41
  -2  -9  -9  411.51   11.27
  -2  -9  -9  407.71   10.98
  -2  -9  -9  418.65   12.18
  -2  -9  -9  394.09   10.25
   2   9  10  144.68    6.29
  -2  -9 -10  140.28    6.39
  -2  -9 -10  134.79    6.32
  -2  -9 -10  135.33    5.93
   2   9  11  178.20    6.81
  -2  -9 -11  181.02    6.94
  -2  -9 -11  174.82    7.03
  -2  -9 -11  178.89    7.43
   2   9  12  413.22    9.85
  -2  -9 -12  413.25    9.77
  -2  -9 -12  413.61   10.25
  -2  -9 -12  409.35   10.47
  -2  -9 -13  297.33    8.01
  -2  -9 -13  289.95    7.89
  -2  -9 -13  288.21    7.29
   2   9  13  284.49    7.52
   2   9  13  279.71    7.65
  -2  -9 -13  278.15    8.14
  -2  -9 -13  261.01    6.80
  -2  -9 -14  156.91    4.42
  -2  -9 -14  168.05    5.57
  -2  -9 -14  171.03    5.33
   2   9  14  164.73    5.02
   2   9  14  174.93    5.33
  -2  -9 -14  162.19    5.06
  -2  -9 -15    4.47    0.78
   2   9  15    4.29    0.66
   2   9  15    4.50    0.72
  -2 -10   7   49.77    2.56
   2  10  -7   48.84    2.41
  -2 -10   7   53.32    2.66
   2  10  -7   47.39    2.50
   2  10  -6    4.28    0.95
  -2 -10   6    4.74    0.98
   2  10  -6    3.69    0.86
  -2 -10   6    5.76    0.98
  -2 -10   6    6.36    1.11
  -2 -10   6    6.11    1.13
  -2 -10   5    0.42    0.58
   2  10  -5    0.20    0.53
  -2 -10   5    1.12    0.63
   2  10  -5    0.41    0.53
   2  10  -5    0.55    0.55
   2  10  -5    0.41    0.49
  -2 -10   5    1.46    0.69
  -2 -10   4   36.50    2.97
   2  10  -4   37.01    2.78
   2  10  -4   43.88    3.22
  -2 -10   4   39.78    3.02
   2  10  -4   40.51    3.15
   2  10  -4   39.74    3.15
  -2 -10   4   38.08    2.99
  -2 -10   3  131.55    5.72
   2  10  -3  138.23    5.47
   2  10  -3  147.07    6.06
   2  10  -3  138.46    6.12
  -2 -10   3  141.67    5.86
  -2 -10   3  151.44    6.30
   2  10  -3  137.98    6.24
  -2 -10   2   72.54    4.31
   2  10  -2   73.23    4.03
   2  10  -2   73.19    4.41
   2  10  -2   76.63    4.72
  -2 -10   2   74.35    4.31
   2  10  -2   74.29    4.79
  -2 -10   2   76.43    4.38
   2  10  -2   71.86    3.83
  -2 -10   2   70.30    4.44
   2  10  -1    2.58    0.90
   2  10  -1    1.18    0.84
   2  10  -1    2.41    0.84
  -2 -10   1    1.26    0.82
  -2 -10   1    1.62    0.77
   2  10  -1    4.82    1.37
  -2 -10   1    1.27    0.76
  -2 -10   1    1.70    0.81
  -2 -10   0  102.32    5.75
   2  10   0   92.44    4.45
  -2 -10   0  104.56    5.98
  -2 -10   0  101.66    5.89
  -2 -10   0   94.44    4.75
   2  10   0  101.06    5.82
   2  10   0   92.28    4.87
  -2 -10   0   96.89    5.43
  -2 -10   0  100.30    5.52
  -2 -10  -1  292.58    9.72
   2  10   1  277.25    7.48
  -2 -10  -1  282.22   10.18
  -2 -10  -1  287.98    9.79
   2  10   1  283.59    9.86
   2  10   1  275.17    8.67
  -2 -10  -1  293.21    9.60
  -2 -10  -1  288.24    9.56
  -2 -10  -2  638.23   14.39
  -2 -10  -2  618.81   15.11
  -2 -10  -2  606.84   13.89
   2  10   2  604.67   14.26
   2  10   2  586.25   12.79
  -2 -10  -2  622.92   14.11
  -2 -10  -2  618.89   14.14
  -2 -10  -3  987.21   17.77
  -2 -10  -3 1011.81   19.20
  -2 -10  -3  960.64   17.07
   2  10   3  974.84   18.01
  -2 -10  -3  959.76   17.75
  -2 -10  -3  935.13   17.29
  -2 -10  -3  940.75   16.64
  -2 -10  -4  351.04   10.58
  -2 -10  -4  394.66   11.09
  -2 -10  -4  358.59   11.04
  -2 -10  -4  364.19   10.18
   2  10   4  370.25   11.04
  -2 -10  -4  380.33   11.10
   2  10   4  360.90   10.08
  -2 -10  -4  386.58   11.06
  -2 -10  -4  358.49   10.82
  -2 -10  -5   45.27    3.92
  -2 -10  -5   44.00    3.67
  -2 -10  -5   44.58    4.03
  -2 -10  -5   44.34    3.94
   2  10   5   46.87    3.62
  -2 -10  -5   47.13    3.86
  -2 -10  -5   47.41    3.87
   2  10   5   45.10    3.88
  -2 -10  -5   44.21    3.43
  -2 -10  -5   46.57    3.87
  -2 -10  -6  733.72   15.04
  -2 -10  -6  726.46   15.79
  -2 -10  -6  700.09   15.22
  -2 -10  -6  720.59   15.72
  -2 -10  -6  721.77   14.67
   2  10   6  717.91   15.26
  -2 -10  -6  694.77   12.74
   2  10   6  703.48   13.65
  -2 -10  -6  710.89   14.55
  -2 -10  -7  347.50   10.55
  -2 -10  -7  357.84   10.81
  -2 -10  -7  349.14    9.99
  -2 -10  -7  354.39   10.02
   2  10   7  349.43   10.50
   2  10   7  337.00    9.37
  -2 -10  -7  354.17   10.99
   2  10   7  322.60    9.00
  -2 -10  -7  349.25    9.95
  -2 -10  -8  228.08    8.19
  -2 -10  -8  225.64    8.31
  -2 -10  -8  214.60    7.52
  -2 -10  -8  233.00    7.81
   2  10   8  234.75    8.43
   2  10   8  222.56    7.62
  -2 -10  -8  223.33    7.54
   2  10   8  220.49    7.05
  -2 -10  -8  236.62    8.99
  -2 -10  -9   74.18    4.97
  -2 -10  -9   71.18    4.54
  -2 -10  -9   61.95    3.71
  -2 -10  -9   70.41    4.12
   2  10   9   72.00    4.27
  -2 -10  -9   70.75    4.09
   2  10   9   70.17    4.51
   2  10   9   59.69    3.41
  -2 -10 -10   62.07    3.91
   2  10  10   74.56    4.20
  -2 -10 -10   74.56    4.41
  -2 -10 -10   67.13    3.89
  -2 -10 -10   77.93    4.94
  -2 -10 -11  158.15    5.98
   2  10  11  163.61    5.89
  -2 -10 -11  160.85    6.08
  -2 -10 -11  160.52    5.75
  -2 -10 -12  200.77    6.35
   2  10  12  223.99    6.38
  -2 -10 -12  220.09    6.46
  -2 -10 -12  216.87    6.19
  -2 -10 -12  224.48    7.14
  -2 -10 -13  323.00    7.24
   2  10  13  331.41    6.85
  -2 -10 -13  338.35    7.64
  -2 -10 -14  133.55    3.89
   2  10  14  148.16    4.07
   2  11  -6    0.94    0.34
   2  11  -5   26.34    1.83
  -2 -11   5   31.56    2.20
   2  11  -5   28.55    1.85
   2  11  -4  199.22    5.83
   2  11  -4  195.41    5.71
   2  11  -4  192.11    5.48
  -2 -11   4  206.10    6.27
   2  11  -3  105.21    4.67
  -2 -11   3  111.92    4.58
   2  11  -3  107.80    4.76
   2  11  -3  103.60    4.35
   2  11  -2   10.17    1.48
  -2 -11   2    9.48    1.39
   2  11  -2   12.16    1.76
   2  11  -2    9.48    1.26
  -2 -11   2   12.40    1.66
   2  11  -2   12.12    1.80
  -2 -11   1   32.36    2.72
  -2 -11   1   25.46    2.56
   2  11  -1   31.12    2.94
  -2 -11   1   30.15    2.64
   2  11  -1   32.03    2.63
   2  11   0  134.94    5.41
  -2 -11   0  125.86    6.01
  -2 -11   0  127.15    5.73
   2  11   0  130.17    6.13
  -2 -11   0  136.84    5.93
   2  11   0  122.86    5.16
  -2 -11   0  127.16    6.09
   2  11   1  170.43    6.72
   2  11   1  178.82    7.32
  -2 -11  -1  180.30    7.52
  -2 -11  -1  170.09    6.92
  -2 -11  -1  177.50    7.02
   2  11   1  165.96    6.25
  -2 -11  -1  164.39    6.90
  -2 -11  -2  352.14   10.05
   2  11   2  355.62   10.45
  -2 -11  -2  351.43   10.44
  -2 -11  -2  370.40   11.00
  -2 -11  -2  355.31   10.20
  -2 -11  -2  348.01   10.00
   2  11   2  338.59    9.18
  -2 -11  -2  380.54   10.46
   2  11   3   62.70    4.41
  -2 -11  -3   61.87    4.13
  -2 -11  -3   61.16    4.53
  -2 -11  -3   60.12    4.19
  -2 -11  -4  117.90    5.54
  -2 -11  -4  121.97    5.87
   2  11   4  124.00    6.16
  -2 -11  -4  112.25    5.42
  -2 -11  -4  124.86    6.05
   2  11   4  119.59    5.58
  -2 -11  -4  125.95    6.12
  -2 -11  -5  242.57    7.58
  -2 -11  -5  240.91    8.22
   2  11   5  251.86    7.96
  -2 -11  -5  263.51    8.73
  -2 -11  -5  272.34    9.47
  -2 -11  -5  265.31    8.51
  -2 -11  -5  263.63    8.84
   2  11   5  269.80    9.00
  -2 -11  -5  260.99    8.61
  -2 -11  -6  179.83    7.19
  -2 -11  -6  173.69    6.92
   2  11   6  172.43    6.48
  -2 -11  -6  182.42    7.60
  -2 -11  -6  179.96    7.32
  -2 -11  -6  185.35    6.95
  -2 -11  -6  173.12    6.99
   2  11   6  188.72    7.44
  -2 -11  -6  167.19    6.76
  -2 -11  -7  389.96   10.66
  -2 -11  -7  392.29    9.82
   2  11   7  374.53    9.12
  -2 -11  -7  381.77    9.86
  -2 -11  -7  403.71   10.67
  -2 -11  -7  405.19   10.86
   2  11   7  404.44   10.62
  -2 -11  -7  386.98    9.84
  -2 -11  -7  373.62    9.83
  -2 -11  -8  143.73    6.45
  -2 -11  -8  151.67    5.85
  -2 -11  -8  143.40    5.75
   2  11   8  144.85    6.19
  -2 -11  -8  139.33    5.62
  -2 -11  -8  146.76    6.14
   2  11   8  132.33    5.11
  -2 -11  -8  133.58    5.46
  -2 -11  -8  147.65    6.26
  -2 -11  -9    7.48    1.50
   2  11   9    9.64    1.39
   2  11   9    7.20    1.12
  -2 -11  -9    8.64    1.51
  -2 -11 -10  128.48    5.59
  -2 -11 -10  136.89    5.41
   2  11  10  125.44    4.63
  -2 -11 -11  224.45    6.89
  -2 -11 -11  216.97    6.21
   2  11  11  203.69    5.41
  -2 -11 -12  104.77    3.77
   2  11  12   95.65    3.17
  -2 -11 -12  100.68    4.00
  -2 -11 -13   31.42    1.90
   2  11  13   32.50    1.87
  -2 -12   4    7.68    0.82
   2  12  -3   42.82    2.19
  -2 -12   3   44.24    2.38
   2  12  -3   39.81    2.22
   2  12  -2    0.67    0.44
   2  12  -2    0.15    0.36
   2  12  -1    0.37    0.27
  -2 -12   1    0.58    0.43
   2  12  -1    0.18    0.43
   2  12   0   14.77    1.73
  -2 -12   0   13.62    1.70
   2  12   0   13.60    1.50
  -2 -12   0   15.21    1.70
   2  12   0   14.77    1.79
   2  12   1   48.18    3.10
  -2 -12  -1   46.82    3.16
  -2 -12  -1   44.63    3.27
   2  12   1   45.67    2.95
   2  12   1   47.10    2.90
  -2 -12  -1   47.19    3.16
   2  12   1   50.27    3.37
   2  12   2   28.46    2.43
  -2 -12  -2   29.27    2.62
   2  12   2   29.16    2.40
  -2 -12  -2   27.60    2.54
  -2 -12  -2   26.93    2.47
  -2 -12  -2   34.63    3.04
   2  12   2   31.36    2.77
  -2 -12  -3   34.70    2.81
   2  12   3   37.51    2.75
   2  12   3   34.54    2.69
  -2 -12  -3   34.74    2.74
  -2 -12  -3   41.67    3.37
   2  12   3   38.62    3.11
  -2 -12  -4   12.07    1.74
   2  12   4   12.64    1.68
  -2 -12  -4   11.32    1.69
  -2 -12  -4   12.00    1.68
   2  12   4   12.85    1.59
  -2 -12  -4   14.78    2.06
   2  12   4   12.39    1.80
  -2 -12  -5    5.32    1.19
  -2 -12  -5    5.01    1.08
  -2 -12  -5    5.47    1.19
   2  12   5    5.61    1.13
   2  12   5    5.43    1.24
  -2 -12  -6   54.34    3.32
  -2 -12  -6   59.68    3.66
   2  12   6   54.96    3.60
   2  12   6   52.70    3.20
  -2 -12  -6   57.02    3.55
  -2 -12  -6   57.02    3.83
  -2 -12  -6   49.96    3.19
  -2 -12  -7   59.98    3.52
  -2 -12  -7   56.92    3.43
   2  12   7   64.39    3.78
   2  12   7   55.96    3.17
  -2 -12  -7   55.32    3.34
   2  12   7   57.51    3.27
  -2 -12  -7   64.25    3.77
  -2 -12  -7   61.00    3.76
   2  12   8   80.70    4.07
   2  12   8   65.80    3.17
  -2 -12  -8   71.75    3.46
  -2 -12  -8   73.42    3.55
  -2 -12  -8   75.17    3.90
  -2 -12  -8   77.09    3.96
  -2 -12  -9   69.54    3.62
  -2 -12  -9   74.36    3.65
  -2 -12 -10    1.80    0.64
  -2 -12 -10    2.92    0.72
  -2 -12 -11   14.67    1.31
  -2 -12 -11   14.46    1.41
  -2 -12 -12   13.69    1.11
   2  13  -1   35.76    1.72
   2  13   0   13.30    1.20
  -2 -13   0   11.37    1.13
   2  13   0   13.64    1.20
   2  13   1  142.19    4.03
  -2 -13  -1  138.15    4.11
   2  13   1  133.78    3.78
   2  13   1  138.96    3.78
  -2 -13  -2  333.11    7.17
   2  13   2  330.83    6.46
   2  13   2  332.87    6.29
  -2 -13  -3  254.15    6.62
   2  13   3  239.03    5.84
   2  13   3  257.67    6.40
  -2 -13  -4    2.68    0.79
   2  13   4    1.89    0.63
   2  13   4    4.03    0.87
   2  13   5   25.94    2.07
  -2 -13  -6  119.99    4.46
   2  13   6  117.81    4.00
   2  13   6  122.96    4.41
  -2 -13  -7  281.76    6.32
  -2 -13  -7  281.83    6.29
   2  13   7  311.05    5.96
   2  13   7  314.46    6.73
  -2 -13  -7  262.05    5.50
  -2 -13  -8  270.61    5.72
  -2 -13  -8  244.40    5.31
  -2 -13  -9   14.99    1.22
  -2 -13  -9   11.52    1.10
   3 -13  -6   22.02    1.34
  -3  13   6   23.49    1.45
  -3  13   5   26.01    1.60
  -3  13   5   25.58    1.56
  -3  13   5   27.89    1.62
   3 -13  -5   25.78    1.57
   3 -13  -4   43.86    2.08
  -3  13   4   44.67    2.10
  -3  13   3   85.63    2.77
  -3  13   3   83.89    2.93
   3 -13  -3   82.90    2.79
  -3  13   3   90.16    3.06
  -3  13   2    9.18    0.94
  -3  13   2    8.14    0.89
   3 -12  -9   14.75    1.19
  -3  12   9   16.71    1.40
   3 -12  -8   35.05    2.04
   3 -12  -8   37.11    2.10
   3 -12  -8   33.70    1.85
  -3  12   8   37.65    2.29
   3 -12  -7   59.18    2.77
   3 -12  -7   57.92    2.92
  -3  12   7   57.39    2.99
   3 -12  -7   54.41    2.55
  -3  12   6  201.41    5.72
   3 -12  -6  201.27    5.28
  -3  12   6  199.62    5.72
   3 -12  -6  200.92    5.14
  -3  12   6  199.02    5.62
   3 -12  -5  115.39    4.32
  -3  12   5  114.39    4.60
  -3  12   5  121.03    4.70
   3 -12  -5  108.99    3.86
  -3  12   5  119.10    4.42
   3 -12  -5  122.04    4.68
   3 -12  -5  109.96    3.94
  -3  12   5  108.95    4.42
  -3  12   5  121.58    4.75
  -3  12   4   45.72    3.00
   3 -12  -4   52.12    3.12
   3 -12  -4   51.05    2.95
  -3  12   4   47.19    2.73
   3 -12  -4   43.91    2.46
  -3  12   4   47.36    3.02
  -3  12   3   28.05    2.40
  -3  12   3   27.71    1.99
   3 -12  -3   28.33    1.91
   3 -12  -3   27.67    2.27
   3 -12  -3   29.16    2.27
  -3  12   3   30.02    2.49
  -3  12   2    1.46    0.70
   3 -12  -2    1.00    0.53
  -3  12   2    1.34    0.62
  -3  12   2    1.93    0.69
  -3  12   2    1.41    0.61
   3 -12  -2    1.31    0.59
  -3  12   2    1.04    0.57
  -3  12   2    1.16    0.45
   3 -12  -1  239.89    6.23
  -3  12   1  239.25    6.52
  -3  12   1  220.80    6.22
  -3  12   1  226.08    6.23
   3 -12  -1  232.65    6.05
  -3  12   1  235.99    6.29
  -3  12   1  243.60    6.60
  -3  12   0   83.09    3.59
   3 -12   0   79.78    3.31
   3 -12   0   91.64    3.83
  -3  12   0   85.87    3.47
  -3  12   0   76.99    3.44
  -3  12  -1    5.74    0.82
  -3  12  -1    6.34    0.83
   3 -12   1    6.43    0.82
  -3  12  -1    5.76    0.83
   3 -12   1    6.27    0.82
   3 -12   2    6.72    0.93
   3 -12   3   48.70    2.09
  -3  12  -3   43.29    2.02
   3 -11 -11  206.20    4.29
   3 -11 -11  234.35    5.01
   3 -11 -10  173.80    4.92
  -3  11  10  171.93    5.10
   3 -11  -9   42.12    2.67
  -3  11   9   41.92    2.85
   3 -11  -8   96.02    4.24
  -3  11   8  102.02    4.79
  -3  11   7  422.53    9.20
  -3  11   7  375.26    8.67
  -3  11   7  373.86    8.55
  -3  11   7  409.18    8.94
   3 -11  -7  423.58    9.26
  -3  11   7  410.86   10.18
  -3  11   6  251.27    7.61
   3 -11  -6  255.45    7.23
  -3  11   6  237.96    7.47
  -3  11   6  232.21    7.33
   3 -11  -6  253.31    7.32
  -3  11   6  248.54    8.25
  -3  11   6  233.83    7.27
  -3  11   5  149.55    6.20
  -3  11   5  149.88    6.30
   3 -11  -5  158.17    5.78
  -3  11   5  153.41    6.32
  -3  11   5  141.46    5.92
  -3  11   5  148.76    6.17
   3 -11  -5  141.66    5.55
  -3  11   5  160.56    6.79
  -3  11   4    1.30    0.80
   3 -11  -4    1.39    0.69
  -3  11   4    1.56    0.76
  -3  11   4    0.67    0.69
   3 -11  -4    1.17    0.66
  -3  11   4    1.34    0.79
   3 -11  -3  169.05    5.87
   3 -11  -3  178.40    6.77
  -3  11   3  173.28    6.92
  -3  11   3  166.49    6.84
   3 -11  -3  179.63    6.14
  -3  11   3  177.68    6.66
  -3  11   3  164.44    6.71
  -3  11   3  171.40    6.73
   3 -11  -2  326.31    9.08
  -3  11   2  311.60    9.26
  -3  11   2  310.16    9.26
   3 -11  -2  303.81    7.83
  -3  11   2  321.81    8.59
  -3  11   2  301.11    9.01
  -3  11   2  303.47    8.90
   3 -11  -1  613.23   12.07
  -3  11   1  611.94   12.83
  -3  11   1  579.33   10.83
  -3  11   1  597.15   12.58
  -3  11   1  600.25   12.48
  -3  11   1  611.30   12.38
  -3  11   0  140.23    5.88
  -3  11   0  135.48    4.78
  -3  11   0  135.76    5.71
  -3  11   0  129.96    5.54
  -3  11   0  139.97    5.84
   3 -11   0  147.95    5.70
  -3  11   0  133.91    5.75
  -3  11  -1   15.72    1.87
  -3  11  -1   17.17    1.93
   3 -11   1   15.88    1.79
  -3  11  -1   18.68    2.03
  -3  11  -1   16.50    1.92
  -3  11  -1   17.53    1.94
  -3  11  -2   83.26    3.82
   3 -11   2   76.94    3.45
   3 -11   2   86.41    4.32
  -3  11  -2   76.88    3.59
  -3  11  -2   74.04    3.55
   3 -11   3  177.33    5.65
   3 -11   3  153.80    4.54
  -3  11  -3  153.03    4.35
  -3  11  -3  171.24    5.83
   3 -11   4  118.00    4.15
  -3  11  -4  106.92    4.14
  -3  11  -5   40.29    2.13
   3 -11   5   44.29    2.16
   3 -10 -13  111.56    2.94
   3 -10 -12  252.37    5.63
   3 -10 -11  312.55    7.22
  -3  10  11  313.58    7.24
   3 -10 -11  315.00    7.24
   3 -10 -10   29.29    2.13
   3 -10 -10   32.27    2.56
  -3  10  10   31.00    2.61
   3 -10 -10   26.97    2.08
   3 -10 -10   29.25    2.42
   3 -10  -9   17.42    1.78
   3 -10  -9   18.83    2.11
  -3  10   9   20.32    2.30
   3 -10  -9   19.09    2.06
   3 -10  -9   17.28    1.78
  -3  10   8  103.78    4.58
   3 -10  -8  120.04    4.86
   3 -10  -8  113.48    4.68
  -3  10   8  114.32    4.87
   3 -10  -8  118.38    5.38
  -3  10   8  120.15    5.89
   3 -10  -8  113.74    5.02
   3 -10  -7  147.48    5.67
  -3  10   7  141.42    5.96
   3 -10  -7  156.88    6.35
  -3  10   7  150.90    6.91
  -3  10   7  146.18    5.96
  -3  10   7  161.37    6.37
  -3  10   7  150.55    6.12
  -3  10   6  122.15    5.89
  -3  10   6  125.58    5.84
   3 -10  -6  126.58    5.79
  -3  10   6  121.64    6.37
  -3  10   6  118.52    5.80
  -3  10   6  130.31    6.08
  -3  10   5   32.00    3.16
   3 -10  -5   31.35    2.90
  -3  10   5   24.98    2.98
  -3  10   5   29.34    2.98
  -3  10   5   25.55    2.84
  -3  10   5   28.61    3.01
  -3  10   4    1.42    0.85
  -3  10   4    1.58    0.97
   3 -10  -4    3.28    0.96
  -3  10   4    2.44    0.97
  -3  10   4    2.21    1.00
  -3  10   4    2.39    0.96
  -3  10   3   52.28    4.06
   3 -10  -3   50.71    3.63
  -3  10   3   50.13    4.31
  -3  10   3   46.62    3.91
   3 -10  -3   55.33    3.81
  -3  10   3   52.19    4.12
  -3  10   2  159.05    7.06
   3 -10  -2  151.13    6.18
   3 -10  -2  153.16    6.13
  -3  10   2  157.17    7.18
  -3  10   2  158.45    7.22
  -3  10   1  155.39    6.89
   3 -10  -1  151.27    6.07
  -3  10   1  148.94    6.58
  -3  10   1  142.74    5.57
   3 -10  -1  155.34    6.74
  -3  10   1  149.87    6.96
  -3  10   1  157.06    7.11
  -3  10   1  146.49    6.84
  -3  10   0   50.34    3.88
  -3  10   0   47.76    3.86
   3 -10   0   44.78    3.24
  -3  10   0   45.96    3.52
  -3  10   0   44.26    3.13
   3 -10   0   48.81    3.70
  -3  10   0   45.31    3.77
  -3  10   0   49.47    3.91
  -3  10  -1  401.91   11.01
  -3  10  -1  396.60   10.45
  -3  10  -1  376.62    9.03
  -3  10  -1  391.42   10.64
  -3  10  -1  385.95    9.41
  -3  10  -1  381.47   10.36
   3 -10   1  406.23   10.10
  -3  10  -1  386.38   10.55
   3 -10   2    3.14    0.94
  -3  10  -2    3.70    1.09
  -3  10  -2    2.55    0.94
  -3  10  -2    4.11    1.00
  -3  10  -2    3.48    1.02
  -3  10  -2    3.70    1.06
  -3  10  -3  134.06    5.23
  -3  10  -3  135.53    5.24
   3 -10   3  138.59    5.04
  -3  10  -3  153.19    5.87
  -3  10  -3  134.81    5.15
  -3  10  -4  136.24    4.88
   3 -10   4  147.82    5.20
   3 -10   4  154.60    5.92
  -3  10  -4  128.32    4.80
  -3  10  -5    3.97    1.00
   3 -10   5    4.69    0.87
   3 -10   5    4.47    0.98
  -3  10  -5    1.92    0.60
  -3  10  -6   15.02    1.57
   3 -10   6   16.14    1.54
  -3  10  -7   96.35    2.98
   3 -10   7   89.71    2.78
   3  -9 -13   50.13    2.57
   3  -9 -13   39.42    1.97
   3  -9 -13   46.98    2.55
  -3   9  13   37.04    1.89
   3  -9 -12   90.50    3.65
  -3   9  12   88.44    3.62
   3  -9 -12   97.20    4.22
   3  -9 -12   91.36    3.63
   3  -9 -11    0.81    0.50
  -3   9  11    0.66    0.48
   3  -9 -11    0.72    0.46
   3  -9 -11    0.22    0.69
  -3   9  11    1.63    0.67
   3  -9 -10    0.41    0.50
   3  -9 -10    0.61    0.51
   3  -9 -10    0.61    0.61
  -3   9  10    1.41    0.67
  -3   9  10    0.92    0.60
   3  -9  -9   33.63    2.73
   3  -9  -9   31.28    2.68
  -3   9   9   33.08    2.82
  -3   9   9   33.63    3.19
   3  -9  -9   36.13    3.11
   3  -9  -8  147.92    6.33
  -3   9   8  142.14    5.93
  -3   9   8  133.82    5.56
  -3   9   8  142.75    6.82
  -3   9   8  131.99    5.60
   3  -9  -8  153.07    6.06
   3  -9  -7  439.17   10.77
  -3   9   7  421.93   10.60
   3  -9  -7  439.11   10.31
  -3   9   7  460.72   11.31
  -3   9   7  445.45   11.13
  -3   9   7  427.01   10.88
  -3   9   7  445.24   12.36
   3  -9  -6   11.08    1.74
  -3   9   6   10.85    1.88
   3  -9  -6   15.36    2.14
  -3   9   6   12.09    2.17
  -3   9   6   12.80    2.06
  -3   9   6   12.02    1.97
  -3   9   6   13.29    2.02
  -3   9   5    4.36    1.28
  -3   9   5    2.20    1.10
   3  -9  -5    3.74    1.11
  -3   9   5    4.41    1.30
  -3   9   5    3.27    1.12
  -3   9   5    3.88    1.20
  -3   9   4   46.14    3.97
  -3   9   4   47.03    4.00
   3  -9  -4   43.90    3.55
  -3   9   4   44.59    4.14
  -3   9   4   51.05    4.17
  -3   9   4   51.16    4.07
  -3   9   4   41.71    3.19
  -3   9   3    5.29    1.57
   3  -9  -3    7.29    1.47
  -3   9   3    6.26    1.28
  -3   9   3    7.54    1.65
  -3   9   3    6.73    2.19
  -3   9   3    6.62    1.59
   3  -9  -2   19.01    2.29
  -3   9   2   13.50    2.31
  -3   9   2   17.12    2.52
  -3   9   2   17.06    2.48
  -3   9   2   13.94    1.90
   3  -9  -2   15.23    2.05
   3  -9  -1    3.63    1.05
  -3   9   1    2.97    1.14
  -3   9   1    1.55    0.83
  -3   9   1    1.74    0.87
  -3   9   1    2.61    0.90
  -3   9   1    2.22    0.94
  -3   9   0    4.62    1.20
  -3   9   0    3.74    1.27
  -3   9   0    4.36    1.26
  -3   9   0    3.19    1.01
  -3   9   0    3.93    1.27
  -3   9   0    3.35    1.14
  -3   9   0    2.92    1.10
  -3   9  -1   77.52    4.94
   3  -9   1   76.31    4.67
  -3   9  -1   77.45    5.10
  -3   9  -1   75.96    4.74
  -3   9  -1   71.73    4.90
  -3   9  -1   78.10    4.66
  -3   9  -1   81.10    5.14
  -3   9  -1   80.76    4.64
  -3   9  -2   16.43    2.24
  -3   9  -2   15.69    2.08
  -3   9  -2   13.31    2.09
   3  -9   2   16.88    2.14
  -3   9  -2   13.26    2.06
  -3   9  -2   16.88    2.14
  -3   9  -2   16.73    2.17
  -3   9  -2   15.71    2.31
  -3   9  -2   13.87    2.07
  -3   9  -2   14.58    2.02
  -3   9  -3  128.00    5.87
  -3   9  -3  133.58    6.02
  -3   9  -3  133.83    6.05
   3  -9   3  124.95    5.40
  -3   9  -3  126.60    5.84
  -3   9  -3  131.86    5.47
  -3   9  -3  131.13    5.77
  -3   9  -3  138.28    6.00
  -3   9  -3  135.83    6.32
  -3   9  -3  137.83    5.95
  -3   9  -4   51.49    3.63
  -3   9  -4   44.01    3.33
  -3   9  -4   45.56    3.44
   3  -9   4   50.92    3.52
  -3   9  -4   47.62    3.63
  -3   9  -5   13.08    1.91
  -3   9  -5   11.33    1.56
  -3   9  -5   11.60    1.71
   3  -9   5   10.84    1.55
  -3   9  -5   11.61    1.69
   3  -9   5   11.78    1.79
  -3   9  -6    1.66    0.75
  -3   9  -6    0.60    0.40
  -3   9  -6    1.56    0.74
  -3   9  -6    1.18    0.65
   3  -9   6    1.36    0.68
   3  -9   6    1.55    0.60
  -3   9  -7    0.27    0.42
   3  -9   7    0.88    0.42
  -3   9  -7    1.93    0.77
   3  -9   7    0.57    0.43
  -3   9  -8    4.67    0.77
  -3   9  -8    5.44    0.98
  -3   9  -8    3.70    0.85
   3  -9   8    4.38    0.73
  -3   9  -9   44.93    2.10
  -3   8  14    1.29    0.42
   3  -8 -14    1.87    0.52
   3  -8 -14    0.89    0.37
   3  -8 -13   48.27    2.68
  -3   8  13   42.39    2.76
   3  -8 -13   47.17    2.68
   3  -8 -12  125.35    4.89
   3  -8 -12  132.54    5.43
   3  -8 -12  130.61    4.95
   3  -8 -11  176.86    6.27
  -3   8  11  166.34    6.42
   3  -8 -11  169.82    6.63
   3  -8 -11  165.52    6.00
   3  -8 -10   61.18    3.89
   3  -8 -10   61.31    3.83
  -3   8  10   64.69    4.35
   3  -8 -10   69.35    4.44
   3  -8  -9    0.25    0.51
  -3   8   9    1.58    0.90
   3  -8  -9    0.73    0.70
   3  -8  -9    0.13    0.40
  -3   8   8  205.62    7.12
  -3   8   8  206.82    7.20
   3  -8  -8  195.47    7.15
  -3   8   8  189.34    7.94
  -3   8   8  187.10    6.80
   3  -8  -8  194.26    7.57
  -3   8   7  217.39    7.85
   3  -8  -7  227.22    8.04
  -3   8   7  238.42    8.17
  -3   8   7  215.36   11.23
   3  -8  -7  236.58    7.82
  -3   8   7  235.00    8.20
  -3   8   7  234.32    7.67
  -3   8   7  237.81    9.08
  -3   8   7  227.89    7.86
  -3   8   7  229.43    8.31
  -3   8   6  287.12   13.48
  -3   8   6  284.13    9.28
   3  -8  -6  296.44    8.92
  -3   8   6  319.30    9.85
  -3   8   6  299.04   13.71
  -3   8   6  306.52    9.72
  -3   8   6  300.71    8.77
  -3   8   6  296.08   10.22
  -3   8   6  317.35    9.62
  -3   8   6  298.35    9.34
   3  -8  -5  239.75    7.81
  -3   8   5  264.13    8.98
  -3   8   5  261.83    9.10
  -3   8   5  262.77   13.11
  -3   8   5  251.39   12.88
  -3   8   5  273.03    9.39
  -3   8   5  243.04    7.97
  -3   8   5  261.73    9.26
  -3   8   5  254.82    9.56
  -3   8   4   99.66    5.57
  -3   8   4   87.31    5.38
  -3   8   4   88.02    7.71
  -3   8   4   93.99    7.95
  -3   8   4   88.21    5.46
  -3   8   4   92.17    4.95
  -3   8   4   90.24    5.55
   3  -8  -4   97.51    5.20
  -3   8   4  103.44    6.10
  -3   8   3  901.92   16.87
  -3   8   3  881.25   17.14
  -3   8   3  860.75   24.28
  -3   8   3  848.14   16.91
  -3   8   3  837.86   23.98
  -3   8   3  824.15   14.84
  -3   8   3  801.83   16.42
   3  -8  -3  832.52   14.99
  -3   8   3  826.76   17.42
  -3   8   2  729.90   15.27
  -3   8   2  680.31   15.14
  -3   8   2  642.00   21.08
  -3   8   2  658.24   21.44
  -3   8   2  671.66   15.27
  -3   8   2  668.91   13.46
  -3   8   2  650.88   15.07
   3  -8  -2  667.60   13.06
  -3   8   2  660.85   15.58
  -3   8   1  495.83   12.62
  -3   8   1  492.83   12.91
  -3   8   1  458.34   17.84
  -3   8   1  485.58   13.02
  -3   8   1  513.04   18.85
  -3   8   1  492.53   11.66
  -3   8   1  491.53   13.09
  -3   8   1  482.90   13.39
  -3   8   0   78.59    7.48
  -3   8   0   75.88    5.18
  -3   8   0   89.31    5.51
  -3   8   0   81.77    5.23
  -3   8   0   85.00    7.65
  -3   8   0   82.69    4.86
  -3   8   0   88.27    5.56
  -3   8   0   85.14    5.23
  -3   8  -1    6.12    1.39
  -3   8  -1    7.36    1.65
  -3   8  -1    4.13    1.78
  -3   8  -1    3.34    1.10
  -3   8  -1    4.09    1.26
  -3   8  -1    3.06    1.63
  -3   8  -1    5.07    1.39
  -3   8  -1    3.16    1.02
  -3   8  -1    3.64    1.12
  -3   8  -1    4.19    1.33
  -3   8  -2   28.45    2.93
  -3   8  -2   22.94    2.75
  -3   8  -2   31.90    3.39
   3  -8   2   23.83    2.59
  -3   8  -2   27.34    2.98
  -3   8  -2   21.54    3.81
  -3   8  -2   29.04    2.96
  -3   8  -2   24.52    2.84
  -3   8  -2   24.42    4.05
  -3   8  -2   26.08    2.74
  -3   8  -2   21.67    2.63
  -3   8  -2   23.46    2.66
  -3   8  -3  461.88   11.97
  -3   8  -3  408.15   11.01
  -3   8  -3  445.60   12.08
  -3   8  -3  432.64   11.21
   3  -8   3  435.34   10.35
  -3   8  -3  420.07   11.14
  -3   8  -3  443.99   11.01
  -3   8  -3  458.63   11.55
  -3   8  -3  444.88   11.29
  -3   8  -3  440.28   11.07
  -3   8  -4  425.55   11.05
  -3   8  -4  417.66   11.25
  -3   8  -4  407.87    9.97
  -3   8  -4  409.14    9.92
  -3   8  -4  396.14   10.76
  -3   8  -4  441.35   11.92
  -3   8  -4  390.17    9.78
  -3   8  -5   50.12    4.10
   3  -8   5   48.56    3.51
  -3   8  -5   46.25    3.63
  -3   8  -5   48.74    3.73
  -3   8  -5   52.17    3.75
  -3   8  -6    8.75    1.73
  -3   8  -6   12.50    2.07
  -3   8  -6    9.50    1.67
   3  -8   6   11.13    1.64
   3  -8   6   10.02    1.71
  -3   8  -7  188.55    6.94
  -3   8  -7  176.96    5.48
  -3   8  -7  178.52    7.13
  -3   8  -7  168.30    6.31
   3  -8   7  187.58    6.39
   3  -8   7  176.70    5.81
   3  -8   8  291.61    6.50
  -3   8  -8  301.49    7.70
  -3   8  -8  311.78    8.72
   3  -8   8  299.35    7.06
  -3   8  -9  177.72    4.77
   3  -8  10   44.85    2.21
  -3   8 -10   39.25    2.26
  -3   7  15   14.63    1.21
   3  -7 -14   12.89    1.34
   3  -7 -14   14.74    1.40
   3  -7 -14   14.28    1.47
   3  -7 -13  118.43    4.66
   3  -7 -13  108.77    4.49
   3  -7 -13  112.00    4.43
   3  -7 -13  118.07    4.89
   3  -7 -12  300.14    8.20
   3  -7 -12  283.17    7.91
   3  -7 -12  278.59    7.64
   3  -7 -11   58.18    3.68
   3  -7 -11   68.56    4.18
   3  -7 -11   62.97    3.96
  -3   7  11   65.08    3.78
  -3   7  11   64.46    4.14
   3  -7 -10  101.89    4.94
  -3   7  10   97.40    5.42
   3  -7 -10   96.04    5.00
  -3   7  10  104.50    5.11
   3  -7 -10  100.56    5.24
  -3   7   9  139.75    6.66
   3  -7  -9  133.12    5.93
  -3   7   9  133.25    5.99
   3  -7  -9  140.36    6.20
  -3   7   8  345.56   10.62
  -3   7   8  328.38    9.51
  -3   7   8  331.98   14.99
   3  -7  -8  357.60    9.73
  -3   7   7  432.26   15.49
  -3   7   7  466.60   11.18
  -3   7   7  438.89   10.63
   3  -7  -7  451.98   10.79
  -3   7   7  454.13   10.95
  -3   7   7  399.77   14.95
  -3   7   7  442.66   11.99
  -3   7   7  462.32   11.25
  -3   7   7  446.08   17.08
  -3   7   7  440.35   11.02
  -3   7   6  251.50    8.31
  -3   7   6  253.12    8.45
  -3   7   6  235.70   11.75
  -3   7   6  238.03   11.80
  -3   7   6  248.33    8.49
  -3   7   6  244.62    8.98
  -3   7   6  261.40    8.76
  -3   7   6  242.62    8.15
  -3   7   5   16.10    2.10
  -3   7   5   18.05    2.34
  -3   7   5   18.67    2.41
  -3   7   5   14.23    3.02
  -3   7   5   10.87    2.64
  -3   7   5   13.66    2.07
  -3   7   5   15.69    2.34
  -3   7   5   17.50    2.37
  -3   7   5   15.87    2.15
  -3   7   4   12.50    1.86
  -3   7   4   15.05    3.06
  -3   7   4   16.03    2.28
  -3   7   4   13.14    1.94
  -3   7   4   12.30    2.76
  -3   7   4   13.00    2.04
  -3   7   4   10.47    1.91
  -3   7   4   11.96    1.91
  -3   7   4    8.69    1.71
  -3   7   3  944.33   24.25
  -3   7   3  989.31   17.62
  -3   7   3 1039.78   17.39
  -3   7   3  979.71   15.49
  -3   7   3  997.10   17.41
  -3   7   3  975.12   24.73
  -3   7   3  957.10   17.78
  -3   7   3  977.58   17.53
  -3   7   3  985.56   16.14
  -3   7   2 1360.22   18.68
  -3   7   2 1349.30   21.09
  -3   7   2 1437.97   21.10
  -3   7   2 1392.45   29.55
  -3   7   2 1385.72   19.11
  -3   7   1  452.16   11.00
  -3   7   1  453.33   11.04
  -3   7   1  448.96   12.09
  -3   7   1  431.77   16.67
  -3   7   1  436.87   11.95
  -3   7   1  434.15   12.00
  -3   7   0   25.07    2.77
  -3   7   0   21.80    2.67
  -3   7   0   24.95    2.97
  -3   7   0   27.77    2.79
  -3   7   0   24.67    2.88
  -3   7   0   24.58    4.05
  -3   7   0   24.94    2.87
  -3   7   0   22.59    2.71
  -3   7   0   26.85    4.15
  -3   7  -1  353.22   10.44
  -3   7  -1  378.89   10.00
  -3   7  -1  366.83   10.68
  -3   7  -1  362.95   10.57
  -3   7  -1  358.63   14.97
  -3   7  -1  369.83   10.15
  -3   7  -1  372.02   10.39
  -3   7  -1  372.46   10.65
  -3   7  -1  341.68   14.55
  -3   7  -2  348.60    9.96
  -3   7  -2  319.32    9.86
  -3   7  -2  298.38   13.68
  -3   7  -2  325.88    9.87
  -3   7  -2  321.79    9.30
  -3   7  -2  351.77   10.08
  -3   7  -2  361.19   10.28
  -3   7  -2  322.31    9.86
  -3   7  -2  336.46    9.94
  -3   7  -2  342.85   14.46
  -3   7  -3 1080.68   18.86
  -3   7  -3 1105.28   17.35
  -3   7  -3 1041.54   17.26
  -3   7  -3 1036.64   17.30
  -3   7  -3  969.36   24.00
  -3   7  -3 1087.04   17.59
  -3   7  -3 1096.91   17.52
  -3   7  -3 1064.88   24.88
  -3   7  -3 1126.80   18.19
  -3   7  -3 1153.84   19.06
  -3   7  -3 1002.06   17.04
  -3   7  -4   49.25    3.86
  -3   7  -4   48.68    3.52
  -3   7  -4   47.32    3.60
  -3   7  -4   55.87    4.40
  -3   7  -4   49.39    3.85
  -3   7  -4   48.82    3.97
  -3   7  -4   52.55    3.70
  -3   7  -5  176.84    6.64
   3  -7   5  174.59    6.76
  -3   7  -5  167.41    7.05
  -3   7  -5  164.29    7.06
  -3   7  -5  186.80    7.48
  -3   7  -5  175.09    7.82
  -3   7  -6   78.29    5.26
  -3   7  -6   77.85    4.60
  -3   7  -6   74.26    4.74
   3  -7   6   77.64    4.43
  -3   7  -6   72.18    4.41
   3  -7   6   83.15    4.82
  -3   7  -6   82.68    4.98
  -3   7  -7  229.86    8.76
  -3   7  -7  222.49    8.26
  -3   7  -7  223.30    7.68
   3  -7   7  228.78    7.55
   3  -7   7  224.37    7.18
  -3   7  -7  236.08    8.07
   3  -7   8   64.40    3.58
  -3   7  -8   66.56    4.14
   3  -7   8   63.31    3.68
  -3   7  -8   61.88    3.99
  -3   7  -8   60.33    3.30
   3  -7   9    5.11    0.93
  -3   7  -9    4.76    1.27
  -3   7  -9    5.67    1.12
  -3   7 -10    8.20    1.41
  -3   7 -10    7.84    1.02
  -3   7 -10    9.11    1.42
   3  -7  11    9.95    1.09
  -3   7 -11    8.44    1.11
   3  -6 -15   19.93    1.51
   3  -6 -15   17.37    1.36
   3  -6 -14   24.27    2.06
   3  -6 -14   22.42    1.91
   3  -6 -14   27.81    2.14
  -3   6  13   67.07    3.41
   3  -6 -13   72.73    4.01
   3  -6 -13   71.09    3.95
   3  -6 -13   72.89    3.95
  -3   6  13   73.56    4.13
  -3   6  12   10.97    1.64
   3  -6 -12   15.33    2.05
   3  -6 -12   12.52    1.93
   3  -6 -12   14.25    1.93
  -3   6  12   14.33    2.03
   3  -6 -11   79.15    4.66
  -3   6  11   78.87    4.92
   3  -6 -11   72.33    4.41
  -3   6  11   70.35    4.34
  -3   6  11   73.71    4.45
   3  -6 -10    4.63    1.23
  -3   6  10    5.76    1.42
   3  -6 -10    3.72    1.19
  -3   6  10    4.60    1.21
  -3   6  10    2.34    0.93
   3  -6  -9  116.15    5.70
  -3   6   9  107.77    5.86
   3  -6  -9  113.12    5.39
  -3   6   9  109.23    5.78
  -3   6   9  106.09    5.64
  -3   6   9  113.48    8.74
  -3   6   8  339.49   10.18
   3  -6  -8  351.76    9.63
  -3   6   8  341.50   10.26
  -3   6   8  344.37   15.05
  -3   6   8  348.90   10.15
  -3   6   7  195.66    7.48
  -3   6   7  193.22   10.98
  -3   6   7  193.14    9.84
  -3   6   7  188.36    6.70
   3  -6  -7  197.55    6.99
  -3   6   7  189.67    7.50
  -3   6   7  193.37    6.91
  -3   6   7  182.11    9.60
  -3   6   7  202.83    7.80
  -3   6   6   49.18    5.09
  -3   6   6   43.61    3.41
  -3   6   6   36.38    3.21
  -3   6   6   44.85    5.11
  -3   6   6   45.90    3.39
  -3   6   6   37.46    4.46
  -3   6   6   43.14    3.41
  -3   6   6   44.16    3.59
  -3   6   6   47.75    3.61
  -3   6   5  137.24    8.67
  -3   6   5  140.88    6.22
  -3   6   5  137.81    6.03
  -3   6   5  147.34    9.02
  -3   6   5  141.76    6.04
  -3   6   5  147.73    6.36
  -3   6   5  143.61    6.41
  -3   6   5  129.98    8.35
  -3   6   5  144.54    6.23
  -3   6   4  766.86   14.02
  -3   6   4  741.24   20.25
  -3   6   4  734.54   14.12
  -3   6   4  732.75   20.16
  -3   6   3  891.31   15.20
  -3   6   3  855.30   21.81
  -3   6   3  862.23   15.36
  -3   6   3  850.35   21.68
  -3   6   2    0.56    0.77
  -3   6   2    1.37    0.73
  -3   6   2    0.66    0.60
  -3   6   1    8.99    2.36
  -3   6   0    3.32    1.43
  -3   6   0    2.44    0.94
  -3   6   0    1.44    0.75
  -3   6  -1   42.07    3.35
  -3   6  -1   44.36    3.47
  -3   6  -1   37.95    4.60
  -3   6  -1   41.38    3.28
  -3   6  -1   33.68    4.36
  -3   6  -2  310.88    9.20
  -3   6  -2  308.13   12.95
  -3   6  -2  311.20    9.07
  -3   6  -2  323.39   13.26
  -3   6  -2  320.81    9.42
  -3   6  -2  320.03    9.02
  -3   6  -2  327.07    9.43
  -3   6  -2  302.15    9.12
  -3   6  -2  317.77    9.17
  -3   6  -3   64.30    4.44
  -3   6  -3   53.28    3.79
  -3   6  -3   63.74    4.01
  -3   6  -3   58.87    4.27
  -3   6  -3   58.05    4.00
  -3   6  -3   52.15    3.76
  -3   6  -3   56.47    5.52
  -3   6  -3   57.41    3.96
  -3   6  -3   58.33    3.88
  -3   6  -3   59.62    5.66
  -3   6  -3   61.30    4.00
  -3   6  -3   54.59    5.18
  -3   6  -4    1.21    0.72
  -3   6  -4    0.84    0.52
  -3   6  -4    0.68    0.53
  -3   6  -4    0.77    0.71
  -3   6  -4    2.43    0.88
  -3   6  -4    0.25    0.60
  -3   6  -4    1.10    0.65
  -3   6  -4    0.28    0.52
  -3   6  -4    2.92    1.32
  -3   6  -4    1.14    0.88
  -3   6  -5    1.57    0.72
  -3   6  -5    0.69    0.76
  -3   6  -5    2.25    1.35
  -3   6  -5    1.73    0.96
  -3   6  -5    2.17    0.92
  -3   6  -5    1.16    0.73
  -3   6  -5    0.89    0.68
  -3   6  -6  236.90    8.33
  -3   6  -6  238.35   11.79
  -3   6  -6  243.52    9.28
  -3   6  -6  223.92    8.26
   3  -6   6  225.75    7.52
  -3   6  -6  247.50    8.59
  -3   6  -6  227.97    8.03
  -3   6  -6  231.01    7.53
  -3   6  -7    2.00    0.97
  -3   6  -7    2.69    0.85
  -3   6  -7    1.29    0.87
   3  -6   7    2.94    0.95
  -3   6  -7    2.34    0.93
   3  -6   7    2.93    0.91
   3  -6   8  108.03    4.99
  -3   6  -8  108.79    5.65
  -3   6  -8  112.21    5.08
  -3   6  -8  116.22    6.43
  -3   6  -8  115.09    5.96
  -3   6  -8  104.51    5.52
   3  -6   8  108.76    5.00
  -3   6  -9   19.44    1.89
  -3   6  -9   18.70    2.21
   3  -6   9   18.78    1.97
  -3   6  -9   20.13    2.45
  -3   6  -9   18.94    2.56
  -3   6 -10    7.37    1.20
  -3   6 -10    7.29    1.48
  -3   6 -10    9.34    1.65
  -3   6 -11   28.88    2.44
  -3   6 -11   35.21    2.71
  -3   6 -11   32.91    2.60
   3  -6  12   28.96    1.79
  -3   6 -12   27.36    1.95
  -3   6 -12   26.35    1.86
   3  -5 -15   21.72    1.77
   3  -5 -15   21.18    1.67
   3  -5 -14  135.09    5.19
   3  -5 -14  130.11    4.89
  -3   5  14  118.31    4.23
   3  -5 -14  136.44    5.01
  -3   5  14  135.11    5.12
   3  -5 -13  184.09    6.66
   3  -5 -13  174.38    6.17
   3  -5 -13  180.70    6.46
  -3   5  13  175.08    6.20
   3  -5 -13  197.96    6.75
  -3   5  13  185.13    6.79
   3  -5 -12  368.83    9.92
  -3   5  12  375.69   10.41
   3  -5 -12  367.31    9.76
   3  -5 -12  364.08    9.98
   3  -5 -11  278.89    8.88
  -3   5  11  281.81    9.40
   3  -5 -11  278.49    8.92
   3  -5 -11  281.62    8.82
  -3   5  11  281.50    8.62
  -3   5  10    3.06    1.02
   3  -5 -10    4.45    1.36
   3  -5 -10    4.53    1.22
  -3   5  10    3.01    1.05
  -3   5  10    4.50    1.92
   3  -5 -10    4.92    1.30
  -3   5   9   82.27    4.83
   3  -5  -9   75.54    4.48
   3  -5  -9   79.89    4.68
  -3   5   9   73.48    4.76
   3  -5  -9   77.72    4.54
  -3   5   9   71.85    6.95
  -3   5   8  231.09    7.97
  -3   5   8  250.48   12.56
  -3   5   8  240.94    8.27
   3  -5  -8  237.28    7.82
  -3   5   8  232.73    8.26
  -3   5   7   30.24    2.84
  -3   5   7   23.89    3.71
  -3   5   7   31.64    2.98
   3  -5  -7   32.17    2.75
  -3   5   7   29.02    2.83
  -3   5   7   29.72    3.63
  -3   5   6   52.86    3.75
  -3   5   6   51.12    5.21
  -3   5   6   52.94    4.97
   3  -5  -6   56.58    4.50
  -3   5   6   52.80    3.46
  -3   5   6   56.89    3.63
  -3   5   6   55.39    5.09
  -3   5   5   62.72    5.59
  -3   5   5   56.73    5.25
  -3   5   5   55.10    3.56
  -3   5   5   60.21    3.80
  -3   5   5   63.73    5.54
  -3   5   4   21.81    3.32
  -3   5   4   23.81    3.29
  -3   5   4   19.57    2.12
  -3   5   4   25.98    2.50
  -3   5   4   19.59    3.17
  -3   5   3  109.51    4.99
  -3   5   3  101.82    7.09
  -3   5   3  113.93    7.42
  -3   5   3  112.59    5.18
  -3   5   2  281.86    7.90
  -3   5   2  268.41    8.04
  -3   5   2  275.90   11.52
  -3   5   1  746.02   19.05
  -3   5   1  711.95   18.36
  -3   5   0  239.05    7.35
  -3   5   0  263.32   11.22
  -3   5   0  241.92    7.56
  -3   5   0  237.89   10.72
  -3   5  -1   41.46    3.05
  -3   5  -1   48.94    4.90
  -3   5  -1   46.46    3.31
  -3   5  -1   44.05    4.66
  -3   5  -2   91.31    4.57
  -3   5  -2   88.77    6.55
  -3   5  -2   87.49    4.54
  -3   5  -2   89.52    6.53
  -3   5  -3  329.38   12.54
  -3   5  -3  355.62    9.03
  -3   5  -3  365.36   13.02
  -3   5  -3  364.43   12.31
  -3   5  -3  366.68    8.97
  -3   5  -4  280.15    8.52
  -3   5  -4  243.40   10.54
  -3   5  -4  254.95    7.97
  -3   5  -4  267.58   10.93
  -3   5  -4  275.08    7.78
  -3   5  -4  291.43   11.48
  -3   5  -4  268.01    7.55
  -3   5  -4  256.35    8.43
  -3   5  -4  287.58    9.29
  -3   5  -5   24.62    2.61
  -3   5  -5   24.30    3.51
  -3   5  -5   27.03    2.63
  -3   5  -5   22.75    2.53
  -3   5  -5   27.73    2.74
  -3   5  -5   24.21    2.62
  -3   5  -5   26.52    2.99
  -3   5  -6    6.88    1.48
  -3   5  -6    6.79    1.45
  -3   5  -6    8.60    2.20
  -3   5  -6    6.88    1.36
  -3   5  -6    6.77    1.51
  -3   5  -7  710.62   15.11
  -3   5  -7  710.15   20.12
  -3   5  -7  672.62   12.72
   3  -5   7  687.72   12.85
  -3   5  -7  676.05   14.90
  -3   5  -7  697.30   15.86
  -3   5  -8  350.95   11.31
  -3   5  -8  353.02    9.47
  -3   5  -8  348.28   10.40
  -3   5  -8  360.78    9.01
  -3   5  -8  349.90   10.80
   3  -5   8  348.03    9.09
  -3   5  -9   65.59    4.77
  -3   5  -9   62.13    3.74
  -3   5  -9   66.32    4.31
  -3   5  -9   69.14    4.45
  -3   5  -9   69.32    4.83
   3  -5   9   62.97    3.77
  -3   5 -10  120.54    6.12
  -3   5 -10  114.31    5.11
  -3   5 -10  115.86    6.04
  -3   5 -11    8.68    1.56
  -3   5 -11    6.66    1.10
  -3   5 -11    8.93    1.62
  -3   5 -11    7.72    1.54
   3  -5  12   36.41    2.37
  -3   5 -12   35.82    2.61
  -3   5 -12   34.23    2.74
  -3   5 -12   30.43    2.38
   3  -5  13  167.93    4.19
  -3   5 -13  148.46    3.83
  -3   5 -13  150.77    4.27
  -3   5 -13  161.36    4.70
   3  -5  13  148.83    3.64
   3  -4 -15    1.51    0.62
  -3   4  15    1.71    0.50
   3  -4 -15    2.12    0.64
   3  -4 -14  135.12    5.14
   3  -4 -14  131.75    5.30
   3  -4 -14  142.39    5.29
  -3   4  14  137.76    5.31
   3  -4 -13  333.28    8.95
   3  -4 -13  338.15    9.30
   3  -4 -13  347.44    9.19
  -3   4  13  342.39    9.38
   3  -4 -12  219.94    7.73
   3  -4 -12  223.19    8.02
   3  -4 -12  217.52    7.71
  -3   4  12  222.26    8.13
  -3   4  11   30.52    2.75
   3  -4 -11   25.70    2.78
  -3   4  11   24.83    2.78
   3  -4 -11   25.52    2.72
   3  -4 -11   27.66    2.91
  -3   4  10   10.18    1.67
   3  -4 -10    8.66    1.62
  -3   4  10    6.83    2.21
   3  -4 -10    9.12    1.66
  -3   4  10   10.62    1.83
  -3   4   9   71.93    4.34
   3  -4  -9   75.99    4.46
   3  -4  -9   79.95    4.63
  -3   4   9   77.76    4.84
  -3   4   9   76.73    7.08
  -3   4   9   80.63    4.55
  -3   4   8 1169.00   16.92
  -3   4   8 1213.66   17.64
  -3   4   8 1200.66   26.72
   3  -4  -8 1185.18   17.12
  -3   4   8 1189.03   18.13
   3  -4  -8 1194.24   16.86
  -3   4   7 1102.67   20.00
  -3   4   7 1096.18   16.41
  -3   4   7 1073.13   23.87
   3  -4  -6  280.59    9.61
  -3   4   6  284.05    7.50
  -3   4   6  284.87   10.73
  -3   4   6  294.43   10.84
  -3   4   6  287.00    7.43
  -3   4   6  292.58   11.95
  -3   4   5    1.03    0.76
  -3   4   5    1.25    0.82
  -3   4   5    0.31    0.42
  -3   4   5    3.23    1.26
   3  -4  -5    2.01    0.79
  -3   4   5    1.19    0.55
  -3   4   4  289.30    7.67
  -3   4   4  280.53    7.65
  -3   4   4  294.56   11.10
  -3   4   4  293.52   11.05
  -3   4   4  295.20   10.61
  -3   4   3 1742.29   18.35
  -3   4   3 1690.91   18.66
  -3   4   3 1704.44   26.60
  -3   4   3 1698.77   26.70
  -3   4   3 1721.14   24.46
  -3   4   2  642.78   11.29
  -3   4   2  654.53   11.50
  -3   4   1  150.07    5.43
  -3   4   1  138.47    5.32
  -3   4   1  151.34    7.87
  -3   4   0  158.55    5.67
  -3   4   0  168.51    8.33
  -3   4  -1  791.31   12.40
  -3   4  -1  783.26   12.51
  -3   4  -1  775.54   17.88
  -3   4  -1  762.47   17.69
  -3   4  -2  405.30    8.88
  -3   4  -2  417.73   11.22
  -3   4  -2  410.22    9.07
  -3   4  -2  412.81   12.99
  -3   4  -2  396.78   12.87
  -3   4  -3  735.02   11.92
  -3   4  -3  687.54   16.74
  -3   4  -3  732.48   12.11
  -3   4  -3  743.94   17.28
  -3   4  -3  718.33   15.38
  -3   4  -4  100.99    6.37
  -3   4  -4   98.64    4.33
  -3   4  -4  102.40    6.36
  -3   4  -4  101.23    4.43
  -3   4  -4  116.61    6.58
  -3   4  -5   40.40    3.87
  -3   4  -5   46.13    4.17
  -3   4  -5   53.36    4.74
  -3   4  -6  173.97    7.16
  -3   4  -6  175.74    9.08
  -3   4  -6  175.36    6.49
  -3   4  -6  171.93    6.70
  -3   4  -6  165.62    7.08
  -3   4  -6  177.23    6.79
  -3   4  -6  162.54    6.60
  -3   4  -6  181.13    7.69
  -3   4  -7  542.55   16.75
  -3   4  -7  501.60   11.01
  -3   4  -7  510.43   12.60
  -3   4  -7  519.18   11.97
  -3   4  -7  496.64   12.62
  -3   4  -7  507.66   13.10
  -3   4  -8  112.39    7.88
  -3   4  -8  100.92    4.92
  -3   4  -8  111.56    6.19
  -3   4  -8  110.09    5.56
  -3   4  -8  111.21    6.26
  -3   4  -8  101.41    5.17
  -3   4  -8  105.57    5.70
  -3   4  -9  100.66    4.81
  -3   4  -9  103.31    6.04
  -3   4  -9  101.61    5.53
  -3   4  -9  100.13    5.95
  -3   4  -9  103.70    5.50
  -3   4  -9   98.48    4.94
  -3   4 -10  198.74    6.35
  -3   4 -10  193.84    8.00
  -3   4 -10  190.02    8.12
  -3   4 -10  200.20    7.29
  -3   4 -10  194.08    7.01
  -3   4 -10  188.87    6.40
  -3   4 -11  183.00    7.23
  -3   4 -11  180.28    6.05
  -3   4 -11  178.39    7.09
  -3   4 -11  185.13    7.70
   3  -4  12  191.27    5.98
  -3   4 -12  196.82    6.66
  -3   4 -12  182.26    6.29
  -3   4 -12  190.32    7.12
  -3   4 -13   55.03    2.87
   3  -4  13   52.67    2.62
   3  -4  14   23.42    1.43
  -3   4 -14   21.66    1.57
   3  -3 -15  225.50    5.68
   3  -3 -14  290.93    7.60
   3  -3 -14  296.40    7.73
  -3   3  14  293.65    7.71
   3  -3 -13   99.04    5.15
   3  -3 -13  101.07    5.01
   3  -3 -13  107.29    5.15
  -3   3  13   96.87    4.99
   3  -3 -12   24.22    2.74
   3  -3 -12   25.98    2.73
   3  -3 -12   26.79    2.76
  -3   3  12   19.83    2.44
   3  -3 -11    1.27    0.83
  -3   3  11    1.57    0.84
   3  -3 -11    1.56    0.76
  -3   3  11    0.91    0.66
  -3   3  10    2.42    1.07
   3  -3 -10    3.30    1.12
  -3   3  10    1.33    1.03
   3  -3 -10    3.19    1.10
  -3   3  10    2.24    0.95
  -3   3   9  548.71   13.20
   3  -3  -9  562.87   12.05
   3  -3  -9  553.78   12.03
  -3   3   9  549.81   12.51
  -3   3   9  567.06   18.86
  -3   3   8  431.20   15.70
  -3   3   8  420.12    9.96
   3  -3  -8  421.09    9.85
  -3   3   8  404.64   11.07
   3  -3  -8  400.54    9.79
  -3   3   8  402.56   10.25
  -3   3   8  423.03   10.02
  -3   3   7   99.87    7.22
   3  -3  -7   97.61    5.87
  -3   3   6   14.06    2.19
  -3   3   6   14.60    2.23
   3  -3  -6   14.72    2.13
  -3   3   6   13.28    2.49
  -3   3   5   80.36    5.58
  -3   3   5   82.59    3.82
  -3   3   5   95.35    5.79
  -3   3   5   95.04    5.74
   3  -3  -5   85.98    4.64
  -3   3   5   85.71    3.81
  -3   3   4 1898.49   25.29
  -3   3   4 1893.11   18.22
  -3   3   4 1903.73   26.08
  -3   3   4 1875.56   17.79
  -3   3   3  531.84   13.92
  -3   3   3  528.02    9.42
  -3   3   3  528.17    9.71
  -3   3   3  540.70   14.01
  -3   3   2    3.37    1.15
  -3   3   2    3.49    0.86
  -3   3   2    4.23    1.24
  -3   3   2    3.38    0.80
  -3   3   1   35.68    2.46
  -3   3   1   36.87    2.53
  -3   3   1   31.31    3.33
  -3   3   0  987.66   18.70
  -3   3  -1 2264.35   19.44
  -3   3  -1 2291.00   19.92
  -3   3  -1 2248.87   28.42
  -3   3  -2 1289.33   21.61
  -3   3  -2 1323.50   15.03
  -3   3  -2 1313.38   21.67
  -3   3  -2 1362.49   17.50
  -3   3  -2 1293.50   14.65
  -3   3  -3    4.77    1.34
  -3   3  -3    2.44    1.02
  -3   3  -3    2.66    0.73
  -3   3  -3    4.47    1.10
  -3   3  -3    2.44    0.70
  -3   3  -4    2.08    0.90
  -3   3  -4    3.23    1.10
  -3   3  -4    2.76    0.73
  -3   3  -4    2.37    0.87
  -3   3  -4    2.39    0.70
  -3   3  -4    2.40    0.75
  -3   3  -5  116.78    6.16
  -3   3  -5  130.87    5.29
  -3   3  -5  127.25    6.37
  -3   3  -5  137.42    6.87
  -3   3  -6   95.89    6.19
  -3   3  -6   99.63    4.95
  -3   3  -7  155.42    6.02
  -3   3  -7  172.68    7.38
  -3   3  -7  173.08    6.87
  -3   3  -7  165.26    6.89
  -3   3  -7  170.48    7.38
  -3   3  -7  168.42    6.47
  -3   3  -7  178.95    9.07
  -3   3  -8    3.81    1.45
  -3   3  -8    4.20    1.22
  -3   3  -8    4.88    1.19
  -3   3  -8    5.06    1.17
  -3   3  -8    5.74    1.48
  -3   3  -8    4.63    1.29
  -3   3  -8    6.93    1.41
  -3   3  -8    5.29    1.48
  -3   3  -9   54.16    3.65
  -3   3  -9   55.23    4.48
  -3   3  -9   52.72    4.27
  -3   3  -9   56.79    4.26
  -3   3  -9   51.49    3.66
  -3   3  -9   55.53    4.03
  -3   3  -9   54.52    3.90
  -3   3  -9   57.67    5.58
  -3   3 -10   14.15    2.37
  -3   3 -10   11.30    1.99
  -3   3 -10   14.86    1.90
  -3   3 -10   15.77    2.31
  -3   3 -10   14.44    1.93
  -3   3 -10   15.13    2.07
  -3   3 -10   13.71    1.91
  -3   3 -10   16.33    2.15
  -3   3 -11   77.65    4.85
  -3   3 -11   76.53    4.93
  -3   3 -11   79.12    4.27
  -3   3 -11   71.55    4.61
  -3   3 -11   79.55    4.05
  -3   3 -12   95.77    4.98
  -3   3 -12   93.02    4.99
  -3   3 -12   93.05    4.71
   3  -3  12   93.91    4.44
   3  -3  13    2.28    0.67
  -3   3 -13    1.93    0.70
  -3   3 -13    1.85    0.84
  -3   3 -14   30.08    1.74
   3  -3  14   25.52    1.52
  -3   3 -14   37.54    2.61
   3  -3  14   33.83    2.10
   3  -2 -15   16.99    1.61
   3  -2 -15   13.62    1.17
   3  -2 -15   16.83    1.57
   3  -2 -14   44.98    2.98
   3  -2 -14   39.25    2.89
   3  -2 -14   40.38    2.87
  -3   2  14   42.21    2.91
   3  -2 -14   37.47    2.52
   3  -2 -13   35.26    2.98
  -3   2  13   34.51    2.97
   3  -2 -13   37.34    2.87
   3  -2 -13   32.62    2.87
   3  -2 -12  180.99    7.07
  -3   2  12  172.61    7.02
   3  -2 -12  180.90    7.05
   3  -2 -12  169.01    6.44
  -3   2  12  178.40    7.23
   3  -2 -11    3.38    1.14
  -3   2  11    4.16    1.20
  -3   2  11    3.36    1.15
   3  -2 -11    6.66    1.37
  -3   2  10  428.55   11.19
   3  -2 -10  412.78    9.99
  -3   2  10  431.45   11.90
   3  -2 -10  426.15   10.81
  -3   2  10  416.41   16.43
  -3   2   9   48.59    3.66
  -3   2   9   55.65    5.83
  -3   2   9   53.74    4.15
   3  -2  -9   48.32    3.53
  -3   2   9   56.26    3.89
  -3   2   8   10.38    1.67
  -3   2   8    7.07    1.35
  -3   2   8    7.38    1.51
   3  -2  -8   10.83    1.62
  -3   2   8    9.52    1.57
  -3   2   8   12.37    2.69
   3  -2  -7   42.12    2.93
  -3   2   7   38.63    4.32
  -3   2   6   20.50    2.39
  -3   2   6   22.47    2.50
   3  -2  -6   20.99    2.47
  -3   2   6   26.42    3.33
  -3   2   5   80.47    4.91
  -3   2   5   84.28    4.95
   3  -2  -5   80.37    4.30
  -3   2   5   87.12    5.55
  -3   2   4    3.24    1.09
   3  -2  -4    5.79    1.04
  -3   2   4    4.79    1.24
  -3   2   4    2.60    0.95
  -3   2   3  276.51    9.20
  -3   2   3  279.58    9.37
   3  -2  -3  254.71    5.87
  -3   2   3  276.46    8.27
  -3   2   2  427.80   11.59
  -3   2   2  446.36   11.04
  -3   2   2  427.91    9.31
  -3   2   2  429.90   11.62
  -3   2   1  380.96   10.26
  -3   2   1  360.27    7.73
  -3   2   1  375.59   10.79
  -3   2   0  134.42    6.42
  -3   2   0  127.77    5.91
  -3   2  -1  318.22    9.85
  -3   2  -1  301.12    9.62
  -3   2  -1  315.21    9.36
  -3   2  -2    8.05    1.60
  -3   2  -2    7.54    1.10
  -3   2  -2    5.36    1.31
  -3   2  -3  359.90   10.53
  -3   2  -3  373.29   10.61
  -3   2  -3  385.01    8.42
  -3   2  -4  591.66   13.13
  -3   2  -4  596.96   13.23
  -3   2  -4  614.28   11.78
  -3   2  -4  582.03    9.57
  -3   2  -4  573.73    9.59
  -3   2  -5   13.66    1.97
  -3   2  -5   14.34    2.02
  -3   2  -5   13.75    1.65
  -3   2  -5   19.91    2.36
  -3   2  -5   12.80    1.57
  -3   2  -6  343.05    9.21
  -3   2  -6  358.00    8.75
  -3   2  -6  374.70   11.20
  -3   2  -6  361.94    8.79
  -3   2  -7  707.86   16.75
  -3   2  -7  685.17   12.94
  -3   2  -7  687.35   12.90
  -3   2  -8  366.52   10.01
  -3   2  -8  350.80   10.69
  -3   2  -8  345.15    9.72
  -3   2  -8  368.41   13.00
  -3   2  -8  347.56   10.27
  -3   2  -8  342.96    8.97
  -3   2  -8  357.49    9.16
  -3   2  -8  352.80    9.81
  -3   2  -8  353.58    9.37
  -3   2  -9  238.55    8.17
  -3   2  -9  232.92    7.69
  -3   2  -9  242.47   11.05
  -3   2  -9  237.66    7.86
  -3   2  -9  228.90    7.52
  -3   2  -9  234.89    7.62
  -3   2  -9  220.68    8.35
  -3   2  -9  245.30    8.51
  -3   2 -10  159.42    7.09
  -3   2 -10  152.36    6.45
  -3   2 -10  143.98    6.94
  -3   2 -10  147.67    6.09
  -3   2 -10  145.38    6.28
  -3   2 -10  143.64    5.93
  -3   2 -10  150.94    6.21
  -3   2 -10  153.90    6.97
  -3   2 -10  145.82    6.31
  -3   2 -11   60.76    4.76
  -3   2 -11   60.72    4.42
  -3   2 -11   53.43    3.62
  -3   2 -11   58.60    4.02
  -3   2 -11   54.23    4.02
  -3   2 -11   59.07    3.70
  -3   2 -11   53.77    3.83
  -3   2 -11   63.22    4.44
  -3   2 -12   35.92    3.17
  -3   2 -12   41.00    2.85
  -3   2 -12   35.47    2.96
  -3   2 -12   34.84    2.67
  -3   2 -12   43.17    3.56
  -3   2 -12   43.43    3.89
   3  -2  12   38.77    2.93
   3  -2  13  100.58    4.20
  -3   2 -13   99.51    4.89
  -3   2 -13  103.13    5.43
  -3   2 -13   89.95    3.69
  -3   2 -13   91.89    4.44
  -3   2 -14  125.53    5.22
  -3   2 -14  116.47    3.91
   3  -2  14  131.93    4.52
  -3   2 -15    0.39    0.38
   3  -2  15    0.54    0.31
   3  -2  15    0.21    0.30
  -3   2 -15    0.32    0.37
  -3   2 -15    0.32    0.32
   3  -1 -15    1.32    0.44
   3  -1 -15    2.07    0.62
   3  -1 -14   23.08    2.07
   3  -1 -14   20.96    2.03
  -3   1  14   21.28    2.01
   3  -1 -14   22.70    2.03
   3  -1 -14   20.92    2.06
   3  -1 -13   42.16    3.11
   3  -1 -13   48.16    3.36
   3  -1 -13   44.72    3.29
  -3   1  13   46.29    3.36
  -3   1  13   43.04    2.97
  -3   1  13   46.94    3.40
   3  -1 -13   45.74    3.36
   3  -1 -12    5.96    1.36
  -3   1  12    8.84    1.62
   3  -1 -12    6.33    1.27
  -3   1  12    7.30    1.47
  -3   1  12    7.82    1.61
   3  -1 -12    7.32    1.52
   3  -1 -11  114.92    5.35
   3  -1 -11  115.04    5.23
  -3   1  11  121.45    5.94
  -3   1  11  117.64    6.16
   3  -1 -11  115.65    5.53
   3  -1 -11  120.74    5.83
   3  -1 -10   19.24    2.35
  -3   1  10   17.29    2.25
  -3   1  10   16.51    3.32
  -3   1  10   15.69    2.36
  -3   1  10   16.88    2.28
   3  -1 -10   15.71    2.08
  -3   1  10   18.76    2.22
  -3   1   9   80.23    4.58
  -3   1   9   77.69    4.46
   3  -1  -9   85.67    4.67
  -3   1   9   69.88    4.34
  -3   1   9   75.80    4.62
  -3   1   9   74.53    6.71
   3  -1  -9   76.92    4.27
  -3   1   9   81.53    5.12
  -3   1   8  792.51   13.98
   3  -1  -8  765.02   13.10
  -3   1   8  763.67   13.55
  -3   1   8  707.32   19.45
  -3   1   8  748.66   14.97
   3  -1  -8  734.55   12.41
  -3   1   8  743.78   12.86
  -3   1   8  740.35   13.76
   3  -1  -7  455.38    9.45
  -3   1   7  457.75   14.61
   3  -1  -6   58.63    3.19
  -3   1   6   60.81    3.72
  -3   1   6   52.37    4.57
   3  -1  -6   59.33    4.11
  -3   1   5  183.48    6.90
  -3   1   5  210.86    8.38
   3  -1  -5  195.21    6.66
  -3   1   5  205.56    7.18
  -3   1   4 1219.47   18.25
  -3   1   4 1238.19   17.53
   3  -1  -4 1201.89   13.96
  -3   1   3  185.56    7.13
  -3   1   3  192.78    7.24
  -3   1   3  194.35    6.90
  -3   1   3  190.88    6.97
  -3   1   3  177.48    6.33
  -3   1   2  198.51    7.38
  -3   1   2  215.32    7.69
  -3   1   2  205.03    7.13
  -3   1   2  216.56    7.38
  -3   1   2  198.95    5.84
  -3   1   1   67.79    4.32
  -3   1   1   79.34    4.67
  -3   1   1   67.94    4.13
  -3   1   1   78.72    4.46
  -3   1   1   68.76    2.87
  -3   1   0   47.76    3.50
  -3   1   0   47.14    3.46
  -3   1   0   50.51    3.70
  -3   1   0   51.84    3.75
  -3   1  -1 2062.74   23.66
  -3   1  -1 2056.01   22.94
  -3   1  -2  917.17   15.37
  -3   1  -2  922.48   15.22
  -3   1  -2  946.18   15.89
  -3   1  -2  963.39   15.98
  -3   1  -3 1308.43   18.56
  -3   1  -3 1313.81   12.57
  -3   1  -3 1269.38   18.63
  -3   1  -4  186.78    5.57
  -3   1  -4  188.76    7.01
  -3   1  -4  197.68    7.11
  -3   1  -4  188.68    7.01
  -3   1  -5  341.89    9.22
  -3   1  -5  339.74    7.33
  -3   1  -5  356.51    9.41
  -3   1  -5  367.95    9.00
  -3   1  -5  350.08    7.65
  -3   1  -5  358.05    9.37
  -3   1  -6  310.46   10.12
  -3   1  -6  300.37    9.17
  -3   1  -6  305.04    7.73
  -3   1  -6  296.09    7.40
  -3   1  -7  498.28   14.04
  -3   1  -7  484.59   12.89
  -3   1  -7  479.75   10.48
  -3   1  -7  491.69   10.29
  -3   1  -8  725.62   13.68
  -3   1  -8  770.21   17.69
  -3   1  -8  759.04   13.41
  -3   1  -8  737.58   13.80
  -3   1  -8  770.66   13.78
  -3   1  -8  728.81   12.93
  -3   1  -8  722.00   14.01
  -3   1  -9   91.40    4.53
  -3   1  -9   93.04    5.12
  -3   1  -9   90.99    5.60
  -3   1  -9   97.82    6.76
  -3   1  -9   93.54    5.46
  -3   1  -9   96.62    5.10
  -3   1  -9   95.95    4.95
  -3   1  -9   86.46    4.60
  -3   1  -9  100.22    5.26
  -3   1  -9   97.33    5.08
  -3   1  -9   92.64    5.17
  -3   1 -10    5.10    1.27
  -3   1 -10    3.55    1.21
  -3   1 -10    2.05    0.95
  -3   1 -10    1.78    0.82
  -3   1 -10    2.13    0.88
  -3   1 -10    2.92    1.24
  -3   1 -10    2.25    0.85
  -3   1 -10    3.73    1.11
  -3   1 -10    2.24    0.95
  -3   1 -11  215.74    8.11
  -3   1 -11  215.50    8.95
  -3   1 -11  228.98    8.56
  -3   1 -11  205.43    7.21
  -3   1 -11  203.10    8.00
  -3   1 -11  212.57    7.26
  -3   1 -11  218.56    8.13
  -3   1 -11  202.97    7.48
  -3   1 -11  208.62    7.86
  -3   1 -12  677.54   13.99
  -3   1 -12  633.83   12.11
  -3   1 -12  660.02   15.24
  -3   1 -12  682.34   13.98
   3  -1  12  601.38   11.39
  -3   1 -12  638.54   13.42
  -3   1 -12  618.97   11.48
  -3   1 -13   54.28    3.69
  -3   1 -13   49.12    3.08
  -3   1 -13   49.83    3.96
   3  -1  13   49.10    3.31
  -3   1 -13   45.59    3.23
  -3   1 -13   51.78    3.65
  -3   1 -14    4.70    0.90
  -3   1 -14    8.10    1.33
   3  -1  14    5.11    1.02
  -3   1 -14    6.34    1.33
  -3   1 -14    4.28    0.80
  -3   1 -15   40.44    2.62
  -3   1 -15   36.99    2.46
   3  -1  15   38.25    2.13
   3  -1  15   41.07    2.41
   3   0 -15   80.16    2.85
   3   0 -15   89.56    3.22
   3   0 -14  157.82    4.94
  -3   0  14  154.67    4.65
   3   0 -14  175.51    5.46
   3   0 -14  168.90    5.45
  -3   0  14  165.86    5.28
   3   0 -13  185.57    6.34
  -3   0  13  183.48    6.58
   3   0 -13  184.16    6.40
   3   0 -13  182.02    6.02
  -3   0  13  195.99    6.63
  -3   0  13  179.27    6.35
   3   0 -13  180.52    6.15
  -3   0  12  169.31    6.71
   3   0 -12  167.40    6.28
   3   0 -12  175.43    6.38
   3   0 -12  169.33    6.51
   3   0 -12  179.37    6.82
  -3   0  12  180.78    7.27
  -3   0  11   92.15    5.13
   3   0 -11   93.17    4.85
   3   0 -11   84.57    4.64
  -3   0  11   91.04    5.06
   3   0 -11  103.26    5.27
  -3   0  11   87.90    5.38
   3   0 -11   90.56    4.98
  -3   0  10 1084.79   16.51
  -3   0  10 1060.96   17.29
   3   0 -10 1040.13   16.18
   3   0 -10 1066.54   16.31
  -3   0  10 1060.96   17.16
   3   0 -10 1112.00   17.16
   3   0 -10 1072.56   17.02
  -3   0  10 1088.88   19.29
  -3   0   9 1074.17   25.43
  -3   0   9 1147.29   17.29
  -3   0   9 1109.50   17.22
   3   0  -9 1119.87   16.13
   3   0  -9 1128.47   16.27
  -3   0   9 1144.56   19.39
  -3   0   9 1121.18   19.04
   3   0  -9 1136.74   17.01
   3   0  -9 1178.78   17.10
  -3   0   9 1109.98   17.19
  -3   0   8  432.84   11.33
  -3   0   8  433.34   11.20
   3   0  -8  443.48   10.02
  -3   0   8  431.01   11.52
  -3   0   8  434.07    9.57
  -3   0   8  426.15   10.13
   3   0  -8  451.49   10.03
  -3   0   8  452.22   10.64
  -3   0   8  428.35   10.23
  -3   0   8  419.12   15.08
   3   0  -7  133.83    5.09
   3   0  -6   34.52    3.23
   3   0  -6   36.57    2.47
   3   0  -5  508.23   10.94
  -3   0   5  519.79   10.79
  -3   0   5  507.52   10.73
   3   0  -5  495.74    8.33
   3   0  -4 1349.27   15.12
  -3   0   4 1370.21   18.34
  -3   0   4 1380.50   18.24
  -3   0   3  260.80    7.94
  -3   0   3  254.96    8.03
  -3   0   3  263.88    8.09
  -3   0   3  272.06    8.25
  -3   0   2  518.41   11.27
  -3   0   2  461.93    8.42
  -3   0   2  502.70   11.28
  -3   0   2  480.97   11.10
  -3   0   2  508.89   11.41
  -3   0   1   12.58    1.82
  -3   0   1   17.65    2.10
  -3   0   1   12.87    1.09
  -3   0   1   14.89    1.03
  -3   0   1   12.42    1.81
  -3   0   1   15.39    2.00
  -3   0   0 1563.63   19.95
  -3   0   0 1580.48   20.19
  -3   0  -1 1545.06   19.62
  -3   0  -1 1639.83   20.11
  -3   0  -2  857.47   14.57
  -3   0  -2  898.43   15.19
  -3   0  -2  877.04   14.73
  -3   0  -2  860.35   14.58
  -3   0  -3   47.95    2.44
  -3   0  -3   48.23    3.47
  -3   0  -3   49.52    3.56
  -3   0  -4  210.98    7.18
  -3   0  -4  212.34    7.31
  -3   0  -4  220.26    6.32
  -3   0  -4  214.76    4.99
  -3   0  -4  206.53    7.03
  -3   0  -4  211.80    7.31
  -3   0  -5 2113.39   22.46
  -3   0  -5 2201.55   23.29
  -3   0  -5 2159.51   18.32
  -3   0  -5 2227.92   23.05
  -3   0  -5 2167.52   19.52
  -3   0  -5 2085.51   21.82
  -3   0  -6 1739.20   16.70
  -3   0  -6 1802.63   20.35
  -3   0  -6 1695.53   19.42
  -3   0  -6 1754.77   23.02
  -3   0  -6 1729.69   17.96
  -3   0  -6 1768.80   20.49
  -3   0  -7  388.97    9.24
  -3   0  -7  412.09   12.33
  -3   0  -7  391.17   10.92
  -3   0  -7  392.96    8.63
  -3   0  -8    0.88    0.80
  -3   0  -8    2.94    1.08
  -3   0  -8    0.86    0.61
  -3   0  -8    1.01    0.60
  -3   0  -9   58.45    4.10
  -3   0  -9   48.90    3.79
  -3   0  -9   52.46    4.17
  -3   0  -9   58.57    3.42
  -3   0  -9   50.40    3.49
  -3   0  -9   49.64    3.54
  -3   0  -9   57.59    4.15
  -3   0  -9   50.82    3.64
  -3   0  -9   52.52    3.79
  -3   0  -9   51.39    5.11
  -3   0  -9   50.50    3.77
  -3   0  -9   52.67    4.77
  -3   0  -9   58.96    3.87
  -3   0 -10  268.97    9.16
  -3   0 -10  266.43    9.76
  -3   0 -10  256.08   12.10
  -3   0 -10  259.73    8.17
  -3   0 -10  259.54    9.07
  -3   0 -10  248.58    8.06
  -3   0 -10  261.33    8.83
  -3   0 -10  271.84    8.89
  -3   0 -10  270.13    8.62
  -3   0 -11  554.04   14.31
  -3   0 -11  537.49   12.82
  -3   0 -11  559.21   11.85
  -3   0 -11  541.95   11.94
  -3   0 -11  577.95   12.71
  -3   0 -11  575.51   12.93
  -3   0 -11  554.43   13.38
  -3   0 -12   40.21    3.21
  -3   0 -12   46.88    3.84
  -3   0 -12   41.00    3.65
  -3   0 -12   40.33    3.43
  -3   0 -12   42.72    3.11
  -3   0 -12   41.89    3.41
  -3   0 -12   42.06    3.90
  -3   0 -13   13.95    2.18
  -3   0 -13   17.76    2.05
  -3   0 -13   15.62    2.22
   3   0  13   16.04    1.99
  -3   0 -13   15.50    2.06
  -3   0 -13   14.45    1.83
  -3   0 -13   16.25    2.18
  -3   0 -14    0.35    0.54
  -3   0 -14    0.13    0.64
  -3   0 -14    0.42    0.38
  -3   0 -14    0.52    0.48
   3   0  14    0.48    0.49
  -3   0 -15    2.11    0.70
  -3   0 -15    2.00    0.71
   3   0  15    2.27    0.65
   3   0  15    2.57    0.75
  -3   0 -16   42.33    2.01
   3   0  16   45.58    2.13
  -3   0 -16   38.83    2.18
   3   1 -15   14.02    1.11
   3   1 -15   14.97    1.18
   3   1 -14   52.77    2.90
   3   1 -14   55.82    2.99
  -3  -1  14   51.49    2.71
  -3  -1  14   54.12    2.78
  -3  -1  13    1.59    0.64
   3   1 -13    2.06    0.70
   3   1 -13    0.73    0.65
  -3  -1  13    1.52    0.69
   3   1 -13    1.94    0.70
  -3  -1  13    2.74    0.84
  -3  -1  12   31.67    2.83
   3   1 -12   27.68    2.57
   3   1 -12   30.35    2.68
   3   1 -12   29.95    2.67
  -3  -1  12   29.29    2.91
   3   1 -12   30.10    2.63
   3   1 -12   26.81    2.65
  -3  -1  11  305.36    8.80
   3   1 -11  302.66    8.69
  -3  -1  11  297.92    9.84
   3   1 -11  313.46    9.29
  -3  -1  11  288.86    8.89
   3   1 -11  290.96    8.64
   3   1 -11  293.81    8.64
  -3  -1  10  128.47    5.62
  -3  -1  10   97.19    7.85
   3   1 -10  116.01    8.45
  -3  -1  10  129.11    6.04
   3   1 -10  127.80    5.80
   3   1 -10  129.23    5.81
  -3  -1  10  116.77    5.57
   3   1 -10  119.78    5.53
  -3  -1  10  122.85    6.49
  -3  -1  10  118.66    6.32
   3   1 -10  127.20    5.94
  -3  -1   9    2.18    0.98
  -3  -1   9    1.92    0.91
  -3  -1   9    3.99    1.18
   3   1  -9    1.45    0.79
   3   1  -9    2.64    1.35
  -3  -1   9    4.04    1.09
   3   1  -9    2.36    0.88
  -3  -1   9    1.61    0.79
  -3  -1   9    3.75    1.06
  -3  -1   9    3.80    1.10
   3   1  -9    0.85    0.60
  -3  -1   8   54.68    4.19
  -3  -1   8   63.35    4.37
  -3  -1   8   62.13    4.39
   3   1  -8   63.49    3.97
   3   1  -8   63.07    3.76
  -3  -1   8   58.85    3.72
  -3  -1   8   63.58    4.08
   3   1  -8   62.06    3.79
  -3  -1   8   57.87    3.79
  -3  -1   8   61.01    3.84
  -3  -1   8   60.43    4.03
  -3  -1   7    7.08    1.47
  -3  -1   7    5.95    1.36
   3   1  -7    5.44    1.08
  -3  -1   7    7.24    1.30
   3   1  -6  209.40    5.90
  -3  -1   5  371.30    9.22
   3   1  -5  364.83    7.09
  -3  -1   5  377.10    9.31
  -3  -1   4 1262.47   17.60
  -3  -1   4 1219.44   17.42
  -3  -1   3 1538.39   19.80
  -3  -1   3 1530.71   19.89
  -3  -1   2  141.61    6.16
  -3  -1   2  149.90    6.22
  -3  -1   2  138.65    6.07
  -3  -1   1  389.25    7.38
   3   1  -1  371.06    5.10
  -3  -1   1  404.90   10.22
  -3  -1   1  395.84   10.22
  -3  -1   1  401.10   10.07
  -3  -1   1  413.21   10.47
  -3  -1   0  384.81   10.20
  -3  -1   0  382.42    6.71
  -3  -1   0  372.79    5.67
  -3  -1  -1    8.43    0.98
  -3  -1  -1    8.66    0.90
  -3  -1  -1    8.94    1.58
  -3  -1  -1   11.87    1.70
  -3  -1  -2   39.06    1.54
  -3  -1  -2   41.95    2.23
  -3  -1  -2   40.43    3.29
  -3  -1  -2   39.05    3.24
  -3  -1  -2   42.29    3.42
  -3  -1  -2   45.94    3.33
  -3  -1  -3  778.24    9.58
  -3  -1  -3  768.47   14.58
  -3  -1  -3  807.23   14.81
  -3  -1  -3  801.34   14.89
  -3  -1  -3  775.45   13.81
  -3  -1  -4  135.22    3.39
  -3  -1  -4  145.15    6.25
  -3  -1  -4  139.99    6.13
  -3  -1  -4  137.75    6.10
  -3  -1  -5  209.79    6.91
  -3  -1  -5  200.67    7.37
  -3  -1  -5  203.17    7.24
  -3  -1  -6   53.41    3.92
  -3  -1  -6   57.25    3.20
  -3  -1  -6   61.22    3.93
  -3  -1  -6   51.42    3.53
  -3  -1  -7   65.55    3.32
  -3  -1  -7   66.11    3.86
  -3  -1  -7   74.44    5.16
  -3  -1  -7   65.98    3.73
  -3  -1  -8  148.67    5.45
  -3  -1  -8  144.74    5.92
  -3  -1  -8  153.80    8.11
  -3  -1  -9  136.94    6.62
  -3  -1  -9  134.47    8.19
  -3  -1  -9  128.09    5.98
  -3  -1  -9  133.18    5.66
  -3  -1  -9  134.18    5.55
  -3  -1  -9  128.97    6.32
  -3  -1  -9  137.33    6.45
  -3  -1  -9  128.69    5.67
  -3  -1  -9  119.66    5.78
  -3  -1 -10  101.96    5.39
  -3  -1 -10  107.16    6.10
  -3  -1 -10  118.79    8.16
  -3  -1 -10  104.30    5.19
  -3  -1 -10  112.84    5.38
  -3  -1 -10  107.81    5.97
  -3  -1 -10  100.52    5.74
  -3  -1 -10  114.87    5.47
  -3  -1 -10   97.82    5.40
  -3  -1 -11   11.62    1.86
  -3  -1 -11   12.38    2.83
  -3  -1 -11   12.53    1.89
  -3  -1 -11    9.85    2.01
  -3  -1 -11    9.38    1.65
  -3  -1 -11   13.63    2.21
  -3  -1 -11   10.73    1.73
  -3  -1 -11   10.45    1.82
  -3  -1 -11   11.16    2.03
  -3  -1 -12    7.17    1.69
  -3  -1 -12    7.06    1.47
  -3  -1 -12    7.12    1.59
  -3  -1 -12    5.95    1.59
  -3  -1 -12    8.02    1.50
  -3  -1 -12    7.49    1.51
   3   1  12    4.69    1.16
  -3  -1 -12    8.73    1.45
  -3  -1 -12    5.47    1.29
  -3  -1 -12    7.33    1.55
  -3  -1 -13   21.27    2.65
  -3  -1 -13   23.23    2.68
   3   1  13   19.23    2.18
  -3  -1 -13   21.18    2.68
  -3  -1 -13   19.10    2.09
  -3  -1 -13   22.79    2.44
  -3  -1 -13   22.23    2.37
  -3  -1 -14   24.91    2.55
  -3  -1 -14   27.42    2.71
   3   1  14   22.52    2.13
  -3  -1 -14   21.59    2.45
  -3  -1 -14   21.23    2.09
  -3  -1 -14   22.77    2.53
   3   1  15   34.35    2.51
   3   1  15   36.90    2.32
  -3  -1 -15   38.11    2.80
  -3  -1 -15   35.31    2.63
  -3  -1 -16   22.90    1.79
  -3  -1 -16   18.59    1.42
  -3  -1 -16   20.25    1.71
   3   1  16   23.03    1.68
  -3  -2  14    3.61    0.73
   3   2 -14    3.39    0.74
   3   2 -14    4.14    0.83
  -3  -2  14    3.73    0.70
   3   2 -13    1.60    0.65
   3   2 -13    2.08    0.77
  -3  -2  13    3.13    0.81
   3   2 -13    2.57    0.82
  -3  -2  13    1.76    0.70
  -3  -2  12   71.78    4.39
   3   2 -12   67.17    4.03
   3   2 -12   67.09    3.88
  -3  -2  12   67.54    3.91
   3   2 -12   65.71    3.86
   3   2 -11   10.64    1.73
   3   2 -11   10.40    1.72
  -3  -2  11    8.68    1.57
  -3  -2  11    7.97    1.65
  -3  -2  11    8.83    1.74
   3   2 -11   10.78    1.78
   3   2 -11    9.24    1.51
  -3  -2  11    8.13    1.45
  -3  -2  10   47.84    4.13
  -3  -2  10   52.91    4.19
   3   2 -10   47.90    3.71
   3   2 -10   48.91    3.40
  -3  -2  10   48.05    3.70
   3   2 -10   51.18    3.52
  -3  -2  10   48.11    3.68
   3   2 -10   52.61    3.79
   3   2 -10   51.62    3.74
  -3  -2  10   56.17    3.70
  -3  -2  10   50.36    3.49
   3   2  -9   57.25    4.02
  -3  -2   9   52.08    4.32
  -3  -2   9   51.95    4.07
  -3  -2   9   54.90    4.20
   3   2  -9   55.17    3.63
  -3  -2   9   55.60    4.13
   3   2  -9   64.58    6.22
   3   2  -9   58.89    3.72
   3   2  -9   53.46    3.78
  -3  -2   9   52.88    3.79
  -3  -2   9   53.67    3.61
  -3  -2   9   63.11    4.09
  -3  -2   8  145.88    6.99
  -3  -2   8  155.37    6.82
  -3  -2   8  160.08    7.13
   3   2  -8  155.04    5.97
  -3  -2   8  145.59    6.19
  -3  -2   8  142.84    6.05
   3   2  -8  153.61    6.18
   3   2  -8  156.92    9.32
   3   2  -8  146.98    5.63
  -3  -2   8  139.58    6.49
  -3  -2   8  147.90    6.32
   3   2  -7  143.61    5.51
  -3  -2   7  139.35    6.12
  -3  -2   7  142.58    6.62
  -3  -2   7  145.39    5.87
  -3  -2   7  142.88    5.75
   3   2  -7  136.44    8.22
   3   2  -7  145.92    5.28
  -3  -2   7  142.58    6.36
  -3  -2   7  140.13    5.67
  -3  -2   7  141.41    6.23
   3   2  -6   21.15    3.01
  -3  -2   5  121.33    5.51
   3   2  -5  132.87    6.89
  -3  -2   4  223.48    7.81
  -3  -2   4  229.01    7.96
  -3  -2   4  217.67    7.69
   3   2  -4  215.96    7.95
  -3  -2   3  119.64    5.85
  -3  -2   3  118.89    5.78
  -3  -2   3  118.65    5.85
   3   2  -3  124.90    5.35
  -3  -2   2  320.86    8.78
   3   2  -2  300.09    7.16
  -3  -2   2  318.31    9.64
  -3  -2   2  295.54    9.31
  -3  -2   2  313.09    9.54
   3   2  -1   77.96    2.99
  -3  -2   1   88.76    4.30
  -3  -2   1   88.02    5.07
  -3  -2   1   94.62    5.21
  -3  -2   1   81.84    4.94
  -3  -2   0  345.72   10.22
  -3  -2   0  350.83    8.00
  -3  -2   0  355.78    7.55
  -3  -2  -1 2184.79   19.59
  -3  -2  -1 2251.74   18.79
  -3  -2  -1 2163.32   25.49
  -3  -2  -1 2224.20   25.84
  -3  -2  -1 2199.64   25.41
  -3  -2  -2  731.86    8.59
  -3  -2  -2  752.83   11.54
  -3  -2  -2  767.22   11.45
  -3  -2  -2  763.49   14.99
  -3  -2  -2  779.02   15.28
  -3  -2  -3   32.46    2.14
  -3  -2  -3   34.28    2.60
  -3  -2  -3   31.10    3.06
  -3  -2  -3   29.91    3.10
  -3  -2  -3   34.41    3.22
  -3  -2  -4   87.08    4.03
  -3  -2  -4   90.78    4.60
  -3  -2  -4   81.71    4.98
  -3  -2  -4   85.48    5.17
  -3  -2  -4   82.71    5.00
  -3  -2  -5   41.17    3.12
  -3  -2  -5   43.98    3.68
  -3  -2  -5   40.48    3.45
  -3  -2  -5   38.86    3.37
  -3  -2  -6    5.01    1.27
  -3  -2  -6    3.70    1.08
  -3  -2  -6    7.73    1.48
  -3  -2  -6    5.54    1.27
  -3  -2  -7  174.24    6.82
  -3  -2  -7  194.97    8.32
  -3  -2  -8  562.61    9.99
  -3  -2  -8  577.00   15.62
  -3  -2  -8  563.92   11.67
  -3  -2  -9   61.23    4.36
  -3  -2  -9   57.62    4.14
  -3  -2  -9   56.48    5.30
  -3  -2  -9   59.35    4.05
  -3  -2  -9   57.10    3.70
  -3  -2  -9   60.61    3.55
  -3  -2  -9   56.96    4.40
  -3  -2  -9   54.43    4.16
  -3  -2  -9   61.45    3.93
  -3  -2  -9   59.64    3.97
  -3  -2 -10    7.50    1.75
  -3  -2 -10    6.47    1.51
  -3  -2 -10    7.94    1.63
  -3  -2 -10    5.28    1.76
  -3  -2 -10    7.36    1.44
  -3  -2 -10    7.35    1.37
  -3  -2 -10    7.22    1.49
  -3  -2 -10    9.31    1.64
  -3  -2 -10    8.66    1.79
  -3  -2 -11  566.62   14.19
  -3  -2 -11  574.45   14.01
  -3  -2 -11  572.04   13.41
  -3  -2 -11  572.98   18.60
  -3  -2 -11  557.50   12.44
  -3  -2 -11  577.94   12.00
   3   2  11  565.66   11.75
  -3  -2 -11  576.86   12.14
  -3  -2 -11  581.19   12.62
  -3  -2 -11  592.96   14.51
  -3  -2 -12  870.70   17.61
  -3  -2 -12  868.73   17.11
  -3  -2 -12  861.44   16.11
  -3  -2 -12  832.79   16.37
  -3  -2 -12  847.44   15.28
  -3  -2 -12  872.18   14.73
   3   2  12  858.20   14.58
  -3  -2 -12  855.39   14.65
  -3  -2 -12  917.26   17.63
   3   2  13   58.48    3.72
  -3  -2 -13   64.29    4.48
  -3  -2 -13   55.98    3.93
  -3  -2 -13   57.35    4.26
  -3  -2 -13   57.81    4.16
  -3  -2 -13   57.90    4.42
  -3  -2 -13   61.83    4.35
  -3  -2 -13   56.22    3.65
  -3  -2 -13   58.85    3.91
  -3  -2 -14    6.65    1.37
  -3  -2 -14    8.02    1.40
  -3  -2 -14    6.76    1.40
   3   2  14    6.52    1.18
   3   2  14    7.74    1.42
  -3  -2 -14    8.33    1.53
  -3  -2 -14    8.37    1.67
  -3  -2 -15  111.02    4.75
  -3  -2 -15  107.85    5.00
  -3  -2 -15  100.98    4.38
  -3  -2 -15  106.33    4.96
   3   2  15  115.85    4.70
  -3  -2 -16  223.45    5.67
  -3  -2 -16  227.34    5.72
  -3  -2 -16  237.87    5.92
   3   3 -14  112.57    3.32
  -3  -3  14  104.74    3.09
   3   3 -13  291.10    6.88
   3   3 -13  285.93    6.43
   3   3 -13  283.97    6.53
  -3  -3  13  299.72    7.01
  -3  -3  13  301.88    7.40
   3   3 -12  108.84    4.14
   3   3 -12  115.44    5.02
  -3  -3  12  116.98    5.27
  -3  -3  12  111.35    4.71
   3   3 -12  112.84    4.77
   3   3 -12  117.88    4.91
  -3  -3  11   65.53    4.43
  -3  -3  11   64.13    4.23
   3   3 -11   63.93    4.10
  -3  -3  11   63.77    3.92
   3   3 -11   58.90    3.81
   3   3 -11   57.82    3.74
   3   3 -11   58.72    3.54
  -3  -3  11   53.19    3.58
  -3  -3  10  403.31   10.74
  -3  -3  10  380.76   10.04
   3   3 -10  399.92   10.34
   3   3 -10  399.00   10.27
  -3  -3  10  377.96   11.19
  -3  -3  10  386.89   10.84
   3   3 -10  400.96   10.54
  -3  -3  10  382.04   10.45
   3   3 -10  385.04    9.63
   3   3 -10  363.43    9.04
  -3  -3  10  392.06    9.36
  -3  -3   9  305.18    9.79
   3   3  -9  282.02   13.05
  -3  -3   9  310.29    9.14
   3   3  -9  297.46    9.05
   3   3  -9  314.47    9.43
  -3  -3   9  303.53   10.30
  -3  -3   9  311.07    9.76
  -3  -3   9  308.07    9.93
   3   3  -9  300.80    8.50
   3   3  -9  309.05    8.90
  -3  -3   9  290.29    8.77
  -3  -3   8  294.52    9.72
   3   3  -8  298.67   13.14
  -3  -3   8  293.24    8.80
  -3  -3   8  287.91    9.61
  -3  -3   8  288.30    9.99
  -3  -3   8  297.35    9.37
  -3  -3   8  303.06   10.02
  -3  -3   8  290.84    8.14
   3   3  -8  293.96    8.61
   3   3  -8  288.84    8.35
   3   3  -7    8.17    1.51
   3   3  -7    8.54    1.45
  -3  -3   7    7.45    1.46
  -3  -3   7    9.66    1.79
   3   3  -7   11.23    2.51
  -3  -3   7    8.56    1.58
  -3  -3   7    7.67    1.55
  -3  -3   7    7.42    1.40
  -3  -3   6  670.74   14.09
  -3  -3   6  681.20   12.52
  -3  -3   6  676.52   13.40
   3   3  -6  705.44   18.38
  -3  -3   6  703.40   14.37
  -3  -3   6  675.31   12.64
   3   3  -6  713.94   12.65
  -3  -3   5  618.74   13.34
  -3  -3   5  640.28   13.36
  -3  -3   4  910.10   16.96
  -3  -3   4  920.94   11.82
   3   3  -4  973.44   18.12
  -3  -3   4  948.16   17.45
  -3  -3   4  969.93   17.32
  -3  -3   4  929.92   12.00
  -3  -3   3  450.63   12.24
  -3  -3   3  485.27   12.49
  -3  -3   3  473.29    8.75
  -3  -3   3  475.14   12.79
   3   3  -3  455.23   11.24
  -3  -3   3  463.42    8.67
  -3  -3   3  482.53   12.69
  -3  -3   2  197.84    8.16
  -3  -3   2  199.02    5.70
  -3  -3   2  215.64    8.40
  -3  -3   2  214.90    8.09
   3   3  -2  194.84    6.57
  -3  -3   2  197.14    5.66
  -3  -3   2  215.28    8.56
  -3  -3   1  313.79   10.31
  -3  -3   1  302.76    7.05
  -3  -3   1  327.75   10.44
   3   3  -1  301.52    7.14
  -3  -3   1  316.55    9.23
  -3  -3   1  318.02    7.18
  -3  -3   1  333.50   10.52
  -3  -3   0 1714.63   23.82
  -3  -3   0 1717.88   20.71
  -3  -3   0 1754.90   20.11
  -3  -3   0 1680.51   23.78
  -3  -3  -1  390.31    9.71
  -3  -3  -1  405.13    9.52
  -3  -3  -2  175.68    7.67
  -3  -3  -2  161.44    6.26
  -3  -3  -2  167.48    6.20
  -3  -3  -2  172.83    7.61
  -3  -3  -3  447.86   12.61
  -3  -3  -3  448.19   12.44
  -3  -3  -3  440.07   10.33
  -3  -3  -3  445.46   10.46
  -3  -3  -3  455.40   12.39
  -3  -3  -4    1.07    0.78
  -3  -3  -4    2.45    0.68
  -3  -3  -4    0.54    0.46
  -3  -3  -4    1.88    0.85
  -3  -3  -4    1.36    0.78
  -3  -3  -5 1590.29   23.73
  -3  -3  -5 1488.15   15.99
  -3  -3  -5 1550.35   23.05
  -3  -3  -5 1512.69   19.83
  -3  -3  -5 1549.34   21.83
  -3  -3  -5 1481.27   15.70
  -3  -3  -5 1542.96   22.72
  -3  -3  -6 1463.57   15.60
  -3  -3  -6 1515.71   22.65
  -3  -3  -6 1532.40   21.89
  -3  -3  -6 1529.59   22.36
  -3  -3  -6 1478.05   15.56
  -3  -3  -7  658.11   15.62
  -3  -3  -7  608.69   14.12
  -3  -3  -7  641.91   14.06
  -3  -3  -7  632.06   14.01
  -3  -3  -8    4.99    1.56
  -3  -3  -9  518.70   12.57
  -3  -3  -9  548.70   11.75
  -3  -3  -9  543.06   11.73
  -3  -3  -9  565.37   13.00
  -3  -3  -9  549.21   13.03
  -3  -3  -9  556.25   16.66
  -3  -3  -9  532.22   13.16
  -3  -3 -10 1662.31   24.10
  -3  -3 -10 1703.84   23.33
  -3  -3 -10 1727.59   23.78
  -3  -3 -10 1618.70   23.04
  -3  -3 -10 1703.88   21.31
  -3  -3 -10 1699.67   24.91
  -3  -3 -10 1691.89   30.94
  -3  -3 -10 1707.29   22.62
  -3  -3 -10 1695.60   21.03
  -3  -3 -11  411.72   12.35
  -3  -3 -11  414.43   11.67
  -3  -3 -11  415.07   11.90
  -3  -3 -11  405.00   15.64
  -3  -3 -11  397.09   11.57
  -3  -3 -11  419.04   12.59
  -3  -3 -11  413.30   10.33
  -3  -3 -11  411.73   10.73
  -3  -3 -11  401.52    9.42
  -3  -3 -12   70.05    4.74
  -3  -3 -12   84.71    5.31
  -3  -3 -12   76.97    4.71
   3   3  12   80.97    4.88
  -3  -3 -12   72.33    4.85
  -3  -3 -12   74.68    4.19
  -3  -3 -12   79.21    5.45
  -3  -3 -12   81.40    5.46
  -3  -3 -12   73.53    4.08
   3   3  13   31.87    3.03
  -3  -3 -13   28.15    2.90
  -3  -3 -13   29.49    3.02
  -3  -3 -13   26.39    2.69
  -3  -3 -13   28.81    3.00
  -3  -3 -13   32.90    3.30
  -3  -3 -13   24.80    2.98
  -3  -3 -13   31.83    3.07
  -3  -3 -14   48.22    3.86
  -3  -3 -14   43.91    3.29
  -3  -3 -14   53.54    3.80
  -3  -3 -14   41.83    3.27
  -3  -3 -14   48.76    3.61
  -3  -3 -14   47.13    3.69
   3   3  14   53.73    3.64
  -3  -3 -15  176.24    5.49
  -3  -3 -15  200.41    6.58
  -3  -3 -15  185.38    6.24
   3   3  15  187.75    6.06
  -3  -3 -15  185.48    6.33
  -3  -3 -15  184.49    6.65
  -3  -3 -16  148.34    4.57
  -3  -3 -16  143.54    4.83
   3   3  16  149.66    4.51
  -3  -4  13    5.51    0.86
  -3  -4  13    6.74    1.04
  -3  -4  13    5.30    0.76
   3   4 -13    5.90    0.85
  -3  -4  12    5.90    1.13
  -3  -4  12    6.34    0.97
   3   4 -12    5.42    0.94
   3   4 -12    7.02    1.14
   3   4 -12    5.45    1.06
   3   4 -11    8.23    1.41
   3   4 -11    6.07    1.26
  -3  -4  11    5.77    1.15
  -3  -4  11    5.84    1.23
  -3  -4  11    4.33    1.16
  -3  -4  11    6.09    1.25
   3   4 -11    4.84    1.07
   3   4 -11    7.29    1.20
  -3  -4  10   11.06    1.95
  -3  -4  10   10.96    1.77
  -3  -4  10   12.16    1.83
  -3  -4  10   11.19    1.71
   3   4 -10   12.29    1.85
   3   4 -10   15.06    2.02
   3   4 -10    9.43    1.56
   3   4 -10   13.60    1.80
  -3  -4  10   11.60    1.87
  -3  -4   9  110.34    5.93
  -3  -4   9  111.93    5.46
   3   4  -9  112.81    5.59
  -3  -4   9  106.39    6.07
  -3  -4   9  108.94    5.61
   3   4  -9   99.60    5.32
  -3  -4   9  111.21    5.86
   3   4  -9  105.88    5.14
   3   4  -9  108.26    5.36
  -3  -4   9  106.90    5.19
  -3  -4   8   75.47    4.50
  -3  -4   8   83.39    5.18
  -3  -4   8   86.80    7.64
   3   4  -8   82.14    7.04
  -3  -4   8   78.78    4.76
  -3  -4   8   78.66    5.19
  -3  -4   8   84.86    5.36
   3   4  -8   79.52    4.55
   3   4  -8   77.74    4.64
   3   4  -7   12.11    1.87
   3   4  -7   13.91    1.92
  -3  -4   7   13.96    2.20
   3   4  -7   18.84    3.35
  -3  -4   7   15.45    2.02
  -3  -4   7   16.78    2.33
  -3  -4   7   13.74    2.20
  -3  -4   7   14.89    2.05
  -3  -4   7   19.10    2.61
  -3  -4   7   17.29    2.23
  -3  -4   7   13.34    1.82
   3   4  -6  324.47    9.06
  -3  -4   6  321.68   10.05
  -3  -4   6  311.27    8.80
  -3  -4   6  317.97   10.09
   3   4  -6  327.31   13.05
  -3  -4   6  300.70    8.47
  -3  -4   6  317.91    9.62
   3   4  -6  307.06    8.68
  -3  -4   6  287.11    8.38
  -3  -4   6  315.89    8.96
  -3  -4   5  137.33    6.48
  -3  -4   5  142.85    6.40
  -3  -4   5  139.40    5.84
  -3  -4   5  141.42    6.15
  -3  -4   5  143.79    5.81
  -3  -4   5  146.15    8.85
   3   4  -5  135.68    7.90
  -3  -4   4  127.27    4.74
  -3  -4   4  125.16    6.68
  -3  -4   4  112.78    6.39
  -3  -4   4  127.21    4.74
  -3  -4   4  128.13    6.80
  -3  -4   4  128.93    7.85
   3   4  -4  128.69    7.16
  -3  -4   3  111.50    6.50
  -3  -4   3  112.92    4.59
  -3  -4   3   99.73    6.19
  -3  -4   3  103.53    6.32
  -3  -4   3  111.62    4.56
   3   4  -3  104.69    5.94
  -3  -4   3  114.14    6.91
  -3  -4   2  648.30   11.14
  -3  -4   2  691.34   16.24
  -3  -4   2  648.62   15.91
   3   4  -2  622.39   13.31
  -3  -4   2  685.52   16.05
  -3  -4   2  663.99   11.20
  -3  -4   2  681.22   16.23
  -3  -4   1  287.25    7.43
  -3  -4   1  293.15   10.69
   3   4  -1  292.08    8.30
  -3  -4   1  297.23   10.14
  -3  -4   1  299.30   10.72
  -3  -4   1  294.08    7.48
  -3  -4   0 1098.70   14.38
  -3  -4   0 1131.02   20.81
  -3  -4   0 1148.57   19.16
   3   4   0 1046.24   14.31
  -3  -4   0 1142.85   18.49
  -3  -4   0 1094.81   14.35
  -3  -4   0 1083.43   20.50
  -3  -4  -1   96.39    5.42
  -3  -4  -1  105.29    5.55
  -3  -4  -2   34.03    2.57
  -3  -4  -2   32.47    3.54
  -3  -4  -2   35.05    3.26
  -3  -4  -2   38.02    3.36
  -3  -4  -2   51.44    3.10
  -3  -4  -2   53.00    4.55
  -3  -4  -3   17.27    2.64
  -3  -4  -3   15.76    1.77
  -3  -4  -3   18.27    2.35
  -3  -4  -3   18.77    2.40
  -3  -4  -3   17.23    1.81
  -3  -4  -3   19.55    2.78
  -3  -4  -4 2050.65   20.03
  -3  -4  -4 2091.39   26.06
  -3  -4  -4 2094.75   28.93
  -3  -4  -4 2038.17   19.81
  -3  -4  -5  722.11   12.04
  -3  -4  -5  719.87   16.98
  -3  -4  -5  714.34   11.77
  -3  -4  -5  760.59   17.20
  -3  -4  -5  722.21   16.04
  -3  -4  -6   89.70    5.92
  -3  -4  -6   88.49    4.18
  -3  -4  -6   98.97    6.44
  -3  -4  -6   94.24    4.28
  -3  -4  -6   98.98    6.18
  -3  -4  -6   91.78    5.60
  -3  -4  -6   93.20    6.11
  -3  -4  -7   14.92    2.40
  -3  -4  -7   19.34    2.81
  -3  -4  -7   18.05    2.69
  -3  -4  -7   16.60    2.50
  -3  -4  -8   21.39    2.23
  -3  -4  -8   20.80    2.78
  -3  -4  -8   21.60    3.14
  -3  -4  -8   19.98    2.46
  -3  -4  -9  386.77    9.87
  -3  -4  -9  387.83    9.78
  -3  -4  -9  357.21   10.14
   3   4   9  374.38    9.60
  -3  -4  -9  394.04   14.26
  -3  -4  -9  386.57   11.36
  -3  -4  -9  379.07   10.02
  -3  -4 -10    5.74    1.50
  -3  -4 -10    3.93    1.14
   3   4  10    4.00    1.14
  -3  -4 -10    7.08    1.38
  -3  -4 -10    7.83    1.61
  -3  -4 -11   20.17    2.24
  -3  -4 -11   17.73    2.41
  -3  -4 -11   25.06    3.14
   3   4  11   19.76    2.42
  -3  -4 -11   21.64    3.65
  -3  -4 -11   21.61    2.83
  -3  -4 -12  122.96    6.02
  -3  -4 -12  122.32    6.79
   3   4  12  121.70    5.98
  -3  -4 -12  126.47    6.61
  -3  -4 -12  115.72    6.27
  -3  -4 -12  125.41    5.98
  -3  -4 -13    0.45    0.51
  -3  -4 -13    1.91    0.96
  -3  -4 -13    2.61    0.90
  -3  -4 -13    1.05    0.72
  -3  -4 -13    1.01    0.81
   3   4  13    0.95    0.67
  -3  -4 -13    0.65    0.65
  -3  -4 -14   29.61    2.98
  -3  -4 -14   29.53    2.82
  -3  -4 -14   30.33    2.55
  -3  -4 -14   27.18    2.74
  -3  -4 -14   30.41    2.86
  -3  -4 -14   31.84    2.96
   3   4  14   32.19    2.80
  -3  -4 -15   71.25    3.68
  -3  -4 -15   73.24    3.88
  -3  -4 -15   81.33    4.10
   3   4  15   77.18    3.86
  -3  -4 -15   76.82    3.92
  -3  -4 -16    6.38    0.95
   3   4  16    6.61    0.99
  -3  -4 -16    5.58    0.80
  -3  -5  12   73.27    3.32
   3   5 -12   68.45    3.05
  -3  -5  12   64.33    2.53
   3   5 -12   73.68    3.15
   3   5 -12   69.30    3.03
   3   5 -12   60.75    2.60
  -3  -5  11   16.79    1.97
   3   5 -11   15.70    1.79
  -3  -5  11   22.27    2.06
   3   5 -11   19.39    1.97
   3   5 -11   17.47    1.82
   3   5 -11   18.21    1.82
   3   5 -10  117.57    5.23
  -3  -5  10  129.45    6.04
  -3  -5  10  123.26    5.25
  -3  -5  10  136.06    5.89
   3   5 -10  128.51    5.20
   3   5 -10  127.02    5.36
  -3  -5  10  129.30    5.21
   3   5 -10  129.28    5.48
   3   5 -10  127.20    5.39
  -3  -5   9   16.99    2.07
   3   5  -9   11.81    1.80
  -3  -5   9   12.16    2.02
  -3  -5   9   12.25    1.78
  -3  -5   9   10.97    1.82
   3   5  -9   12.11    1.85
  -3  -5   9   11.79    1.67
   3   5  -9   11.11    1.73
   3   5  -9   11.09    1.81
  -3  -5   8    0.50    0.56
  -3  -5   8    0.16    0.53
  -3  -5   8    0.13    0.41
  -3  -5   8    0.66    0.55
  -3  -5   8    0.83    0.76
   3   5  -8    0.13    0.49
   3   5  -8    0.69    0.77
  -3  -5   7    0.85    0.67
  -3  -5   7    0.34    0.47
  -3  -5   7    1.60    0.83
  -3  -5   7    0.40    0.45
  -3  -5   7    0.86    0.67
  -3  -5   7    0.52    0.54
  -3  -5   7    1.43    0.92
   3   5  -7    1.14    0.83
   3   5  -7    0.14    0.47
   3   5  -6   36.32    3.23
  -3  -5   6   39.57    3.65
  -3  -5   6   38.10    3.09
  -3  -5   6   36.89    3.18
  -3  -5   6   36.78    3.04
   3   5  -6   34.27    3.12
   3   5  -6   38.25    4.67
  -3  -5   6   37.19    4.92
  -3  -5   6   36.22    3.09
  -3  -5   6   43.01    3.72
  -3  -5   6   39.29    3.71
  -3  -5   5    7.18    1.41
  -3  -5   5    8.84    1.49
  -3  -5   5   10.38    1.79
  -3  -5   5    7.08    1.51
  -3  -5   5    6.10    2.02
   3   5  -5   10.38    2.38
  -3  -5   4   34.91    3.32
  -3  -5   4   33.55    2.98
  -3  -5   4   39.35    3.04
  -3  -5   4   31.41    3.59
  -3  -5   4   33.20    2.58
  -3  -5   4   36.31    2.70
  -3  -5   4   29.50    3.50
   3   5  -4   37.60    4.19
  -3  -5   4   36.56    4.50
  -3  -5   4   37.13    3.26
  -3  -5   3   40.79    2.95
  -3  -5   3   39.47    4.16
  -3  -5   3   42.70    4.32
  -3  -5   3   40.85    2.95
  -3  -5   3   38.88    4.16
   3   5  -3   36.93    3.89
  -3  -5   3   40.92    4.57
  -3  -5   2    2.91    1.16
  -3  -5   2    2.92    0.83
  -3  -5   2    2.67    1.19
  -3  -5   2    3.25    1.29
   3   5  -2    4.96    1.37
  -3  -5   2    2.50    0.82
  -3  -5   1   57.29    3.55
  -3  -5   1   66.41    5.52
  -3  -5   1   59.19    5.05
   3   5  -1   57.18    4.20
  -3  -5   1   72.66    4.02
  -3  -5   0  143.89    5.64
  -3  -5   0  153.34    8.34
  -3  -5   0  143.67    7.58
  -3  -5   0  151.60    7.60
  -3  -5   0  142.34    8.04
  -3  -5   0  138.65    5.56
  -3  -5  -1  522.47   14.17
  -3  -5  -1  529.52   13.97
  -3  -5  -2  112.82    4.99
  -3  -5  -2  123.37    7.50
  -3  -5  -2  117.91    6.68
  -3  -5  -2  122.49    6.62
  -3  -5  -2  113.85    7.22
  -3  -5  -2  112.94    5.01
  -3  -5  -3   36.24    2.87
  -3  -5  -3   33.39    3.92
  -3  -5  -3   34.27    3.55
  -3  -5  -3   32.24    3.47
  -3  -5  -3   35.96    4.09
  -3  -5  -3   32.10    2.73
  -3  -5  -4    7.07    1.84
  -3  -5  -4    8.73    1.44
  -3  -5  -4   10.58    2.04
  -3  -5  -4    9.71    1.97
  -3  -5  -4   12.14    2.45
  -3  -5  -4    7.62    1.35
  -3  -5  -5  318.45   12.02
  -3  -5  -5  293.65    8.18
  -3  -5  -5  278.07   10.70
  -3  -5  -5  282.88   11.56
  -3  -5  -5  292.34    8.28
  -3  -5  -6  214.08    6.90
  -3  -5  -6  228.10   10.24
  -3  -5  -6  217.70    7.09
  -3  -5  -6  222.43   10.17
  -3  -5  -6  199.65    9.43
  -3  -5  -7   92.64    5.26
  -3  -5  -7   86.39    6.23
  -3  -5  -7   87.30    4.40
  -3  -5  -7   84.46    4.29
  -3  -5  -7   75.95    5.89
  -3  -5  -7   90.00    6.55
  -3  -5  -7   93.92    5.33
  -3  -5  -7   84.93    6.01
  -3  -5  -7   84.62    6.35
  -3  -5  -8    4.89    1.23
  -3  -5  -8    5.53    1.46
  -3  -5  -8    2.69    0.92
  -3  -5  -8    1.67    0.94
  -3  -5  -8    3.71    1.12
  -3  -5  -8    3.64    1.00
  -3  -5  -8    0.81    0.62
  -3  -5  -8    3.40    0.91
  -3  -5  -8    2.21    1.06
  -3  -5  -8    4.24    1.28
  -3  -5  -8    2.59    0.85
  -3  -5  -9  189.49    7.56
  -3  -5  -9  195.92    7.16
  -3  -5  -9  188.45    9.97
  -3  -5  -9  190.33    7.25
  -3  -5  -9  191.81    6.83
  -3  -5  -9  183.20    7.54
  -3  -5  -9  178.47    6.25
  -3  -5  -9  176.46    7.24
  -3  -5  -9  183.28    8.02
   3   5   9  190.70    6.93
  -3  -5 -10  471.47   11.83
  -3  -5 -10  495.05   11.70
  -3  -5 -10  477.19   16.50
  -3  -5 -10  462.42   11.35
  -3  -5 -10  471.83   12.51
  -3  -5 -10  487.51   10.76
  -3  -5 -10  464.19    9.94
  -3  -5 -10  464.39   11.89
   3   5  10  476.84   11.43
  -3  -5 -10  483.96   13.26
  -3  -5 -11  581.33   14.76
  -3  -5 -11  588.26   14.61
  -3  -5 -11  564.67   12.50
  -3  -5 -11  574.69   12.84
  -3  -5 -11  566.49   18.52
  -3  -5 -11  565.41   13.69
  -3  -5 -11  574.36   12.57
  -3  -5 -11  578.48   13.12
   3   5  11  592.52   12.98
  -3  -5 -11  548.77   13.08
  -3  -5 -12  168.18    7.15
   3   5  12  171.38    6.98
  -3  -5 -12  167.33    7.31
  -3  -5 -12  161.27    6.61
  -3  -5 -12  172.72    7.80
  -3  -5 -12  162.16    7.82
  -3  -5 -12  171.97    7.95
  -3  -5 -13    1.68    0.90
  -3  -5 -13    0.97    0.74
  -3  -5 -13    3.41    0.92
  -3  -5 -13    2.70    1.17
   3   5  13    0.66    0.60
  -3  -5 -13    2.85    1.02
  -3  -5 -13    1.31    0.70
  -3  -5 -14    0.68    0.65
  -3  -5 -14    0.95    0.66
  -3  -5 -14    0.87    0.62
  -3  -5 -14    1.44    0.96
   3   5  14    0.80    0.61
  -3  -5 -14    1.98    0.94
  -3  -5 -14    0.10    0.41
  -3  -5 -15   34.99    2.71
   3   5  15   31.18    2.41
  -3  -5 -15   32.78    2.46
  -3  -5 -15   27.45    2.00
  -3  -5 -15   33.69    2.61
  -3  -5 -15   31.43    2.69
  -3  -5 -15   35.49    2.76
   3   5  16  121.30    3.82
  -3  -5 -16  108.46    3.32
  -3  -6  11    4.55    0.84
  -3  -6  11    4.18    0.91
  -3  -6  11    6.47    1.08
   3   6 -11    6.17    0.97
   3   6 -11    4.93    0.88
   3   6 -11    5.56    0.96
   3   6 -11    5.47    0.92
  -3  -6  10   45.15    3.12
  -3  -6  10   40.85    2.57
   3   6 -10   48.51    3.07
   3   6 -10   47.23    3.03
  -3  -6  10   46.31    3.30
  -3  -6  10   43.68    2.73
   3   6 -10   44.98    2.95
   3   6 -10   42.27    2.74
   3   6 -10   42.80    2.91
  -3  -6   9   75.20    4.55
  -3  -6   9   64.91    3.44
   3   6  -9   68.85    3.98
  -3  -6   9   66.26    4.09
   3   6  -9   69.26    4.10
   3   6  -9   65.47    3.85
   3   6  -9   72.50    4.13
  -3  -6   9   72.01    3.88
  -3  -6   8   31.23    3.17
  -3  -6   8   27.78    3.01
   3   6  -8   30.19    2.84
  -3  -6   8   31.40    3.18
   3   6  -8   30.11    2.84
   3   6  -8   28.81    2.86
  -3  -6   8   31.14    2.75
  -3  -6   8   25.11    2.74
  -3  -6   7   11.00    2.01
  -3  -6   7   14.42    1.97
  -3  -6   7   11.56    1.96
   3   6  -7   18.25    2.35
   3   6  -7   12.29    1.90
  -3  -6   7   16.07    2.38
  -3  -6   7   14.91    2.37
  -3  -6   6   88.28    5.54
  -3  -6   6   81.41    4.48
   3   6  -6   92.89    5.25
   3   6  -6   91.81    5.22
  -3  -6   6   86.45    7.75
  -3  -6   6   88.41    4.90
  -3  -6   6   85.33    4.77
  -3  -6   6   88.38    5.40
  -3  -6   5  163.19    6.61
  -3  -6   5  158.61    6.50
  -3  -6   5  169.41    6.67
  -3  -6   5  158.13    7.18
  -3  -6   5  171.79   10.71
   3   6  -5  180.49    7.30
   3   6  -5  164.00    6.33
  -3  -6   5  156.87    7.19
  -3  -6   4  813.87   14.30
   3   6  -4  835.87   20.92
  -3  -6   4  891.63   23.62
  -3  -6   4  858.00   15.49
  -3  -6   4  849.30   13.61
  -3  -6   4  836.54   13.57
  -3  -6   4  838.86   16.70
  -3  -6   4  825.21   14.41
  -3  -6   4  781.70   15.56
  -3  -6   3  318.87    9.50
  -3  -6   3  364.56   10.75
  -3  -6   3  355.62    9.21
  -3  -6   3  343.59   13.05
  -3  -6   3  352.99    9.20
  -3  -6   3  351.07   13.13
  -3  -6   3  333.38   12.95
  -3  -6   3  344.85    9.06
   3   6  -3  343.54   12.77
  -3  -6   3  354.72   14.56
  -3  -6   2   59.82    3.91
  -3  -6   2   70.00    4.56
  -3  -6   2   60.85    3.67
  -3  -6   2   71.89    6.25
   3   6  -2   62.29    5.17
  -3  -6   2   62.51    5.67
  -3  -6   2   61.25    3.96
  -3  -6   2   59.43    4.12
  -3  -6   2   68.78    4.13
  -3  -6   2   66.42    5.90
  -3  -6   1  772.51   19.96
   3   6  -1  744.22   16.88
  -3  -6   1  793.24   20.38
  -3  -6   1  769.77   14.06
  -3  -6   1  791.26   14.12
  -3  -6   1  803.41   20.38
  -3  -6   0  860.67   20.52
  -3  -6   0  894.87   20.27
  -3  -6   0  830.53   20.86
  -3  -6   0  846.59   14.89
  -3  -6   0  844.82   14.72
  -3  -6   0  864.32   21.24
  -3  -6  -1  620.70   16.87
  -3  -6  -1  582.51   16.11
  -3  -6  -1  599.85   12.52
  -3  -6  -1  594.40   17.74
  -3  -6  -1  578.75   12.20
  -3  -6  -1  608.66   17.82
  -3  -6  -2  609.86   16.52
  -3  -6  -2  599.24   16.19
  -3  -6  -2  585.57   12.27
  -3  -6  -2  609.89   18.05
  -3  -6  -3  467.25   14.48
  -3  -6  -3  444.75   14.12
  -3  -6  -3  464.68   11.07
  -3  -6  -3  457.87   15.78
  -3  -6  -3  475.44   11.13
  -3  -6  -3  471.12   15.83
  -3  -6  -4  297.94   11.50
  -3  -6  -4  261.25   10.74
  -3  -6  -4  270.25   12.16
  -3  -6  -4  259.91    8.37
  -3  -6  -4  273.90    8.43
  -3  -6  -4  288.42   12.36
  -3  -6  -5  830.26   19.70
  -3  -6  -5  846.90   14.76
  -3  -6  -5  841.97   21.00
  -3  -6  -5  821.43   20.88
  -3  -6  -5  842.66   14.87
  -3  -6  -6  632.85   17.80
  -3  -6  -6  675.36   12.29
  -3  -6  -6  657.54   13.99
  -3  -6  -6  668.72   14.40
  -3  -6  -6  642.03   12.88
  -3  -6  -6  642.73   12.78
  -3  -6  -6  632.56   18.31
  -3  -6  -6  664.96   12.31
  -3  -6  -6  661.92   12.97
  -3  -6  -6  635.86   18.21
  -3  -6  -7  917.47   15.00
  -3  -6  -7  888.24   21.25
  -3  -6  -7  916.58   15.05
  -3  -6  -7  931.63   17.33
  -3  -6  -7  946.05   17.35
  -3  -6  -7  913.67   21.95
  -3  -6  -7  957.26   14.85
  -3  -6  -7  940.80   16.50
  -3  -6  -7  922.46   14.94
  -3  -6  -7  916.62   21.39
  -3  -6  -7  968.28   15.03
  -3  -6  -7  929.54   14.80
  -3  -6  -7  934.37   16.01
  -3  -6  -8   22.92    2.80
  -3  -6  -8   22.40    2.73
  -3  -6  -8   19.35    3.15
  -3  -6  -8   20.92    3.49
  -3  -6  -8   22.78    2.37
  -3  -6  -8   22.48    2.32
  -3  -6  -8   23.92    2.66
  -3  -6  -8   20.27    2.26
  -3  -6  -8   24.77    2.40
  -3  -6  -8   19.80    3.18
  -3  -6  -8   24.88    2.96
  -3  -6  -8   23.18    2.46
  -3  -6  -9  123.15    6.68
  -3  -6  -9  130.62    6.60
  -3  -6  -9  127.61    5.66
  -3  -6  -9  124.36    6.11
  -3  -6  -9  129.16    5.51
  -3  -6  -9  122.20    8.13
   3   6   9  122.99    5.63
  -3  -6  -9  130.76    5.46
  -3  -6  -9  120.81    6.61
  -3  -6  -9  121.78    5.62
  -3  -6 -10  385.68   11.98
  -3  -6 -10  402.99   11.42
  -3  -6 -10  381.51   10.89
  -3  -6 -10  362.00   14.43
  -3  -6 -10  386.60    9.12
   3   6  10  395.07   10.41
  -3  -6 -10  376.94    9.84
  -3  -6 -10  385.92   11.88
  -3  -6 -11   80.76    5.51
  -3  -6 -11   84.41    5.08
  -3  -6 -11   85.28    5.61
   3   6  11   80.09    4.77
  -3  -6 -11   89.17    5.25
  -3  -6 -11   74.48    4.29
  -3  -6 -11   75.98    4.97
  -3  -6 -12  221.65    7.95
  -3  -6 -12  206.84    8.60
  -3  -6 -12  209.61    8.82
  -3  -6 -12  209.93    7.49
   3   6  12  213.50    7.62
  -3  -6 -12  202.96    7.38
  -3  -6 -13    1.42    0.90
  -3  -6 -13    1.26    0.68
  -3  -6 -14  394.91    8.91
  -3  -6 -14  401.42   10.32
  -3  -6 -14  385.66   10.12
  -3  -6 -14  391.97   10.40
   3   6  14  408.43    9.29
  -3  -6 -14  382.21    9.44
  -3  -6 -15  385.85    8.73
  -3  -6 -15  375.42    8.78
   3   6  15  386.76    7.89
  -3  -6 -15  384.04    8.27
  -3  -6 -15  383.88    7.29
  -3  -6 -16  300.73    5.92
  -3  -6 -16  289.89    5.90
   3   6  16  298.05    5.39
  -3  -7  11   99.22    2.99
   3   7 -10  148.21    4.56
   3   7 -10  139.40    4.19
   3   7 -10  138.22    4.24
   3   7 -10  151.29    4.65
   3   7  -9  105.26    4.50
  -3  -7   9  103.81    4.49
   3   7  -9  100.82    4.34
   3   7  -9  100.99    4.46
   3   7  -9  103.06    4.26
  -3  -7   9  100.12    4.36
  -3  -7   9  109.43    4.93
  -3  -7   8    7.93    1.59
   3   7  -8    8.13    1.48
  -3  -7   8   11.37    1.75
   3   7  -8   11.68    1.70
  -3  -7   8   10.35    1.74
  -3  -7   8    8.71    1.57
   3   7  -8    9.90    1.52
   3   7  -8    9.95    1.58
  -3  -7   7   63.19    3.86
  -3  -7   7   68.39    4.49
  -3  -7   7   61.80    4.41
  -3  -7   7   74.86    4.94
   3   7  -7   62.06    4.12
   3   7  -7   65.16    4.18
   3   7  -6  305.21    8.44
   3   7  -6  329.01    9.78
   3   7  -6  320.17    9.53
  -3  -7   6  299.14    9.83
  -3  -7   6  302.93    8.79
  -3  -7   6  308.87    9.89
  -3  -7   5  282.87    9.58
   3   7  -5  305.58    9.58
  -3  -7   5  281.84    9.79
   3   7  -5  293.37    8.70
   3   7  -5  270.31    8.38
  -3  -7   5  287.60    8.50
  -3  -7   5  286.56    8.73
  -3  -7   5  279.76    9.59
  -3  -7   4  138.15    6.62
  -3  -7   4  145.90    6.43
  -3  -7   4  156.39    7.28
  -3  -7   4  148.27    6.09
  -3  -7   4  158.46   10.42
  -3  -7   4  158.40    6.50
   3   7  -4  158.69    6.57
  -3  -7   3    3.27    1.07
  -3  -7   3    4.71    1.15
  -3  -7   3    5.82    1.30
  -3  -7   3    3.50    1.06
  -3  -7   3    3.55    1.46
  -3  -7   3    5.65    1.79
  -3  -7   3    3.28    1.16
   3   7  -3    2.89    0.97
  -3  -7   3    5.93    2.09
  -3  -7   2  747.30   14.43
  -3  -7   2  770.06   15.55
  -3  -7   2  804.54   13.46
  -3  -7   2  768.93   21.02
  -3  -7   2  805.74   14.95
  -3  -7   2  807.80   14.92
  -3  -7   2  822.79   21.79
  -3  -7   2  826.33   16.03
   3   7  -2  773.19   14.54
  -3  -7   2  843.92   22.83
  -3  -7   1  165.48    6.46
  -3  -7   1  160.60    7.10
  -3  -7   1  162.95    7.34
   3   7  -1  160.69    6.60
  -3  -7   1  168.77    6.95
  -3  -7   1  166.23    9.98
  -3  -7   1  169.59   10.03
  -3  -7   1  175.39    7.11
  -3  -7   1  168.70    7.00
  -3  -7   1  180.23   10.35
  -3  -7   1  159.48    9.65
  -3  -7   1  168.06    5.96
  -3  -7   0  767.07   15.01
  -3  -7   0  744.36   21.24
  -3  -7   0  728.72   13.77
  -3  -7   0  710.60   14.42
  -3  -7   0  746.46   15.80
  -3  -7   0  768.72   14.07
   3   7   0  747.60   14.01
  -3  -7   0  760.12   21.38
  -3  -7   0  781.87   15.15
  -3  -7   0  794.16   21.44
  -3  -7   0  784.07   20.85
  -3  -7   0  730.20   14.72
  -3  -7  -1  537.23   12.64
  -3  -7  -1  530.47   17.96
   3   7   1  524.09   11.69
  -3  -7  -1  521.73   12.09
  -3  -7  -1  528.01   12.37
  -3  -7  -1  510.90   11.35
  -3  -7  -1  523.39   11.44
  -3  -7  -1  528.02   12.66
  -3  -7  -1  508.70   17.68
  -3  -7  -1  538.89   17.28
  -3  -7  -1  569.95   17.37
  -3  -7  -1  548.45   13.58
  -3  -7  -1  515.88   12.14
  -3  -7  -2   10.27    1.66
  -3  -7  -2   11.79    2.54
  -3  -7  -2   10.75    2.41
  -3  -7  -2   16.71    2.44
  -3  -7  -2   11.34    1.83
  -3  -7  -2   11.72    1.77
   3   7   2   11.24    1.74
  -3  -7  -2    9.50    1.77
  -3  -7  -3 1056.98   15.23
  -3  -7  -3 1038.32   25.31
  -3  -7  -3 1006.84   17.47
  -3  -7  -3  996.86   17.74
  -3  -7  -3 1018.53   23.23
  -3  -7  -3 1050.39   23.25
  -3  -7  -3  996.65   16.67
   3   7   3  999.79   16.13
  -3  -7  -3  965.42   15.75
  -3  -7  -3 1024.17   17.46
  -3  -7  -3 1011.19   24.97
  -3  -7  -3 1023.76   16.40
  -3  -7  -4 1490.37   18.08
  -3  -7  -4 1603.47   19.69
  -3  -7  -4 1520.72   21.25
  -3  -7  -4 1475.80   29.72
  -3  -7  -4 1486.21   22.12
  -3  -7  -4 1535.64   28.05
  -3  -7  -4 1548.07   28.32
  -3  -7  -4 1508.60   22.46
  -3  -7  -4 1538.40   20.67
  -3  -7  -4 1462.00   19.07
   3   7   4 1500.10   20.04
  -3  -7  -4 1494.73   20.93
  -3  -7  -4 1550.51   30.48
  -3  -7  -4 1515.95   20.30
  -3  -7  -5  171.78    6.24
  -3  -7  -5  175.01    6.54
   3   7   5  174.49    6.95
  -3  -7  -5  188.22    7.39
  -3  -7  -5  181.36   10.37
  -3  -7  -5  176.54    7.25
  -3  -7  -5  184.95    7.90
  -3  -7  -5  168.59    7.08
  -3  -7  -5  179.03   10.33
  -3  -7  -5  178.53    7.29
  -3  -7  -5  182.36    7.78
  -3  -7  -5  178.71    7.01
  -3  -7  -5  185.86    9.90
  -3  -7  -5  177.84    6.59
  -3  -7  -6   79.44    5.11
  -3  -7  -6   83.40    4.60
  -3  -7  -6   84.07    4.83
  -3  -7  -6   75.68    4.71
  -3  -7  -6   82.59    5.11
  -3  -7  -6   76.91    4.52
  -3  -7  -6   80.70    6.90
  -3  -7  -6   77.40    4.72
  -3  -7  -6   82.03    6.67
  -3  -7  -6  103.02    5.36
  -3  -7  -7    8.26    2.23
  -3  -7  -7   12.98    2.76
  -3  -7  -7   14.56    2.02
  -3  -7  -7   10.99    1.69
  -3  -7  -7   11.97    1.86
  -3  -7  -7   13.20    2.13
  -3  -7  -7   11.14    2.07
  -3  -7  -7   13.36    2.81
  -3  -7  -7   10.93    1.80
  -3  -7  -7   12.54    2.07
  -3  -7  -7   11.50    1.81
  -3  -7  -8   14.10    1.91
  -3  -7  -8   13.60    1.85
  -3  -7  -8   14.40    2.87
  -3  -7  -8   14.27    1.87
  -3  -7  -8   14.86    2.32
  -3  -7  -8   16.22    2.45
  -3  -7  -8   11.54    1.83
  -3  -7  -8    9.55    1.61
  -3  -7  -8   10.67    1.80
  -3  -7  -8   12.17    2.59
  -3  -7  -8   15.68    3.06
  -3  -7  -8   12.83    1.99
  -3  -7  -9   89.89    5.70
  -3  -7  -9   81.52    5.41
  -3  -7  -9   81.57    6.72
  -3  -7  -9   84.52    4.38
  -3  -7  -9   80.33    4.71
   3   7   9   83.33    4.67
  -3  -7  -9   86.13    4.49
  -3  -7  -9   89.82    5.04
  -3  -7 -10   12.68    1.94
  -3  -7 -10   11.51    2.13
  -3  -7 -10   14.38    2.27
  -3  -7 -10   12.03    1.84
   3   7  10   15.55    2.08
  -3  -7 -10   10.71    1.54
  -3  -7 -11  223.12    7.77
  -3  -7 -11  217.75    7.32
   3   7  11  204.98    7.44
  -3  -7 -11  210.12    8.84
  -3  -7 -11  223.05    8.95
  -3  -7 -11  226.39    8.41
   3   7  12    1.01    0.65
  -3  -7 -12    0.67    0.66
  -3  -7 -12    0.55    0.63
  -3  -7 -12   -0.14    0.63
  -3  -7 -12    0.66    0.73
  -3  -7 -12    2.10    0.82
  -3  -7 -13  178.69    6.07
  -3  -7 -13  185.69    7.39
  -3  -7 -13  177.58    7.44
   3   7  13  186.72    6.49
  -3  -7 -14   48.09    2.74
  -3  -7 -14   51.00    3.53
   3   7  14   51.53    3.10
  -3  -7 -14   52.24    3.63
   3   7  15   32.62    2.09
   3   7  16    1.87    0.46
  -3  -7 -16    1.03    0.40
  -3  -7 -16    1.19    0.39
   3   8  -9    4.28    0.85
  -3  -8   9    5.32    0.97
   3   8  -9    5.36    0.90
   3   8  -9    4.90    0.86
  -3  -8   9    4.81    0.82
  -3  -8   9    5.07    0.91
  -3  -8   9    3.90    0.70
   3   8  -9    3.86    0.80
  -3  -8   8   17.78    1.53
   3   8  -8   17.52    1.86
   3   8  -8   21.21    1.99
   3   8  -8   21.28    2.00
  -3  -8   8   21.51    2.05
  -3  -8   8   18.48    1.97
  -3  -8   8   19.24    1.97
   3   8  -7   86.94    4.43
   3   8  -7   84.07    4.01
  -3  -8   7   82.34    4.58
  -3  -8   7   84.15    4.70
  -3  -8   7   83.84    4.52
  -3  -8   6  210.53    6.81
   3   8  -6  186.06    6.23
  -3  -8   6  209.05    7.65
   3   8  -6  221.20    7.54
   3   8  -6  204.43    6.59
  -3  -8   6  209.23    7.67
  -3  -8   6  210.61    7.89
  -3  -8   5   78.58    4.99
  -3  -8   5   75.19    4.29
  -3  -8   5   74.93    4.82
   3   8  -5   83.23    4.87
   3   8  -5   68.87    4.45
  -3  -8   5   76.51    4.79
   3   8  -5   79.89    4.49
   3   8  -5   68.91    4.14
  -3  -8   4    0.26    0.40
  -3  -8   4    1.83    0.81
  -3  -8   4    0.76    0.69
  -3  -8   4   -0.16    0.59
   3   8  -4    1.72    0.93
   3   8  -4    0.54    0.62
   3   8  -3  193.85    7.46
  -3  -8   3  194.00    7.60
  -3  -8   3  216.57    8.35
  -3  -8   3  205.00    7.30
   3   8  -3  215.51    7.97
  -3  -8   3  199.03    7.35
  -3  -8   3  204.32    7.29
  -3  -8   2  250.78    8.85
  -3  -8   2  235.34    8.80
  -3  -8   2  238.82    8.34
  -3  -8   2  232.02   11.99
  -3  -8   2  243.98   12.84
  -3  -8   2  264.25   13.19
  -3  -8   2  241.97    8.28
  -3  -8   2  254.06    8.59
  -3  -8   2  242.91   12.20
   3   8  -2  244.54    8.51
  -3  -8   1   36.89    3.33
  -3  -8   1   34.70    3.53
  -3  -8   1   36.04    3.36
  -3  -8   1   31.24    4.55
  -3  -8   1   31.45    2.87
  -3  -8   1   35.29    3.54
  -3  -8   1   34.43    4.82
  -3  -8   1   44.30    5.39
  -3  -8   1   35.32    3.37
  -3  -8   1   40.71    5.17
   3   8  -1   33.94    3.22
  -3  -8   0   34.37    3.37
  -3  -8   0   38.00    3.38
  -3  -8   0   32.81    3.28
  -3  -8   0   32.52    4.71
  -3  -8   0   36.86    3.72
  -3  -8   0   32.93    3.35
  -3  -8   0   33.20    3.05
  -3  -8   0   36.73    4.88
  -3  -8   0   33.46    4.62
  -3  -8   0   35.38    4.91
  -3  -8   0   36.75    3.51
   3   8   0   34.32    3.24
  -3  -8  -1  108.29    5.88
  -3  -8  -1  102.57    6.22
  -3  -8  -1   99.22    5.71
  -3  -8  -1  106.59    5.53
  -3  -8  -1  105.70    5.93
  -3  -8  -1  106.08    8.50
   3   8   1  103.65    5.57
  -3  -8  -1  101.93    8.09
  -3  -8  -1  103.35    7.96
  -3  -8  -1   96.48    8.14
  -3  -8  -1   99.62    5.73
   3   8   2    2.83    1.03
  -3  -8  -2    4.32    1.18
  -3  -8  -2    4.30    1.31
  -3  -8  -2    3.78    1.07
  -3  -8  -2    3.22    1.11
  -3  -8  -2    4.56    1.73
  -3  -8  -2    3.59    1.60
  -3  -8  -2    3.31    1.24
  -3  -8  -2    3.48    1.09
  -3  -8  -3    2.75    1.13
  -3  -8  -3    0.30    0.58
  -3  -8  -3    4.43    1.68
  -3  -8  -3    1.78    0.82
   3   8   3    1.78    0.82
  -3  -8  -3    0.83    0.54
  -3  -8  -3    0.87    0.80
  -3  -8  -3    3.69    1.09
  -3  -8  -3    2.88    1.09
  -3  -8  -3    3.70    1.61
  -3  -8  -3   10.78    2.68
  -3  -8  -3    2.56    1.01
  -3  -8  -3    2.02    0.79
  -3  -8  -3   11.52    1.94
  -3  -8  -4   47.92    5.35
  -3  -8  -4   42.80    5.03
  -3  -8  -4   50.23    4.04
  -3  -8  -4   57.92    6.19
  -3  -8  -4   47.52    3.48
  -3  -8  -4   51.30    4.29
  -3  -8  -4   54.98    3.85
  -3  -8  -4   42.66    3.70
  -3  -8  -4   41.75    3.95
  -3  -8  -4   53.68    4.21
  -3  -8  -4   47.75    5.68
  -3  -8  -4   49.37    3.74
   3   8   4   46.78    3.78
  -3  -8  -4   53.52    3.94
  -3  -8  -5  371.19   10.05
   3   8   5  377.29   10.70
  -3  -8  -5  368.85   15.62
  -3  -8  -5  375.44   10.97
  -3  -8  -5  384.04   11.83
  -3  -8  -5  394.88   10.69
  -3  -8  -5  383.11   10.89
  -3  -8  -5  384.04   11.83
  -3  -8  -5  381.56   14.99
  -3  -8  -5  399.78   11.11
  -3  -8  -5  366.50   15.37
  -3  -8  -5  380.28    9.93
  -3  -8  -6   96.64    5.45
  -3  -8  -6   86.74    7.49
  -3  -8  -6  103.26    6.23
  -3  -8  -6   92.67    5.28
  -3  -8  -6   89.53    7.35
  -3  -8  -6   96.15    5.42
  -3  -8  -6   95.92    4.97
   3   8   6   90.89    5.30
  -3  -8  -6   98.54    5.50
  -3  -8  -6   99.42    7.99
  -3  -8  -6   91.28    5.72
  -3  -8  -7   23.82    2.86
  -3  -8  -7   24.47    2.75
  -3  -8  -7   26.71    3.03
  -3  -8  -7   20.99    2.86
  -3  -8  -7   19.95    2.55
  -3  -8  -7   23.68    3.85
  -3  -8  -7   22.82    2.63
   3   8   7   23.24    2.77
  -3  -8  -7   21.89    2.53
  -3  -8  -7   22.60    3.73
  -3  -8  -7   20.65    3.62
  -3  -8  -7   23.06    2.67
  -3  -8  -8   61.17    4.46
  -3  -8  -8   71.51    4.91
  -3  -8  -8   64.35    4.54
  -3  -8  -8   68.37    4.25
  -3  -8  -8   57.05    5.57
  -3  -8  -8   62.64    6.29
  -3  -8  -8   73.73    4.66
  -3  -8  -8   68.86    4.68
  -3  -8  -8   55.54    3.89
  -3  -8  -8   68.20    4.32
  -3  -8  -9  393.74   11.52
  -3  -8  -9  409.38   10.75
  -3  -8  -9  404.70   11.83
  -3  -8  -9  402.50   11.98
  -3  -8  -9  376.71   10.14
  -3  -8  -9  399.82   10.19
  -3  -8 -10  255.46    7.97
  -3  -8 -10  251.79    9.26
  -3  -8 -10  257.34    8.29
  -3  -8 -10  263.25    9.50
  -3  -8 -10  246.71    9.17
   3   8  10  245.66    7.92
  -3  -8 -11   34.80    2.82
  -3  -8 -11   35.10    3.43
  -3  -8 -11   36.94    3.39
  -3  -8 -11   31.51    3.25
  -3  -8 -11   31.74    2.78
   3   8  11   33.60    2.90
  -3  -8 -12    2.52    0.92
  -3  -8 -12    1.48    0.87
  -3  -8 -12    2.37    0.89
  -3  -8 -12    2.22    1.00
   3   8  12    3.21    0.93
  -3  -8 -12    2.81    0.81
  -3  -8 -13    8.23    1.53
   3   8  13   10.90    1.47
  -3  -8 -13   10.68    1.72
  -3  -8 -13    9.09    1.47
  -3  -8 -14   26.59    2.23
  -3  -8 -14   29.68    2.52
  -3  -8 -14   26.80    2.35
   3   8  14   22.63    1.82
   3   8  15   25.58    1.80
  -3  -8 -15   22.59    1.81
  -3  -8 -15   22.18    1.65
  -3  -9   8   13.41    1.34
  -3  -9   8   12.01    1.24
   3   9  -8   11.76    1.21
  -3  -9   8   11.70    1.21
  -3  -9   8   11.15    1.08
   3   9  -8   11.18    1.11
   3   9  -8   11.90    1.20
   3   9  -7   44.89    2.73
  -3  -9   7   42.83    2.73
  -3  -9   7   37.99    2.17
   3   9  -7   43.84    2.71
   3   9  -7   44.68    2.74
  -3  -9   7   51.20    3.06
  -3  -9   7   44.80    2.78
  -3  -9   7   43.88    2.84
  -3  -9   6    6.08    1.22
   3   9  -6    4.67    1.06
   3   9  -6    5.53    1.00
   3   9  -6    5.78    1.17
  -3  -9   6    5.15    1.08
  -3  -9   6    7.49    1.45
  -3  -9   6    4.58    1.09
  -3  -9   5   45.43    3.44
   3   9  -5   43.19    3.06
  -3  -9   5   47.56    3.53
   3   9  -5   43.63    3.17
   3   9  -5   49.55    3.48
   3   9  -5   42.95    2.95
  -3  -9   5   46.19    3.36
  -3  -9   4  256.68    8.45
   3   9  -4  253.44    7.96
  -3  -9   4  260.15    8.72
   3   9  -4  265.30    8.12
  -3  -9   4  255.27    8.08
   3   9  -4  247.07    7.73
  -3  -9   3  229.74    7.61
  -3  -9   3  237.27    7.65
  -3  -9   3  241.81    7.93
  -3  -9   3  251.40    8.50
   3   9  -3  236.13    7.99
   3   9  -3  232.58    8.06
   3   9  -3  237.99    7.88
   3   9  -2   31.18    3.06
   3   9  -2   33.04    3.00
  -3  -9   2   28.25    2.73
  -3  -9   2   30.26    3.12
  -3  -9   2   31.13    2.97
  -3  -9   2   28.54    2.88
  -3  -9   2   29.98    2.90
  -3  -9   1    6.00    1.35
  -3  -9   1    5.02    1.44
  -3  -9   1    6.58    1.33
  -3  -9   1    4.47    1.23
  -3  -9   1    3.40    1.13
   3   9  -1    6.45    1.47
  -3  -9   0  145.10    7.33
  -3  -9   0  140.50    6.79
  -3  -9   0  127.39    6.57
  -3  -9   0  140.12    6.80
   3   9   0  144.66    6.76
   3   9   1  306.86    9.91
  -3  -9  -1  286.25    9.71
  -3  -9  -1  305.02   10.25
  -3  -9  -1  304.48   10.73
  -3  -9  -1  300.98   14.22
  -3  -9  -1  327.56   14.58
  -3  -9  -1  301.16   14.72
  -3  -9  -1  312.49   10.26
  -3  -9  -1  302.02    9.52
  -3  -9  -1  316.95   10.34
  -3  -9  -1  307.53   14.78
  -3  -9  -2    6.23    1.43
  -3  -9  -2    2.48    1.12
  -3  -9  -2    1.86    0.91
  -3  -9  -2    3.46    1.12
  -3  -9  -2    1.62    1.19
  -3  -9  -2    1.29    1.09
  -3  -9  -2    7.29    1.66
   3   9   2    1.92    0.89
  -3  -9  -2    2.13    1.30
  -3  -9  -2    2.84    1.47
  -3  -9  -3   92.61    8.14
  -3  -9  -3   94.41    5.68
  -3  -9  -3   90.52    5.11
  -3  -9  -3   93.15    5.69
  -3  -9  -3   92.85    4.79
  -3  -9  -3  103.56    6.31
  -3  -9  -3   91.74    5.66
  -3  -9  -3   92.30    7.74
  -3  -9  -3   98.52    7.95
   3   9   3   96.08    5.58
  -3  -9  -3   94.92    5.26
  -3  -9  -3   93.15    5.60
  -3  -9  -3   88.30    7.98
  -3  -9  -4  471.55   12.64
  -3  -9  -4  440.47   17.60
  -3  -9  -4  450.10   10.91
  -3  -9  -4  455.07   12.80
  -3  -9  -4  453.42   10.78
  -3  -9  -4  456.34   11.32
  -3  -9  -4  475.07   12.62
  -3  -9  -4  459.69   12.34
  -3  -9  -4  435.65   17.54
  -3  -9  -4  457.84   17.08
   3   9   4  445.60   11.95
   3   9   5  334.36   10.36
  -3  -9  -5  325.01    9.69
  -3  -9  -5  340.35   10.55
  -3  -9  -5  338.32   15.27
  -3  -9  -5  335.57   11.11
  -3  -9  -5  348.89    9.74
  -3  -9  -5  310.94   14.72
  -3  -9  -5  343.61   10.71
  -3  -9  -5  348.99   10.76
  -3  -9  -5  348.11   11.42
  -3  -9  -5  337.97    9.48
  -3  -9  -5  326.79   14.47
  -3  -9  -6  317.44   10.03
  -3  -9  -6  338.82   11.22
  -3  -9  -6  332.93    9.28
   3   9   6  317.63   10.09
  -3  -9  -6  312.61    9.24
  -3  -9  -6  327.43   10.25
  -3  -9  -6  328.70    9.50
  -3  -9  -6  344.97   11.11
  -3  -9  -6  326.55   10.19
  -3  -9  -7  177.65    8.13
  -3  -9  -7  184.46    7.23
   3   9   7  179.58    7.56
  -3  -9  -7  168.54    6.51
  -3  -9  -7  177.47    7.80
  -3  -9  -7  169.59    7.17
  -3  -9  -7  170.89    7.14
  -3  -9  -7  183.32    7.53
  -3  -9  -8  235.44    8.30
  -3  -9  -8  242.19    9.44
  -3  -9  -8  222.69    7.93
   3   9   8  228.07    8.44
  -3  -9  -8  211.96    7.70
  -3  -9  -8  225.28    8.35
  -3  -9  -8  208.25    7.59
  -3  -9  -8  223.44    7.75
   3   9   9  174.84    7.26
  -3  -9  -9  181.66    7.47
  -3  -9  -9  171.19    7.02
  -3  -9  -9  182.57    7.10
  -3  -9  -9  179.51    7.10
  -3  -9 -10  203.52    7.19
   3   9  10  205.19    7.67
  -3  -9 -10  196.47    7.62
  -3  -9 -10  215.62    8.35
  -3  -9 -10  190.40    7.39
  -3  -9 -10  206.56    7.44
   3   9  11  194.66    6.29
   3   9  11  215.49    7.54
  -3  -9 -11  209.79    7.61
  -3  -9 -11  209.63    7.75
  -3  -9 -11  204.07    7.45
  -3  -9 -11  200.41    7.09
   3   9  12  174.38    5.50
   3   9  12  197.97    6.75
  -3  -9 -12  192.28    6.81
  -3  -9 -12  187.01    6.69
  -3  -9 -12  180.82    6.55
  -3  -9 -12  176.02    6.58
  -3  -9 -12  185.26    6.31
   3   9  13   10.75    1.23
   3   9  13   10.42    1.45
  -3  -9 -13    8.92    1.30
  -3  -9 -13   10.13    1.35
  -3  -9 -13    8.41    1.34
  -3  -9 -14  160.59    4.33
  -3  -9 -14  169.33    5.05
   3   9  15  217.65    4.21
   3  10  -7   46.82    2.08
  -3 -10   7   47.85    2.17
[truncated: 457,769 more chars]
