# Supplementary material for: Synthesis and structure of 6-bromo-2-(di­eth­oxymeth­yl)-2-hy­droxy-3-phenyl-2,3-di­hydro-1H-imidazo[1,2-a]pyridin-4-ium chloride aceto­nitrile monosolvate
Source: Acta Crystallogr E Crystallogr Commun. 2025 Jul 4;81(Pt 8):672–5. doi: 10.1107/S2056989025005778 (PMC12326498; doi:10.1107/S2056989025005778)
Supplement: Supplementary file 2 [file e-81-00672-Isup2.hkl]

data_I                                                                          
_shelx_title ' 23sai_r053_g_a.res in P-1'                                       
_shelx_refln_list_code          4                                               
_shelx_F_calc_maximum      193.26                                               
_exptl_crystal_F_000       484.00                                               
_reflns_d_resolution_high  0.7913                                               
                                                                                
loop_                                                                           
 _space_group_symop_operation_xyz                                               
 'x, y, z'                                                                      
 '-x, -y, -z'                                                                   
                                                                                
_cell_length_a     7.5934                                                       
_cell_length_b    11.0736                                                       
_cell_length_c    13.7316                                                       
_cell_angle_alpha  75.456                                                       
_cell_angle_beta   85.366                                                       
_cell_angle_gamma  88.466                                                       
                                                                                
_shelx_F_squared_multiplier     1.000                                           
                                                                                
loop_                                                                           
 _refln_index_h                                                                 
 _refln_index_k                                                                 
 _refln_index_l                                                                 
 _refln_F_squared_calc                                                          
 _refln_F_squared_meas                                                          
 _refln_F_squared_sigma                                                         
 _refln_observed_status                                                         
   1   0   0         31.71         29.50         0.81 o                         
   2   0   0      13088.30      12100.52        35.72 o                         
   3   0   0       4640.06       4590.99        41.44 o                         
   4   0   0          7.57          8.16         1.55 o                         
   5   0   0       1002.92       1019.16        18.45 o                         
   6   0   0        235.05        229.08         3.31 o                         
   7   0   0         84.14         77.36         2.32 o                         
   8   0   0        266.33        283.71         5.39 o                         
   9   0   0          0.67          2.89         0.90 o                         
  -9   1   0        438.10        431.13        13.73 o                         
  -8   1   0        250.51        252.79         5.18 o                         
  -7   1   0       1827.90       1798.84        11.44 o                         
  -6   1   0        106.89        122.30         2.53 o                         
  -5   1   0       1075.96       1099.21        19.52 o                         
  -4   1   0       4188.88       4179.77        27.30 o                         
  -3   1   0        136.70        139.86         5.11 o                         
  -2   1   0       1452.40       1491.61        41.06 o                         
  -1   1   0       5857.50       5514.94        42.81 o                         
   0   1   0          5.01         31.70        23.21 o                         
   1   1   0        166.92        164.29         3.59 o                         
   2   1   0       5161.59       4941.51        90.58 o                         
   3   1   0       1090.43       1080.00        11.39 o                         
   4   1   0         61.00         62.82        11.69 o                         
   5   1   0        304.67        305.62        11.84 o                         
   6   1   0        530.73        518.33         4.13 o                         
   7   1   0        980.83        994.60         6.84 o                         
   8   1   0         51.98         59.04         2.25 o                         
   9   1   0        319.03        345.40         7.10 o                         
  -8   2   0        221.50        225.16         5.29 o                         
  -7   2   0        133.32        127.67         2.86 o                         
  -6   2   0        872.48        912.17         7.24 o                         
  -5   2   0        579.10        581.56        11.08 o                         
  -4   2   0        548.29        519.31        10.92 o                         
  -3   2   0        350.79        372.14        12.36 o                         
  -2   2   0       2182.20       2094.90        35.83 o                         
  -1   2   0       1458.53       1342.52        24.95 o                         
   0   2   0       1882.49       1761.89        29.83 o                         
   1   2   0        468.98        567.08        12.38 o                         
   2   2   0       1056.72       1111.18        27.33 o                         
   3   2   0        973.09       1003.66        13.80 o                         
   4   2   0       1093.60       1015.32        11.57 o                         
   5   2   0       2821.42       2812.30        26.22 o                         
   6   2   0        705.00        730.99         5.73 o                         
   7   2   0        637.18        635.68         6.30 o                         
   8   2   0        427.86        429.30         7.66 o                         
   9   2   0        519.91        528.08        14.31 o                         
  -8   3   0         17.30         18.86         1.50 o                         
  -7   3   0         71.29         82.61         2.38 o                         
  -6   3   0       1105.79       1098.35         7.95 o                         
  -5   3   0       1014.58       1012.25         8.79 o                         
  -4   3   0          6.59         12.54         4.37 o                         
  -3   3   0       2828.60       2844.34        53.85 o                         
  -2   3   0        472.53        470.02        40.23 o                         
  -1   3   0       3350.19       3412.16        26.56 o                         
   0   3   0      13875.27      14598.84       135.19 o                         
   1   3   0       2713.48       2698.13        34.47 o                         
   2   3   0       3465.89       3422.00        25.20 o                         
   3   3   0       4782.47       5006.23        34.93 o                         
   4   3   0         66.37         70.48         3.16 o                         
   5   3   0       1117.04       1059.20        10.36 o                         
   6   3   0       1013.44       1040.80         7.46 o                         
   7   3   0        916.97        859.34         6.98 o                         
   8   3   0        232.94        259.36         5.84 o                         
   9   3   0         29.04         34.56         3.46 o                         
  -8   4   0        128.69        124.85         3.19 o                         
  -7   4   0       1894.30       1871.46        12.85 o                         
  -6   4   0          4.01          8.21         0.84 o                         
  -5   4   0        986.02        967.27         8.05 o                         
  -4   4   0       1670.97       1603.16        48.69 o                         
  -3   4   0        421.64        460.08        14.16 o                         
  -2   4   0       1982.33       1812.45        27.71 o                         
  -1   4   0       1174.51       1133.04        29.44 o                         
   0   4   0          7.70          9.83         1.79 o                         
   1   4   0       3190.31       3239.60        32.44 o                         
   2   4   0         67.66         65.86         3.54 o                         
   3   4   0       3068.19       3170.10        33.61 o                         
   4   4   0        346.61        326.16         6.77 o                         
   5   4   0        861.36        838.43         6.38 o                         
   6   4   0        193.01        195.44         3.51 o                         
   7   4   0         77.60         70.40         2.74 o                         
   8   4   0          7.43         11.60         1.17 o                         
   9   4   0         31.55         27.99         1.38 o                         
  -8   5   0        175.13        179.78         3.75 o                         
  -7   5   0         31.93         36.37         1.88 o                         
  -6   5   0       1586.28       1606.82        12.35 o                         
  -5   5   0         49.85         45.74         1.97 o                         
  -4   5   0        726.81        669.65         8.82 o                         
  -3   5   0        637.68        693.56        13.14 o                         
  -2   5   0       2268.34       2316.21        28.55 o                         
  -1   5   0       2793.14       2726.32       159.26 o                         
   0   5   0       2640.45       2759.45        33.48 o                         
   1   5   0        222.79        199.16         9.21 o                         
   2   5   0         17.56         18.51         1.53 o                         
   3   5   0        376.53        411.00         7.93 o                         
   4   5   0         38.33         40.88         2.14 o                         
   5   5   0        787.79        810.27         7.21 o                         
   6   5   0          2.93          7.30         0.86 o                         
   7   5   0        225.87        240.99         4.87 o                         
   8   5   0        371.96        372.08         6.34 o                         
  -8   6   0        100.01         99.39         2.63 o                         
  -7   6   0        126.37        129.85         3.25 o                         
  -6   6   0        142.00        154.24         4.00 o                         
  -5   6   0        113.63        118.62         3.28 o                         
  -4   6   0        331.33        338.62         5.82 o                         
  -3   6   0          2.48          6.26         1.54 o                         
  -2   6   0        261.77        246.67         6.22 o                         
  -1   6   0          8.15         10.21         1.97 o                         
   0   6   0        333.38        349.91        13.28 o                         
   1   6   0       5070.93       5420.93        54.78 o                         
   2   6   0       1959.04       1977.35        24.10 o                         
   3   6   0       2438.31       2449.84        21.10 o                         
   4   6   0         26.27         35.29         1.99 o                         
   5   6   0       1798.00       1772.72        13.49 o                         
   6   6   0        159.66        178.14         4.30 o                         
   7   6   0       1104.91       1075.56         9.97 o                         
   8   6   0        443.00        471.25        13.45 o                         
  -8   7   0         27.84         24.82         1.56 o                         
  -7   7   0        350.21        337.06         5.02 o                         
  -6   7   0         60.82         65.59         2.51 o                         
  -5   7   0        767.01        763.20         8.84 o                         
  -4   7   0        749.75        754.17         9.45 o                         
  -3   7   0         59.69         70.24         2.82 o                         
  -2   7   0       1544.76       1589.63        17.53 o                         
  -1   7   0       3143.09       3359.23        43.65 o                         
   0   7   0       1683.61       1815.70        26.87 o                         
   1   7   0       3249.53       3455.24        30.25 o                         
   2   7   0        163.70        170.63         4.83 o                         
   3   7   0       2124.39       2152.18        17.83 o                         
   4   7   0       1310.05       1325.45        12.53 o                         
   5   7   0        144.05        145.67         4.17 o                         
   6   7   0        175.80        195.03         4.89 o                         
   7   7   0        124.76        126.79         3.13 o                         
   8   7   0         35.15         37.04         1.44 o                         
  -7   8   0        105.33        111.34         2.84 o                         
  -6   8   0        792.08        828.06         8.09 o                         
  -5   8   0         29.29         30.74         1.69 o                         
  -4   8   0       1869.47       1866.20        18.01 o                         
  -3   8   0        252.77        237.33         5.65 o                         
  -2   8   0       1355.46       1364.07        10.23 o                         
  -1   8   0       1248.52       1232.34        11.08 o                         
   0   8   0        659.17        651.60         8.73 o                         
   1   8   0       1046.86       1089.98        15.22 o                         
   2   8   0          0.98          2.48         0.60 o                         
   3   8   0         98.68         98.78         3.01 o                         
   4   8   0        588.50        617.13         8.06 o                         
   5   8   0        129.98        127.17         3.73 o                         
   6   8   0        351.76        375.82         6.19 o                         
   7   8   0         44.81         43.86         2.01 o                         
  -7   9   0         25.60         21.35         1.18 o                         
  -6   9   0        290.77        290.93         4.84 o                         
  -5   9   0        212.29        221.00         4.86 o                         
  -4   9   0        303.29        308.81         6.36 o                         
  -3   9   0          6.76         10.61         1.25 o                         
  -2   9   0        287.11        270.76         4.38 o                         
  -1   9   0         30.07         31.53         1.75 o                         
   0   9   0        631.40        673.11         8.60 o                         
   1   9   0         23.65         28.36         2.21 o                         
   2   9   0         91.91         89.07         3.02 o                         
   3   9   0        388.90        396.46         8.69 o                         
   4   9   0          9.96         11.00         1.52 o                         
   5   9   0        550.95        547.58         6.74 o                         
   6   9   0         10.13         10.92         0.97 o                         
   7   9   0        100.56         80.84         4.26 o                         
  -6  10   0         79.90         71.45         2.01 o                         
  -5  10   0         71.35         70.66         2.43 o                         
  -4  10   0         82.15         89.69         2.88 o                         
  -3  10   0        134.20        133.11         3.60 o                         
  -2  10   0          6.78         11.41         1.18 o                         
  -1  10   0        201.53        200.49         4.66 o                         
   0  10   0        118.28        125.44         4.00 o                         
   1  10   0        868.74        899.13        10.47 o                         
   2  10   0        267.57        277.69         5.02 o                         
   3  10   0       1129.91       1131.35        13.34 o                         
   4  10   0       1491.06       1534.09        14.52 o                         
   5  10   0         24.99         25.04         1.46 o                         
   6  10   0        697.94        607.69        21.73 o                         
  -5  11   0         12.38         12.47         1.07 o                         
  -4  11   0        396.22        381.09         5.15 o                         
  -3  11   0        409.68        391.04         5.97 o                         
  -2  11   0         16.21         18.03         1.35 o                         
  -1  11   0       1354.15       1399.41        11.03 o                         
   0  11   0         77.49         74.49         2.57 o                         
   1  11   0        906.50        961.58        10.15 o                         
   2  11   0        368.57        367.47         6.17 o                         
   3  11   0        315.13        329.12         5.99 o                         
   4  11   0        319.19        320.95         5.94 o                         
   5  11   0          9.79          7.97         0.87 o                         
  -4  12   0         20.51         19.64         1.35 o                         
  -3  12   0        228.93        236.80         5.97 o                         
  -2  12   0        170.08        167.48         3.28 o                         
  -1  12   0        250.25        246.81         4.11 o                         
   0  12   0          4.10          6.29         0.67 o                         
   1  12   0         63.90         59.66         2.07 o                         
   2  12   0         40.07         40.78         2.13 o                         
   3  12   0         74.17         73.74         2.22 o                         
   4  12   0         61.24         57.39         2.91 o                         
  -2  13   0         23.30         24.67         1.83 o                         
  -1  13   0         63.80         56.41         2.10 o                         
   0  13   0         83.94         81.97         4.73 o                         
   1  13   0        141.18        124.76         6.53 o                         
   2  13   0         32.71         36.31         1.93 o                         
  -2 -13   1        112.93        101.55         4.88 o                         
  -1 -13   1        497.84        511.59         9.13 o                         
   0 -13   1        324.28        322.58        10.43 o                         
   1 -13   1        127.38        120.44         4.15 o                         
   2 -13   1         88.68         69.27         4.17 o                         
  -4 -12   1          9.52         10.61         1.67 o                         
  -3 -12   1          5.56          7.33         1.29 o                         
  -2 -12   1          1.84          1.07         0.57 o                         
  -1 -12   1         36.07         34.62         1.89 o                         
   0 -12   1          7.83         10.22         1.24 o                         
   1 -12   1        203.69        208.53         5.77 o                         
   2 -12   1          0.85          2.52         0.65 o                         
   3 -12   1         19.04         17.37         1.05 o                         
   4 -12   1         95.06         69.47         4.20 o                         
  -5 -11   1         12.48         14.20         1.16 o                         
  -4 -11   1        172.72        162.69         5.55 o                         
  -3 -11   1       1224.51       1265.73        21.71 o                         
  -2 -11   1         87.25         86.06         3.41 o                         
  -1 -11   1       1704.94       1745.09        19.23 o                         
   0 -11   1        173.88        169.92         3.87 o                         
   1 -11   1        181.10        177.19         3.77 o                         
   2 -11   1       1053.83       1046.32         9.27 o                         
   3 -11   1         37.05         47.96         2.21 o                         
   4 -11   1        691.65        657.64         8.33 o                         
   5 -11   1        119.40        125.73         6.01 o                         
  -6 -10   1        228.39        223.93         5.81 o                         
  -5 -10   1        336.24        334.17         5.76 o                         
  -4 -10   1        444.66        462.45         7.95 o                         
  -3 -10   1         60.44         69.78         2.94 o                         
  -2 -10   1          4.93          5.63         0.90 o                         
  -1 -10   1        794.67        804.88         9.09 o                         
   0 -10   1        179.41        206.22         6.08 o                         
   1 -10   1          1.54          3.74         0.76 o                         
   2 -10   1        639.34        678.04         8.32 o                         
   3 -10   1       1133.69       1112.30        10.21 o                         
   4 -10   1        450.09        451.90         6.09 o                         
   5 -10   1        182.32        168.01         4.01 o                         
   6 -10   1          6.21          4.75         0.70 o                         
  -6  -9   1          3.93          5.94         0.65 o                         
  -5  -9   1        416.92        418.14         5.58 o                         
  -4  -9   1        657.27        667.78        10.51 o                         
  -3  -9   1         14.97         15.40         1.52 o                         
  -2  -9   1        481.22        525.43         6.64 o                         
  -1  -9   1        455.25        460.75         6.76 o                         
   0  -9   1        267.29        280.48         5.26 o                         
   1  -9   1        113.99        111.13         3.47 o                         
   2  -9   1        879.25        895.90        10.59 o                         
   3  -9   1        229.90        219.92         4.86 o                         
   4  -9   1        277.26        278.00         5.42 o                         
   5  -9   1          0.03          2.11         0.64 o                         
   6  -9   1        197.12        194.41         3.75 o                         
  -7  -8   1        178.21        164.64         4.24 o                         
  -6  -8   1         10.88         14.44         1.14 o                         
  -5  -8   1         39.15         42.88         2.03 o                         
  -4  -8   1          6.66         12.21         1.38 o                         
  -3  -8   1         92.79        100.32         3.16 o                         
  -2  -8   1        875.92        873.63        12.58 o                         
  -1  -8   1       2156.42       2197.91        21.12 o                         
   0  -8   1       1774.45       1777.14        16.44 o                         
   1  -8   1        434.37        413.47         5.99 o                         
   2  -8   1       2653.96       2685.04        16.33 o                         
   3  -8   1         11.41         12.71         1.17 o                         
   4  -8   1       1349.66       1423.32        14.03 o                         
   5  -8   1        119.15        133.80         3.77 o                         
   6  -8   1         15.29         21.33         1.31 o                         
   7  -8   1        431.01        413.88         7.61 o                         
  -8  -7   1        314.96        311.37         8.03 o                         
  -7  -7   1        114.91        115.12         3.27 o                         
  -6  -7   1         37.39         47.94         2.10 o                         
  -5  -7   1        714.95        710.38         9.03 o                         
  -4  -7   1         91.93         94.53         3.15 o                         
  -3  -7   1        502.28        474.44         6.14 o                         
  -2  -7   1        350.09        337.00         6.23 o                         
  -1  -7   1       1367.29       1448.97        24.63 o                         
   0  -7   1       1183.81       1172.01        19.24 o                         
   1  -7   1        190.53        218.08         8.25 o                         
   2  -7   1       2377.83       2296.32        33.66 o                         
   3  -7   1       1050.93       1043.10        10.48 o                         
   4  -7   1        256.60        251.51         5.06 o                         
   5  -7   1       1815.18       1737.70        12.95 o                         
   6  -7   1          0.22          1.61         0.61 o                         
   7  -7   1        403.02        403.35         4.97 o                         
   8  -7   1         65.47         56.44         2.58 o                         
  -8  -6   1        139.92        142.81         2.88 o                         
  -7  -6   1       1196.15       1192.86        11.28 o                         
  -6  -6   1        111.15        111.30         3.54 o                         
  -5  -6   1       1953.18       1948.18        18.77 o                         
  -4  -6   1       2003.14       2028.69        14.58 o                         
  -3  -6   1       2202.13       2227.03        21.64 o                         
  -2  -6   1       1658.93       1656.33        17.05 o                         
  -1  -6   1          9.46         11.76         1.67 o                         
   0  -6   1         20.52         39.69         4.80 o                         
   1  -6   1       1157.70       1239.17        20.76 o                         
   2  -6   1        244.21        256.53         6.98 o                         
   3  -6   1         95.11        116.25         4.70 o                         
   4  -6   1         58.43         57.76         2.16 o                         
   5  -6   1        150.74        149.71         3.50 o                         
   6  -6   1         44.12         47.54         1.95 o                         
   7  -6   1        225.02        216.27         4.16 o                         
   8  -6   1         62.95         71.55         2.40 o                         
  -8  -5   1         21.31         20.58         1.66 o                         
  -7  -5   1        504.70        492.95         6.45 o                         
  -6  -5   1        482.01        469.19         6.37 o                         
  -5  -5   1        294.51        291.46         4.82 o                         
  -4  -5   1         37.99         38.08         1.85 o                         
  -3  -5   1        134.19        178.36         8.02 o                         
  -2  -5   1        543.93        528.34         8.16 o                         
  -1  -5   1        583.36        601.00        20.36 o                         
   0  -5   1       2053.07       2158.64        35.18 o                         
   1  -5   1        581.76        663.48        11.86 o                         
   2  -5   1        874.40        863.75        10.90 o                         
   3  -5   1        134.84        126.97         5.30 o                         
   4  -5   1       1357.19       1389.18        11.20 o                         
   5  -5   1        279.97        285.34         4.43 o                         
   6  -5   1        311.03        317.22         4.95 o                         
   7  -5   1        503.09        533.04         6.26 o                         
   8  -5   1         44.99         47.02         2.27 o                         
  -9  -4   1          2.28          2.10         0.85 o                         
  -8  -4   1        190.21        170.29         5.61 o                         
  -7  -4   1        567.33        553.22         7.40 o                         
  -6  -4   1        316.41        290.92         4.86 o                         
  -5  -4   1        751.41        746.55         7.13 o                         
  -4  -4   1        194.57        191.26         5.22 o                         
  -3  -4   1        862.96        834.78        10.22 o                         
  -2  -4   1        260.65        219.67         6.64 o                         
  -1  -4   1        478.01        484.20        13.12 o                         
   0  -4   1       1502.28       1400.53        24.43 o                         
   1  -4   1        230.51        227.78         8.49 o                         
   2  -4   1       2454.61       2240.28        22.26 o                         
   3  -4   1       2193.09       2240.09        20.68 o                         
   4  -4   1         32.37         57.36         3.74 o                         
   5  -4   1       1687.04       1655.28         9.68 o                         
   6  -4   1        269.57        275.06         3.81 o                         
   7  -4   1        408.71        431.35         5.60 o                         
   8  -4   1        172.63        167.44         4.19 o                         
  -9  -3   1        130.93        116.85         3.43 o                         
  -8  -3   1        389.80        387.53         6.39 o                         
  -7  -3   1        281.25        278.10         4.56 o                         
  -6  -3   1        187.66        156.30         3.09 o                         
  -5  -3   1       1645.85       1713.02        32.28 o                         
  -4  -3   1        943.71        934.72        10.69 o                         
  -3  -3   1        931.25        894.36        10.67 o                         
  -2  -3   1       5333.50       5451.57        31.67 o                         
  -1  -3   1       2178.62       2336.83        24.56 o                         
   0  -3   1       3778.97       3828.14        44.49 o                         
   1  -3   1       3368.86       3463.71        42.90 o                         
   2  -3   1        255.57        245.21         5.66 o                         
   3  -3   1       6553.66       6664.69        36.66 o                         
   4  -3   1          9.07         14.95         2.04 o                         
   5  -3   1        886.49        919.94         6.74 o                         
   6  -3   1        276.60        285.60         3.85 o                         
   7  -3   1         42.56         45.04         1.71 o                         
   8  -3   1         87.91         77.87         2.63 o                         
  -9  -2   1        567.44        548.01         8.09 o                         
  -8  -2   1         86.68         92.93         3.25 o                         
  -7  -2   1        846.98        868.70         6.80 o                         
  -6  -2   1        996.55        977.52         6.31 o                         
  -5  -2   1        188.34        177.05         5.77 o                         
  -4  -2   1         63.25         47.09         2.47 o                         
  -3  -2   1        214.19        240.24         7.68 o                         
  -2  -2   1        615.53        563.32         8.20 o                         
  -1  -2   1        137.54        130.23         5.44 o                         
   0  -2   1          1.72          2.75         1.08 o                         
   1  -2   1       1324.03       1263.49        24.64 o                         
   2  -2   1        318.20        299.54         5.31 o                         
   3  -2   1        849.17        888.51        15.81 o                         
   4  -2   1       1604.87       1649.29        17.98 o                         
   5  -2   1        224.08        242.88        15.86 o                         
   6  -2   1          1.73          4.11         0.67 o                         
   7  -2   1       1025.09       1040.09         8.15 o                         
   8  -2   1        173.67        181.69         4.73 o                         
  -9  -1   1        226.95        234.93         7.10 o                         
  -8  -1   1         23.83         27.31         2.08 o                         
  -7  -1   1        160.10        176.51         3.34 o                         
  -6  -1   1          3.83          5.24         0.49 o                         
  -5  -1   1         36.69         52.54         3.50 o                         
  -4  -1   1        173.98        145.79         4.64 o                         
  -3  -1   1        944.98       1107.78        17.06 o                         
  -2  -1   1        782.32        845.33        10.08 o                         
  -1  -1   1       1632.21       1538.65        14.30 o                         
   0  -1   1       3857.75       3799.77        29.00 o                         
   1  -1   1       1958.58       1927.44        31.93 o                         
   2  -1   1       3439.99       3523.65        26.43 o                         
   3  -1   1       6167.60       6061.33        48.48 o                         
   4  -1   1        117.64        129.12         4.65 o                         
   5  -1   1       2602.57       2540.50        38.90 o                         
   6  -1   1        385.98        384.58         4.59 o                         
   7  -1   1        539.02        535.14         5.52 o                         
   8  -1   1        301.22        324.12         5.44 o                         
  -9   0   1          1.32          3.34         1.05 o                         
  -8   0   1          0.32          2.10         0.63 o                         
  -7   0   1        270.67        285.18         4.22 o                         
  -6   0   1        710.19        696.53         5.13 o                         
  -5   0   1       1957.82       1893.96        18.98 o                         
  -4   0   1       5445.17       5418.46        25.88 o                         
  -3   0   1         19.45         40.34         2.13 o                         
  -2   0   1      37347.79      35627.43       371.56 o                         
  -1   0   1       1359.74       1329.16        14.46 o                         
   0   0   1      11724.60      11941.04        43.23 o                         
   1   0   1        480.90        434.67         5.60 o                         
   2   0   1       3945.86       3855.69        24.32 o                         
   3   0   1       4588.38       4649.53       138.33 o                         
   4   0   1         26.47         42.91         2.70 o                         
   5   0   1        403.63        440.26         9.86 o                         
   6   0   1       3715.13       3752.09        13.92 o                         
   7   0   1          8.93          9.86         0.84 o                         
   8   0   1        509.62        500.85         7.76 o                         
   9   0   1        213.98        199.97         9.66 o                         
  -9   1   1        395.53        395.18        10.80 o                         
  -8   1   1         51.74         53.83         1.96 o                         
  -7   1   1       1425.77       1427.21         9.18 o                         
  -6   1   1        712.48        737.73         5.94 o                         
  -5   1   1        205.28        222.57         5.47 o                         
  -4   1   1       3531.15       3509.36        32.67 o                         
  -3   1   1        147.30        203.82         7.20 o                         
  -2   1   1       5379.26       5427.56        39.64 o                         
  -1   1   1        549.14        510.59        12.04 o                         
   0   1   1        770.01        777.86         7.93 o                         
   1   1   1        905.52        932.39         9.26 o                         
   2   1   1        231.69        264.05         5.17 o                         
   3   1   1         15.92         25.84         1.66 o                         
   4   1   1         40.51         40.41         2.31 o                         
   5   1   1        753.28        788.31        13.48 o                         
   6   1   1          7.14         11.54         0.65 o                         
   7   1   1        841.24        863.49         6.85 o                         
   8   1   1        213.57        200.19         4.13 o                         
   9   1   1         78.74         72.43         4.06 o                         
  -9   2   1        268.94        259.72         7.01 o                         
  -8   2   1        235.23        258.58         5.19 o                         
  -7   2   1         91.87         94.75         2.46 o                         
  -6   2   1       1442.83       1456.01         8.87 o                         
  -5   2   1         14.20         29.85         2.75 o                         
  -4   2   1        178.62        160.62         5.53 o                         
  -3   2   1       1007.39       1055.63        17.73 o                         
  -2   2   1        645.67        735.82        14.10 o                         
  -1   2   1         21.78         53.39         2.47 o                         
   0   2   1         21.65         23.97         5.01 o                         
   1   2   1        673.76        606.65         7.94 o                         
   2   2   1       2077.15       2232.95        16.36 o                         
   3   2   1       6362.88       6501.37        40.39 o                         
   4   2   1        309.86        336.75         7.34 o                         
   5   2   1        971.09        977.28        38.26 o                         
   6   2   1        279.95        285.71         3.74 o                         
   7   2   1        331.39        342.32         4.46 o                         
   8   2   1        333.58        352.65         5.86 o                         
   9   2   1        140.67        128.70         5.33 o                         
  -9   3   1          8.69          8.40         1.29 o                         
  -8   3   1        178.62        190.35         4.39 o                         
  -7   3   1       1867.06       1844.28        14.50 o                         
  -6   3   1          6.24          9.30         0.87 o                         
  -5   3   1       1954.35       1963.64        14.77 o                         
  -4   3   1       1893.95       1947.24        22.43 o                         
  -3   3   1         76.84        100.19         4.42 o                         
  -2   3   1       4381.06       4335.54        26.77 o                         
  -1   3   1         15.58         26.61         6.50 o                         
   0   3   1       1503.77       1506.16        20.13 o                         
   1   3   1       2226.82       2198.74        29.50 o                         
   2   3   1        962.64        992.84        12.38 o                         
   3   3   1       1207.33       1136.63        21.16 o                         
   4   3   1        421.74        343.79        10.99 o                         
   5   3   1       1547.58       1529.43        15.08 o                         
   6   3   1       2448.27       2449.89        12.45 o                         
   7   3   1         10.74         13.54         1.01 o                         
   8   3   1        359.50        379.28         6.57 o                         
   9   3   1        424.69        429.20         9.92 o                         
  -9   4   1        293.32        259.63         7.90 o                         
  -8   4   1         72.53         69.43         2.71 o                         
  -7   4   1        459.72        476.56         6.95 o                         
  -6   4   1         81.49         85.75         2.53 o                         
  -5   4   1         41.38         42.59         1.62 o                         
  -4   4   1       1792.68       1789.40        22.96 o                         
  -3   4   1        377.30        414.27        11.51 o                         
  -2   4   1       2890.99       2798.62        38.01 o                         
  -1   4   1      10099.20      10187.66        74.27 o                         
   0   4   1        561.19        527.59        12.32 o                         
   1   4   1       5664.46       5786.12       127.18 o                         
   2   4   1       3118.82       3227.01        89.29 o                         
   3   4   1        329.67        286.82        12.65 o                         
   4   4   1        777.91        788.14        16.69 o                         
   5   4   1          0.01          3.35         0.54 o                         
   6   4   1          8.41          8.24         0.86 o                         
   7   4   1         41.17         46.02         2.00 o                         
   8   4   1         50.56         53.50         2.26 o                         
   9   4   1          1.44          2.07         0.65 o                         
  -8   5   1        638.70        644.11        11.90 o                         
  -7   5   1         77.47         76.18         2.52 o                         
  -6   5   1       1074.05       1066.44         9.47 o                         
  -5   5   1        549.16        561.10         7.33 o                         
  -4   5   1       1149.36       1182.59        11.73 o                         
  -3   5   1       2026.49       2086.34        48.77 o                         
  -2   5   1        688.72        721.29        25.56 o                         
  -1   5   1        301.14        374.31        11.29 o                         
   0   5   1         47.89         53.62         4.49 o                         
   1   5   1        186.45        180.53         8.45 o                         
   2   5   1          5.39          3.30         1.31 o                         
   3   5   1       1444.82       1502.32        28.41 o                         
   4   5   1        438.70        425.58        10.00 o                         
   5   5   1        147.18        172.31         3.48 o                         
   6   5   1       1428.94       1387.74        11.63 o                         
   7   5   1         32.96         38.52         1.88 o                         
   8   5   1        792.71        766.74         8.65 o                         
  -8   6   1         54.93         63.97         2.67 o                         
  -7   6   1         18.11         22.46         1.29 o                         
  -6   6   1         44.96         44.25         2.09 o                         
  -5   6   1          3.90          4.63         0.82 o                         
  -4   6   1       1318.01       1306.36        13.35 o                         
  -3   6   1         16.52         25.51         6.70 o                         
  -2   6   1        416.46        368.66        12.05 o                         
  -1   6   1       2569.15       2768.92        34.95 o                         
   0   6   1        711.63        724.22        25.88 o                         
   1   6   1       1751.88       1877.41        31.29 o                         
   2   6   1        272.35        302.65        16.40 o                         
   3   6   1       1631.64       1701.17        17.45 o                         
   4   6   1        360.61        342.42         4.63 o                         
   5   6   1       1813.37       1853.71        13.76 o                         
   6   6   1        786.80        787.56         9.11 o                         
   7   6   1          3.13          6.23         1.13 o                         
   8   6   1        588.66        585.93         9.87 o                         
  -8   7   1         76.24         75.93         2.37 o                         
  -7   7   1         67.71         69.82         2.51 o                         
  -6   7   1        266.33        293.48         5.70 o                         
  -5   7   1         17.53         21.34         1.67 o                         
  -4   7   1        552.21        553.69         8.99 o                         
  -3   7   1       1297.11       1267.63        14.11 o                         
  -2   7   1       1639.27       1615.64        41.13 o                         
  -1   7   1       3434.85       3495.07        48.43 o                         
   0   7   1        252.65        270.38         9.02 o                         
   1   7   1       3775.11       3972.13       145.47 o                         
   2   7   1       1300.87       1310.32        21.91 o                         
   3   7   1       1600.34       1507.27        10.51 o                         
   4   7   1        548.88        537.59         7.00 o                         
   5   7   1        208.00        205.07         4.58 o                         
   6   7   1        383.63        371.83         6.01 o                         
   7   7   1        216.67        224.16         4.31 o                         
   8   7   1          0.41          3.08         0.67 o                         
  -7   8   1         72.46         71.08         2.52 o                         
  -6   8   1       1470.59       1456.20        13.38 o                         
  -5   8   1        279.54        267.39         5.47 o                         
  -4   8   1       1418.26       1407.21        16.85 o                         
  -3   8   1       1432.15       1397.13        13.77 o                         
  -2   8   1          0.74          1.12         0.55 o                         
  -1   8   1        961.18        944.22         9.72 o                         
   0   8   1        185.60        183.30         4.85 o                         
   1   8   1         89.40         96.91         3.47 o                         
   2   8   1        290.71        300.99         5.29 o                         
   3   8   1        286.02        293.59         5.47 o                         
   4   8   1        744.55        733.91        11.67 o                         
   5   8   1        409.71        406.15         7.33 o                         
   6   8   1        231.29        233.82         5.61 o                         
   7   8   1          2.98          3.01         0.60 o                         
  -7   9   1        171.56        162.63         5.27 o                         
  -6   9   1        178.51        173.48         3.51 o                         
  -5   9   1         43.52         50.25         2.28 o                         
  -4   9   1        306.28        307.64         6.90 o                         
  -3   9   1          3.18          6.86         1.09 o                         
  -2   9   1        493.14        512.57         7.26 o                         
  -1   9   1          0.65          2.87         0.61 o                         
   0   9   1         88.79         92.13         3.42 o                         
   1   9   1        100.42         93.41         3.15 o                         
   2   9   1         15.53         20.96         1.78 o                         
   3   9   1        866.29        870.46         9.61 o                         
   4   9   1         14.20         15.81         1.81 o                         
   5   9   1         46.96         48.59         2.69 o                         
   6   9   1        734.00        731.14        15.40 o                         
   7   9   1         58.36         59.11         2.22 o                         
  -6  10   1        194.42        195.46         3.45 o                         
  -5  10   1          3.88          3.22         0.71 o                         
  -4  10   1          8.88         13.90         1.37 o                         
  -3  10   1        425.83        427.72         6.57 o                         
  -2  10   1          9.91         14.07         1.13 o                         
  -1  10   1        541.93        532.89         7.17 o                         
   0  10   1        145.31        162.76         4.56 o                         
   1  10   1        466.35        473.20         8.30 o                         
   2  10   1        800.17        809.13         9.28 o                         
   3  10   1        242.15        256.16         7.67 o                         
   4  10   1        764.64        773.32        11.07 o                         
   5  10   1         31.58         34.88         2.03 o                         
   6  10   1        639.58        609.53         8.52 o                         
  -5  11   1        125.27        116.22         3.88 o                         
  -4  11   1        356.16        353.11         5.40 o                         
  -3  11   1       1678.19       1717.79        14.15 o                         
  -2  11   1         80.94         85.45         3.12 o                         
  -1  11   1       1776.70       1874.61        17.68 o                         
   0  11   1       1039.02       1056.81         9.73 o                         
   1  11   1        326.84        338.51         6.29 o                         
   2  11   1        462.66        489.34         7.43 o                         
   3  11   1         53.68         55.22         2.87 o                         
   4  11   1        135.56        133.14         3.67 o                         
   5  11   1         61.04         62.49         2.62 o                         
  -4  12   1         75.01         72.56         3.32 o                         
  -3  12   1        672.85        666.15         7.50 o                         
  -2  12   1          4.96          9.41         0.95 o                         
  -1  12   1         44.52         49.08         1.77 o                         
   0  12   1         99.30        102.25         2.71 o                         
   1  12   1          5.21          8.28         0.91 o                         
   2  12   1        136.21        133.77         3.35 o                         
   3  12   1        138.15        134.79         3.66 o                         
   4  12   1          9.17         10.61         0.91 o                         
  -2  13   1          2.71          2.70         0.68 o                         
  -1  13   1        316.06        314.04         6.19 o                         
   0  13   1        176.60        170.70         4.07 o                         
   1  13   1        344.44        321.56         5.68 o                         
   2  13   1        397.31        393.04         5.57 o                         
   3  13   1         34.06         35.39         2.98 o                         
   0 -13   2         78.19         73.87         4.31 o                         
  -3 -12   2          3.79          2.70         1.19 o                         
  -2 -12   2          0.67          1.09         0.79 o                         
  -1 -12   2          3.35          2.13         0.94 o                         
   0 -12   2         10.22         10.06         1.84 o                         
   1 -12   2          1.85          2.35         0.83 o                         
   2 -12   2        145.25        126.82         6.10 o                         
   3 -12   2         20.85         19.07         2.64 o                         
  -5 -11   2        461.36        364.87         9.11 o                         
  -4 -11   2        102.85        110.42         3.98 o                         
  -3 -11   2        706.38        748.40        10.00 o                         
  -2 -11   2         35.02         30.66         1.76 o                         
  -1 -11   2        514.85        513.95        12.02 o                         
   0 -11   2        584.87        581.02         7.96 o                         
   1 -11   2        100.00         88.82         3.18 o                         
   2 -11   2        883.41        862.61         9.88 o                         
   3 -11   2        209.84        224.68         5.94 o                         
   4 -11   2        290.72        260.25        11.12 o                         
   5 -11   2        396.35        344.99         9.31 o                         
  -5 -10   2        321.66        334.99         4.93 o                         
  -4 -10   2         33.41         33.75         2.02 o                         
  -3 -10   2        374.09        368.24         7.10 o                         
  -2 -10   2        195.40        208.90         4.10 o                         
  -1 -10   2         40.82         45.68         2.14 o                         
   0 -10   2        105.30        116.51         3.34 o                         
   1 -10   2        559.60        532.21         7.21 o                         
   2 -10   2        485.38        482.17         6.66 o                         
   3 -10   2         11.36          9.85         1.16 o                         
   4 -10   2         38.05         39.69         2.03 o                         
   5 -10   2        237.16        227.16         6.32 o                         
   6 -10   2          0.11          1.36         0.98 o                         
  -6  -9   2        183.03        171.36         4.16 o                         
  -5  -9   2         42.04         49.19         1.92 o                         
  -4  -9   2        701.85        696.55        10.93 o                         
  -3  -9   2         82.23         86.08         3.16 o                         
  -2  -9   2        544.88        552.76         7.09 o                         
  -1  -9   2        473.47        497.40         6.42 o                         
   0  -9   2        794.43        804.81        11.81 o                         
   1  -9   2          0.37          2.57         0.66 o                         
   2  -9   2         82.02         81.20         2.60 o                         
   3  -9   2         41.08         43.70         1.91 o                         
   4  -9   2         87.44         87.16         3.17 o                         
   5  -9   2         31.54         32.71         1.69 o                         
   6  -9   2        398.07        392.32        13.96 o                         
  -7  -8   2         45.30         43.93         1.65 o                         
  -6  -8   2         41.82         41.75         1.98 o                         
  -5  -8   2        284.78        305.83         4.82 o                         
  -4  -8   2        916.18        941.68        10.41 o                         
  -3  -8   2        673.09        695.77         8.67 o                         
  -2  -8   2       1071.87       1109.83        12.65 o                         
  -1  -8   2        504.88        511.85         7.35 o                         
   0  -8   2        949.54        979.09        11.57 o                         
   1  -8   2        279.96        262.36         4.74 o                         
   2  -8   2       1341.99       1373.25        11.48 o                         
   3  -8   2         61.01         72.69         2.41 o                         
   4  -8   2        100.78        102.91         3.43 o                         
   5  -8   2       1091.91       1091.17        13.94 o                         
   6  -8   2        196.48        189.55         4.15 o                         
   7  -8   2        446.49        400.27         8.86 o                         
  -7  -7   2         50.89         48.12         1.76 o                         
  -6  -7   2         40.04         45.24         2.06 o                         
  -5  -7   2       1164.09       1156.44        10.11 o                         
  -4  -7   2        690.22        676.53         9.67 o                         
  -3  -7   2       2304.46       2273.37        25.09 o                         
  -2  -7   2       3123.15       3170.25        28.98 o                         
  -1  -7   2        106.82        122.61         3.75 o                         
   0  -7   2       2488.29       2526.05        27.33 o                         
   1  -7   2       1363.23       1351.37        13.75 o                         
   2  -7   2         96.30         94.72         3.04 o                         
   3  -7   2        982.00        952.28        14.54 o                         
   4  -7   2         20.79         29.53         1.81 o                         
   5  -7   2        702.31        703.20         8.99 o                         
   6  -7   2          6.05          7.42         0.88 o                         
   7  -7   2         47.91         53.01         2.35 o                         
  -8  -6   2          0.06          2.61         2.87 o                         
  -7  -6   2        733.63        737.89        15.51 o                         
  -6  -6   2        694.20        692.30         8.36 o                         
  -5  -6   2        809.24        817.04         9.30 o                         
  -4  -6   2        705.52        704.93        11.22 o                         
  -3  -6   2        168.03        181.18         4.05 o                         
  -2  -6   2        219.17        195.32         5.88 o                         
  -1  -6   2        900.34        954.41        14.86 o                         
   0  -6   2       1494.28       1537.52        20.57 o                         
   1  -6   2       1756.62       1913.36        20.60 o                         
   2  -6   2        209.48        233.43         9.42 o                         
   3  -6   2        919.45        899.10         9.27 o                         
   4  -6   2          4.95          7.02         0.91 o                         
   5  -6   2        145.23        143.91         3.48 o                         
   6  -6   2         23.98         29.31         1.62 o                         
   7  -6   2        198.59        212.11         4.14 o                         
   8  -6   2         59.56         58.11         3.19 o                         
  -8  -5   2        146.19        133.05         5.33 o                         
  -7  -5   2        447.68        450.82         5.81 o                         
  -6  -5   2        183.31        186.09         4.30 o                         
  -5  -5   2        527.25        546.93         6.54 o                         
  -4  -5   2        686.29        685.41         7.05 o                         
  -3  -5   2         10.12          8.90         1.21 o                         
  -2  -5   2        755.57        803.40        12.33 o                         
  -1  -5   2          0.28          1.49         0.68 o                         
   0  -5   2        344.12        404.36        14.93 o                         
   1  -5   2        451.88        487.05        10.37 o                         
   2  -5   2       1569.18       1545.76        14.83 o                         
   3  -5   2        268.93        253.74         7.51 o                         
   4  -5   2       1220.72       1253.42        10.06 o                         
   5  -5   2       1165.49       1123.39         8.69 o                         
   6  -5   2         82.89         87.83         2.48 o                         
   7  -5   2        602.18        616.55         7.67 o                         
   8  -5   2        331.01        312.60         8.04 o                         
  -8  -4   2          0.09          2.52         0.96 o                         
  -7  -4   2          4.49          3.80         0.59 o                         
  -6  -4   2         19.55         22.95         1.42 o                         
  -5  -4   2        502.46        528.63         6.32 o                         
  -4  -4   2         96.26         83.00         3.72 o                         
  -3  -4   2       1873.67       1888.90        23.80 o                         
  -2  -4   2       4178.70       4066.02        45.29 o                         
  -1  -4   2        624.15        665.39        15.67 o                         
   0  -4   2       7193.49       7286.31        76.60 o                         
   1  -4   2       2557.74       2505.64        44.76 o                         
   2  -4   2          2.81          9.99         2.45 o                         
   3  -4   2       1224.07       1166.33        13.49 o                         
   4  -4   2        465.80        485.59        10.78 o                         
   5  -4   2       1008.57       1033.97         7.65 o                         
   6  -4   2        403.05        414.72         4.84 o                         
   7  -4   2         27.99         32.79         1.60 o                         
   8  -4   2        317.30        316.64         6.86 o                         
  -9  -3   2        456.20        462.17        23.99 o                         
  -8  -3   2         30.07         31.07         1.95 o                         
  -7  -3   2        521.68        555.77         6.37 o                         
  -6  -3   2       1311.22       1319.97        10.55 o                         
  -5  -3   2         61.97         72.37         2.54 o                         
  -4  -3   2       2864.79       2938.54        22.78 o                         
  -3  -3   2        564.13        577.65         9.96 o                         
  -2  -3   2       2616.64       2694.54        28.07 o                         
  -1  -3   2        740.41        719.29        14.33 o                         
   0  -3   2       1578.40       1597.19        30.84 o                         
   1  -3   2       7167.19       7289.14        46.52 o                         
   2  -3   2        178.77        184.34         6.57 o                         
   3  -3   2       3836.24       3810.20        31.04 o                         
   4  -3   2        293.36        277.61         7.71 o                         
   5  -3   2         70.21         64.65         1.70 o                         
   6  -3   2       1014.66        989.73         7.40 o                         
   7  -3   2        108.60        123.27         2.83 o                         
   8  -3   2         56.17         55.25         2.33 o                         
  -9  -2   2        125.25        139.91         4.47 o                         
  -8  -2   2        487.20        499.94         7.15 o                         
  -7  -2   2        322.68        333.48         4.79 o                         
  -6  -2   2        597.49        574.96         6.44 o                         
  -5  -2   2        141.84        145.82         3.03 o                         
  -4  -2   2       1522.31       1545.23        16.36 o                         
  -3  -2   2        820.54        880.12        13.61 o                         
  -2  -2   2        396.28        378.48         8.25 o                         
  -1  -2   2       2556.42       2675.86        23.59 o                         
   0  -2   2         49.10         66.90         5.45 o                         
   1  -2   2          2.24          3.87         1.02 o                         
   2  -2   2       1589.35       1618.81        17.17 o                         
   3  -2   2         28.85         20.21         2.12 o                         
   4  -2   2        207.86        226.00         6.07 o                         
   5  -2   2       2289.07       2260.56        31.81 o                         
   6  -2   2         60.00         53.39         1.72 o                         
   7  -2   2        703.39        706.83         6.73 o                         
   8  -2   2        581.42        596.66         9.13 o                         
  -9  -1   2        132.44        145.08         5.31 o                         
  -8  -1   2         83.46         76.89         2.96 o                         
  -7  -1   2        531.11        517.47         6.27 o                         
  -6  -1   2        151.51        139.74         2.60 o                         
  -5  -1   2        803.54        857.74        12.31 o                         
  -4  -1   2        173.25        178.18         4.77 o                         
  -3  -1   2        345.60        407.79        10.09 o                         
  -2  -1   2       1047.46       1041.98        13.02 o                         
  -1  -1   2      12112.45      12099.28        43.64 o                         
   0  -1   2       2426.46       2508.93        28.34 o                         
   1  -1   2      15449.74      15699.78        36.15 o                         
   2  -1   2        834.36        876.78         8.70 o                         
   3  -1   2       2764.59       2701.54        29.10 o                         
   4  -1   2        225.36        221.44         4.34 o                         
   5  -1   2       2261.62       2173.97        18.11 o                         
   6  -1   2        880.52        881.18         7.02 o                         
   7  -1   2        614.67        622.14         7.10 o                         
   8  -1   2        306.43        326.86         5.85 o                         
  -9   0   2         21.57         21.93         3.04 o                         
  -8   0   2        429.97        425.26         6.93 o                         
  -7   0   2       1791.72       1752.86         9.78 o                         
  -6   0   2       1862.96       1868.50         8.72 o                         
  -5   0   2        158.28        138.69         5.08 o                         
  -4   0   2      10979.56      11320.55        68.21 o                         
  -3   0   2       1429.47       1404.66        27.50 o                         
  -2   0   2      21652.75      21980.41        76.52 o                         
  -1   0   2        340.28        365.65         4.47 o                         
   0   0   2         29.76         22.88         2.38 o                         
   1   0   2       8845.21       8815.35        27.99 o                         
   2   0   2       2118.14       2100.11        12.78 o                         
   3   0   2       2500.54       2515.07        23.97 o                         
   4   0   2       2121.02       2055.60        15.54 o                         
   5   0   2         34.93         32.27         2.50 o                         
   6   0   2        978.22        954.22         5.90 o                         
   7   0   2         16.40         18.21         1.16 o                         
   8   0   2        319.74        329.38         6.30 o                         
  -9   1   2        366.08        390.35         8.79 o                         
  -8   1   2        141.83        149.98         3.38 o                         
  -7   1   2          2.13          5.03         0.76 o                         
  -6   1   2       1829.58       1819.98         9.94 o                         
  -5   1   2        245.94        309.40        16.67 o                         
  -4   1   2       4329.65       4328.44        19.29 o                         
  -3   1   2        470.65        586.53        10.12 o                         
  -2   1   2         12.73         21.55         1.28 o                         
  -1   1   2      12812.58      12727.38        73.13 o                         
   0   1   2         62.81         46.89         3.41 o                         
   1   1   2       1417.75       1387.57         9.35 o                         
   2   1   2        103.12         99.58         2.30 o                         
   3   1   2        119.63        115.82         2.86 o                         
   4   1   2       1774.75       1789.70        15.36 o                         
   5   1   2       1351.33       1410.40        20.21 o                         
   6   1   2         22.76         23.23         1.02 o                         
   7   1   2         51.61         54.35         1.63 o                         
   8   1   2        380.63        393.81         7.41 o                         
   9   1   2          9.09          8.54         2.30 o                         
  -9   2   2          4.92          5.31         1.12 o                         
  -8   2   2       1092.67       1148.57         9.86 o                         
  -7   2   2         74.70         70.84         2.27 o                         
  -6   2   2        116.04        113.00         2.58 o                         
  -5   2   2       1482.44       1479.80        12.90 o                         
  -4   2   2         52.43         46.57         2.48 o                         
  -3   2   2       1202.85       1236.25        15.36 o                         
  -2   2   2       1729.45       1720.45        22.00 o                         
  -1   2   2       1318.81       1296.80        15.01 o                         
   0   2   2         86.02         78.48         2.97 o                         
   1   2   2      10703.41      10420.07       137.68 o                         
   2   2   2        784.24        815.24        13.17 o                         
   3   2   2       2224.27       2163.66        20.76 o                         
   4   2   2        181.55        198.63         5.16 o                         
   5   2   2        216.35        227.21         8.14 o                         
   6   2   2       1841.06       1837.22         9.23 o                         
   7   2   2        306.57        324.85         4.53 o                         
   8   2   2        865.45        889.41        10.94 o                         
   9   2   2         76.99         84.46         4.34 o                         
  -9   3   2        137.77        133.26         3.75 o                         
  -8   3   2          5.55          6.31         0.82 o                         
  -7   3   2        392.25        373.19         5.60 o                         
  -6   3   2        117.09        117.63         2.58 o                         
  -5   3   2        342.24        381.48         4.58 o                         
  -4   3   2        944.28        935.08        14.23 o                         
  -3   3   2         17.17         10.11         1.36 o                         
  -2   3   2        125.14        120.53         5.15 o                         
  -1   3   2      15675.88      16125.47       160.80 o                         
   0   3   2       2085.23       2280.85        23.05 o                         
   1   3   2       4612.90       4903.17        47.80 o                         
   2   3   2       5178.00       5170.39        29.00 o                         
   3   3   2        529.99        479.59         9.71 o                         
   4   3   2       7802.79       7882.63        62.81 o                         
   5   3   2        441.57        451.33         8.55 o                         
   6   3   2        203.04        201.10         3.30 o                         
   7   3   2        435.69        420.25         4.79 o                         
   8   3   2        216.05        233.20         5.06 o                         
   9   3   2        192.46        191.14         6.11 o                         
  -8   4   2         11.61         15.93         1.25 o                         
  -7   4   2        177.89        188.67         3.98 o                         
  -6   4   2        598.05        584.35         6.42 o                         
  -5   4   2        988.24       1007.98         7.75 o                         
  -4   4   2       1332.71       1377.62        18.23 o                         
  -3   4   2       1891.88       1856.99        23.07 o                         
  -2   4   2        163.93        166.38         7.22 o                         
  -1   4   2       5646.56       5792.33        39.84 o                         
   0   4   2        870.69        896.10        13.54 o                         
   1   4   2       3686.32       3816.37        50.06 o                         
   2   4   2       2287.57       2304.67        21.33 o                         
   3   4   2         88.28        116.23         9.90 o                         
   4   4   2       1060.53       1078.22        12.32 o                         
   5   4   2        643.65        643.38         6.51 o                         
   6   4   2        634.40        643.84         5.77 o                         
   7   4   2        134.75        137.00         2.91 o                         
   8   4   2          0.76          2.59         0.74 o                         
   9   4   2         40.53         42.23         5.08 o                         
  -8   5   2       1049.34       1077.50        10.94 o                         
  -7   5   2        265.65        276.33         4.48 o                         
  -6   5   2        525.77        546.07         6.52 o                         
  -5   5   2       1460.55       1482.33        10.14 o                         
  -4   5   2        148.52        146.18         3.86 o                         
  -3   5   2        772.76        784.34        14.41 o                         
  -2   5   2        121.21        107.73         4.96 o                         
  -1   5   2        140.35        134.88         7.24 o                         
   0   5   2       2641.27       2891.16        58.44 o                         
   1   5   2        456.62        461.46        13.87 o                         
   2   5   2       2598.69       2791.68        30.85 o                         
   3   5   2        325.54        330.56         7.06 o                         
   4   5   2       1717.62       1775.14        24.59 o                         
   5   5   2        522.00        520.73         6.33 o                         
   6   5   2       1587.41       1502.78        13.99 o                         
   7   5   2          5.56          4.67         0.74 o                         
   8   5   2       1446.68       1403.20        12.87 o                         
   9   5   2        118.40        116.15         3.67 o                         
  -8   6   2          3.01          4.13         0.69 o                         
  -7   6   2        509.02        518.67         5.86 o                         
  -6   6   2        274.19        260.60         4.82 o                         
  -5   6   2          6.37          7.52         1.04 o                         
  -4   6   2          0.78          6.09         1.15 o                         
  -3   6   2          1.66          2.42         1.13 o                         
  -2   6   2         73.27        109.75         4.70 o                         
  -1   6   2       4342.52       4688.24        33.64 o                         
   0   6   2        496.23        521.31        15.91 o                         
   1   6   2       2806.04       3029.30        39.50 o                         
   2   6   2       1251.84       1274.18        19.80 o                         
   3   6   2       1590.81       1708.91        21.78 o                         
   4   6   2       2811.75       2757.61        20.15 o                         
   5   6   2         37.39         41.21         2.29 o                         
   6   6   2       1007.41        998.35        11.27 o                         
   7   6   2        147.81        165.56         4.61 o                         
   8   6   2         90.74         92.06         3.07 o                         
  -8   7   2        352.66        345.84         4.92 o                         
  -7   7   2          1.72          2.11         0.70 o                         
  -6   7   2        304.18        316.27         5.88 o                         
  -5   7   2       1482.50       1503.03        16.90 o                         
  -4   7   2        413.97        394.04         7.49 o                         
  -3   7   2       3957.82       3986.75        35.40 o                         
  -2   7   2        105.93        109.06         4.98 o                         
  -1   7   2       1385.16       1389.56        19.92 o                         
   0   7   2       2444.65       2518.17        38.28 o                         
   1   7   2       1420.75       1526.86        31.15 o                         
   2   7   2        620.01        625.60        29.33 o                         
   3   7   2         32.66         32.92         1.95 o                         
   4   7   2        314.01        294.11         5.39 o                         
   5   7   2        898.52        908.44        10.63 o                         
   6   7   2        353.41        349.06         7.17 o                         
   7   7   2        269.41        292.03         5.44 o                         
   8   7   2         29.42         30.59         2.00 o                         
  -7   8   2        231.63        220.45         3.97 o                         
  -6   8   2        685.57        663.03         7.82 o                         
  -5   8   2        650.38        648.58         9.96 o                         
  -4   8   2          1.18          3.23         0.98 o                         
  -3   8   2       1944.52       1923.07        17.35 o                         
  -2   8   2        725.62        781.88        14.37 o                         
  -1   8   2       2855.59       2965.64        23.01 o                         
   0   8   2       1250.58       1260.01        13.97 o                         
   1   8   2         41.29         42.21         2.92 o                         
   2   8   2       1957.85       1942.77        15.22 o                         
   3   8   2          5.88         10.44         1.14 o                         
   4   8   2        218.73        227.47         4.96 o                         
   5   8   2         98.45         87.55         3.41 o                         
   6   8   2          0.62          3.82         0.72 o                         
   7   8   2          6.11          9.45         0.92 o                         
  -7   9   2        132.61        138.74         4.37 o                         
  -6   9   2         11.03         12.25         1.04 o                         
  -5   9   2         69.51         76.80         3.04 o                         
  -4   9   2         15.01         18.20         2.18 o                         
  -3   9   2         42.77         45.37         2.58 o                         
  -2   9   2        113.38        139.26         5.63 o                         
  -1   9   2         25.43         28.52         2.06 o                         
   0   9   2         79.11         87.19         3.61 o                         
   1   9   2        972.28       1008.86        12.24 o                         
   2   9   2         21.88         21.78         1.89 o                         
   3   9   2          5.41          8.84         1.45 o                         
   4   9   2        639.36        611.53        10.67 o                         
   5   9   2        481.06        482.56         9.51 o                         
   6   9   2       1151.99       1173.93        13.32 o                         
   7   9   2        256.99        253.93         4.97 o                         
  -6  10   2         38.74         41.52         2.47 o                         
  -5  10   2         35.42         40.50         2.29 o                         
  -4  10   2         35.94         40.56         2.82 o                         
  -3  10   2        445.72        441.67         8.51 o                         
  -2  10   2        122.19        135.00         4.17 o                         
  -1  10   2        587.26        610.39         8.20 o                         
   0  10   2       1292.97       1346.79        11.87 o                         
   1  10   2          9.21         12.80         1.22 o                         
   2  10   2       1663.02       1750.26        15.16 o                         
   3  10   2        583.16        588.89         8.72 o                         
   4  10   2       1122.89       1121.36        15.45 o                         
   5  10   2        378.52        394.55         7.63 o                         
   6  10   2        130.10        128.62         4.58 o                         
  -5  11   2        577.16        584.30         9.08 o                         
  -4  11   2         21.43         22.45         1.58 o                         
  -3  11   2        837.24        885.89         9.48 o                         
  -2  11   2        403.93        404.88         5.88 o                         
  -1  11   2        763.27        811.32         8.58 o                         
   0  11   2       1167.81       1192.38        11.09 o                         
   1  11   2          3.64          5.93         1.12 o                         
   2  11   2       1011.91       1013.92        10.26 o                         
   3  11   2        629.94        649.05         9.96 o                         
   4  11   2        113.04        118.01         3.28 o                         
   5  11   2        222.27        219.62         5.13 o                         
  -4  12   2         93.04         92.55         2.93 o                         
  -3  12   2          2.71          3.70         0.58 o                         
  -2  12   2        114.02        108.31         3.10 o                         
  -1  12   2         83.42         84.39         2.68 o                         
   0  12   2        125.00        123.10         3.50 o                         
   1  12   2          4.97          5.10         0.77 o                         
   2  12   2         83.65         83.69         2.77 o                         
   3  12   2         37.14         42.21         1.99 o                         
   4  12   2        319.64        289.38         6.58 o                         
  -3  13   2         24.43         24.58         1.83 o                         
  -2  13   2        111.95        116.73         3.88 o                         
  -1  13   2        390.73        407.32         7.84 o                         
   0  13   2        469.31        496.46         6.84 o                         
   1  13   2        188.84        197.73         4.74 o                         
   2  13   2        939.37        947.44        10.88 o                         
   3  13   2         11.59          8.34         0.73 o                         
  -3 -12   3          8.64         10.44         1.76 o                         
  -2 -12   3        115.87        120.05         3.70 o                         
  -1 -12   3          7.58          6.33         1.05 o                         
   0 -12   3        196.84        208.48         7.23 o                         
   1 -12   3          0.15          1.58         0.55 o                         
   2 -12   3         34.88         29.84         2.29 o                         
   3 -12   3        151.58        130.83         7.68 o                         
  -4 -11   3         12.78         14.71         1.33 o                         
  -3 -11   3        284.22        280.52         5.57 o                         
  -2 -11   3        315.11        304.38         6.51 o                         
  -1 -11   3         27.16         27.59         2.21 o                         
   0 -11   3        895.36        910.96        14.22 o                         
   1 -11   3        237.95        268.05         7.61 o                         
   2 -11   3        270.78        281.39         6.24 o                         
   3 -11   3        469.27        460.41        17.13 o                         
   4 -11   3         36.28         30.88         2.48 o                         
  -5 -10   3        117.59        112.56         3.89 o                         
  -4 -10   3        365.45        372.95         6.86 o                         
  -3 -10   3          6.33          7.48         1.11 o                         
  -2 -10   3        385.10        400.22         6.39 o                         
  -1 -10   3        659.30        671.14        10.45 o                         
   0 -10   3        155.37        156.52         6.40 o                         
   1 -10   3       1041.54       1019.89        23.05 o                         
   2 -10   3          8.78         14.66         1.28 o                         
   3 -10   3        399.13        394.78         7.67 o                         
   4 -10   3         38.97         38.92         1.81 o                         
   5 -10   3         47.56         41.14         1.92 o                         
  -6  -9   3        665.62        630.30         6.56 o                         
  -5  -9   3         45.46         51.39         2.42 o                         
  -4  -9   3         45.51         50.55         2.67 o                         
  -3  -9   3        664.09        676.84         8.53 o                         
  -2  -9   3        689.81        686.41         8.26 o                         
  -1  -9   3        281.90        309.98         5.97 o                         
   0  -9   3        695.16        666.40        10.13 o                         
   1  -9   3          1.02          2.39         0.57 o                         
   2  -9   3         43.99         51.87         2.04 o                         
   3  -9   3        369.37        375.25         5.26 o                         
   4  -9   3        114.97        111.12         3.97 o                         
   5  -9   3         84.69        101.08         3.59 o                         
   6  -9   3         58.56         55.30         2.37 o                         
  -7  -8   3         45.95         42.72         2.36 o                         
  -6  -8   3        213.11        219.00         3.87 o                         
  -5  -8   3          8.65         14.29         1.22 o                         
  -4  -8   3        528.20        533.94        10.21 o                         
  -3  -8   3        561.12        579.50         8.40 o                         
  -2  -8   3        300.10        315.27         5.45 o                         
  -1  -8   3         67.46         66.95         2.32 o                         
   0  -8   3        359.88        392.77         5.79 o                         
   1  -8   3       1012.27       1008.41         8.64 o                         
   2  -8   3         80.92         88.96         2.70 o                         
   3  -8   3       1252.21       1251.28        11.50 o                         
   4  -8   3        343.50        319.73         5.78 o                         
   5  -8   3        754.01        756.44         9.21 o                         
   6  -8   3        622.64        619.46        11.26 o                         
   7  -8   3        172.27        189.95         4.50 o                         
  -7  -7   3        195.40        192.91         3.85 o                         
  -6  -7   3        195.50        207.33         5.81 o                         
  -5  -7   3        790.07        771.05         9.39 o                         
  -4  -7   3        307.96        330.18         5.60 o                         
  -3  -7   3          9.98         11.90         1.17 o                         
  -2  -7   3       2505.41       2498.04        23.57 o                         
  -1  -7   3        378.33        369.48         5.96 o                         
   0  -7   3       1300.72       1279.59        13.34 o                         
   1  -7   3       1765.96       1744.93        11.40 o                         
   2  -7   3        193.15        208.15         4.17 o                         
   3  -7   3       3187.23       3084.75        38.11 o                         
   4  -7   3        162.79        160.36         4.02 o                         
   5  -7   3          0.43          1.84         0.60 o                         
   6  -7   3        405.28        386.50         6.15 o                         
   7  -7   3        158.53        150.75         4.45 o                         
  -8  -6   3        280.80        259.20         8.56 o                         
  -7  -6   3        131.59        147.61         4.02 o                         
  -6  -6   3       1085.69       1063.01        13.83 o                         
  -5  -6   3         18.18         19.75         1.24 o                         
  -4  -6   3        261.38        248.99         4.14 o                         
  -3  -6   3        964.67        986.99         9.83 o                         
  -2  -6   3        163.80        172.63         4.98 o                         
  -1  -6   3       1876.08       1932.82        25.97 o                         
   0  -6   3        244.76        260.49         9.13 o                         
   1  -6   3       1007.71       1040.11        15.31 o                         
   2  -6   3        112.30        111.04         4.13 o                         
   3  -6   3        172.38        165.56         3.48 o                         
   4  -6   3         22.87         24.53         1.48 o                         
   5  -6   3        326.28        338.43         5.68 o                         
   6  -6   3         84.61         87.73         2.52 o                         
   7  -6   3        255.20        261.02         4.75 o                         
   8  -6   3         31.30         29.87         1.70 o                         
  -8  -5   3        229.13        231.60         5.38 o                         
  -7  -5   3        194.67        197.28         4.53 o                         
  -6  -5   3         70.83         77.49         2.42 o                         
  -5  -5   3        178.53        171.42         3.41 o                         
  -4  -5   3         27.45         28.54         1.50 o                         
  -3  -5   3        138.32        114.16         3.96 o                         
  -2  -5   3        382.80        387.84         7.17 o                         
  -1  -5   3        133.99        178.32         5.85 o                         
   0  -5   3        329.71        375.12        11.37 o                         
   1  -5   3        732.85        632.42         9.21 o                         
   2  -5   3         56.72         68.07         2.98 o                         
   3  -5   3       1068.85       1020.28        15.23 o                         
   4  -5   3         11.54         12.23         1.10 o                         
   5  -5   3        448.28        450.27         5.04 o                         
   6  -5   3        379.04        357.05         5.54 o                         
   7  -5   3        181.82        201.86         4.22 o                         
   8  -5   3        646.07        663.25        11.93 o                         
  -8  -4   3          3.81          5.27         1.62 o                         
  -7  -4   3         57.55         64.92         2.20 o                         
  -6  -4   3        424.04        397.71         5.92 o                         
  -5  -4   3        133.48        132.60         2.99 o                         
  -4  -4   3        355.04        336.04         5.45 o                         
  -3  -4   3        318.52        310.01         6.06 o                         
  -2  -4   3       1236.94       1196.57        27.70 o                         
  -1  -4   3         12.37          7.68         1.85 o                         
   0  -4   3        441.20        376.15        18.77 o                         
   1  -4   3        657.20        540.41        13.15 o                         
   2  -4   3        810.23        871.66        23.37 o                         
   3  -4   3       2232.35       2081.15        22.70 o                         
   4  -4   3       2560.42       2577.77        23.02 o                         
   5  -4   3         82.21         84.63         2.19 o                         
   6  -4   3       1355.31       1336.55         9.52 o                         
   7  -4   3        328.25        323.07         5.00 o                         
   8  -4   3        285.62        290.21         7.82 o                         
  -8  -3   3        163.96        156.13         3.97 o                         
  -7  -3   3        347.79        358.65         4.76 o                         
  -6  -3   3       1466.77       1422.97        13.28 o                         
  -5  -3   3         57.23         48.78         1.90 o                         
  -4  -3   3       3818.42       3804.64        25.37 o                         
  -3  -3   3       1421.18       1339.06        13.01 o                         
  -2  -3   3        470.24        458.96        10.42 o                         
  -1  -3   3       5184.50       5188.30        39.87 o                         
   0  -3   3       3153.97       3320.10        48.96 o                         
   1  -3   3       4430.87       4674.67        94.59 o                         
   2  -3   3       1407.76       1442.33        19.64 o                         
   3  -3   3          3.43          9.10         1.39 o                         
   4  -3   3       1088.02       1129.65        17.13 o                         
   5  -3   3         78.91         90.85         1.95 o                         
   6  -3   3        165.96        164.28         2.83 o                         
   7  -3   3         68.81         72.53         2.24 o                         
   8  -3   3         36.00         39.95         2.93 o                         
  -9  -2   3         87.54         84.20         2.33 o                         
  -8  -2   3        605.59        626.79         7.63 o                         
  -7  -2   3         22.33         22.64         1.48 o                         
  -6  -2   3        190.61        196.84         3.46 o                         
  -5  -2   3        232.22        236.20         3.63 o                         
  -4  -2   3        122.51        124.36         4.06 o                         
  -3  -2   3        412.20        343.35         8.10 o                         
  -2  -2   3          0.90          4.54         0.86 o                         
  -1  -2   3        200.19        179.30         5.77 o                         
   0  -2   3        287.43        289.27        12.71 o                         
   1  -2   3       1049.03       1015.92        32.72 o                         
   2  -2   3        907.92        930.18        13.44 o                         
   3  -2   3       1097.27       1069.92        18.02 o                         
   4  -2   3        680.98        723.46        11.75 o                         
   5  -2   3        149.67        147.49         2.56 o                         
   6  -2   3        202.07        197.14         2.99 o                         
   7  -2   3          3.01          6.80         0.70 o                         
   8  -2   3        662.01        690.03        12.41 o                         
  -9  -1   3         72.57         66.61         3.25 o                         
  -8  -1   3         68.83         65.75         2.86 o                         
  -7  -1   3        250.76        250.38         4.77 o                         
  -6  -1   3        248.65        246.33         3.67 o                         
  -5  -1   3        944.29       1010.30         7.03 o                         
  -4  -1   3        105.59        109.42         7.69 o                         
  -3  -1   3       4073.15       4447.39        40.67 o                         
  -2  -1   3         95.87         90.63         4.63 o                         
  -1  -1   3       4068.22       4086.12        32.44 o                         
   0  -1   3       2136.30       2025.19        30.23 o                         
   1  -1   3       2331.88       2309.19        19.74 o                         
   2  -1   3         55.61         58.39         2.13 o                         
   3  -1   3       3749.31       3771.35        34.57 o                         
   4  -1   3       1514.20       1429.87        11.91 o                         
   5  -1   3        275.24        257.66         8.38 o                         
   6  -1   3        898.39        890.25         5.87 o                         
   7  -1   3        680.36        652.46         5.83 o                         
   8  -1   3        297.09        304.17         5.12 o                         
  -9   0   3        152.89        150.29         5.00 o                         
  -8   0   3        315.21        323.96         5.48 o                         
  -7   0   3        272.79        269.13         3.91 o                         
  -6   0   3       1492.93       1544.48         8.85 o                         
  -5   0   3         70.87         59.54         2.13 o                         
  -4   0   3       6960.68       6960.10        57.21 o                         
  -3   0   3        787.47        749.18        11.50 o                         
  -2   0   3       2430.34       2452.45        28.68 o                         
  -1   0   3      12514.81      12646.65        33.72 o                         
   0   0   3       1815.94       1793.21        25.48 o                         
   1   0   3       8101.75       8074.12        58.48 o                         
   2   0   3       7356.45       7352.21        83.38 o                         
   3   0   3        141.92        137.44         4.94 o                         
   4   0   3       2792.61       2825.49        18.37 o                         
   5   0   3        564.97        543.88        13.90 o                         
   6   0   3         39.77         39.38         1.19 o                         
   7   0   3        574.84        598.68         5.29 o                         
   8   0   3         14.23         18.32         1.45 o                         
  -9   1   3        216.15        215.34         5.12 o                         
  -8   1   3        811.50        845.93         8.88 o                         
  -7   1   3         36.57         40.08         1.79 o                         
  -6   1   3       1630.50       1615.16        10.40 o                         
  -5   1   3        126.05        107.08         3.18 o                         
  -4   1   3        285.58        353.24         5.14 o                         
  -3   1   3        616.34        535.08         8.77 o                         
  -2   1   3        249.44        258.40         4.49 o                         
  -1   1   3          3.62          8.21         1.19 o                         
   0   1   3        305.67        327.99        10.93 o                         
   1   1   3          3.19          2.47         0.71 o                         
   2   1   3       5388.62       5126.80        42.15 o                         
   3   1   3       2119.62       2252.82        20.33 o                         
   4   1   3       1134.19       1081.50        13.79 o                         
   5   1   3        227.20        227.37         7.23 o                         
   6   1   3        986.57       1007.32         6.43 o                         
   7   1   3        142.44        150.42         2.71 o                         
   8   1   3        787.07        841.35        11.97 o                         
   9   1   3         16.67         19.80         3.12 o                         
  -9   2   3        128.50        127.78         5.05 o                         
  -8   2   3        483.19        496.13         6.24 o                         
  -7   2   3        282.15        282.79         4.67 o                         
  -6   2   3        265.45        252.95         3.86 o                         
  -5   2   3        881.57        901.13         6.79 o                         
  -4   2   3        233.28        222.80         5.90 o                         
  -3   2   3        759.08        763.52        17.17 o                         
  -2   2   3         13.85         21.19         2.15 o                         
  -1   2   3        322.33        316.05         7.93 o                         
   0   2   3       3892.95       3998.26        29.48 o                         
   1   2   3          8.37         12.19         2.92 o                         
   2   2   3        223.49        252.15         6.33 o                         
   3   2   3         99.48         92.56         3.46 o                         
   4   2   3       1996.66       2009.53        18.24 o                         
   5   2   3        169.78        208.27         7.16 o                         
   6   2   3       1506.07       1490.34         7.89 o                         
   7   2   3        180.00        173.59         3.14 o                         
   8   2   3        241.88        253.81         5.07 o                         
   9   2   3        535.44        519.77        10.36 o                         
  -9   3   3        202.85        197.58         5.36 o                         
  -8   3   3          0.84          1.78         0.59 o                         
  -7   3   3          2.49          5.32         0.71 o                         
  -6   3   3        204.49        217.35         3.62 o                         
  -5   3   3         58.46         55.53         1.78 o                         
  -4   3   3         40.70         30.15         2.33 o                         
  -3   3   3       1542.62       1517.49        15.95 o                         
  -2   3   3        271.37        289.06         6.75 o                         
  -1   3   3       3699.13       3588.99        41.44 o                         
   0   3   3         19.73         28.17         2.21 o                         
   1   3   3       1901.69       1862.12        22.01 o                         
   2   3   3       9911.85      10262.78       113.37 o                         
   3   3   3       1252.43       1275.94        14.69 o                         
   4   3   3       2155.07       2113.61        17.63 o                         
   5   3   3        981.66        964.76         7.52 o                         
   6   3   3        202.87        210.23         3.27 o                         
   7   3   3        901.98        907.69         7.28 o                         
   8   3   3         51.53         55.24         2.67 o                         
   9   3   3         34.53         27.61         3.01 o                         
  -8   4   3        664.19        683.12         6.93 o                         
  -7   4   3        130.97        139.50         3.60 o                         
  -6   4   3       1556.45       1564.77        11.31 o                         
  -5   4   3       2022.61       1984.77        12.73 o                         
  -4   4   3          0.47          2.66         1.01 o                         
  -3   4   3       5107.51       4978.80        28.59 o                         
  -2   4   3       1040.77       1056.33        15.98 o                         
  -1   4   3        116.95        141.73         9.14 o                         
   0   4   3       2786.19       2813.90        28.01 o                         
   1   4   3        328.42        371.39        20.95 o                         
   2   4   3       1022.59        958.07        13.89 o                         
   3   4   3         55.40         49.81         2.54 o                         
   4   4   3        358.61        354.04        11.18 o                         
   5   4   3        528.99        530.87         5.99 o                         
   6   4   3        159.56        150.68         2.96 o                         
   7   4   3        313.98        311.97         5.32 o                         
   8   4   3          5.43          5.61         0.72 o                         
   9   4   3        254.29        235.56         8.21 o                         
  -8   5   3        281.61        295.39         4.58 o                         
  -7   5   3        534.67        571.41         7.45 o                         
  -6   5   3        298.28        321.81         5.16 o                         
  -5   5   3        493.41        499.25         6.18 o                         
  -4   5   3          4.85          6.78         1.11 o                         
  -3   5   3        293.06        312.54         8.36 o                         
  -2   5   3       2571.74       2689.12        19.63 o                         
  -1   5   3       1042.76        977.25        18.68 o                         
   0   5   3       3250.68       3539.72        36.89 o                         
   1   5   3        314.28        357.11        12.40 o                         
   2   5   3       2062.86       2180.18        21.44 o                         
   3   5   3         79.17         96.58         3.85 o                         
   4   5   3       1569.55       1584.18        17.16 o                         
   5   5   3         26.84         25.77         1.49 o                         
   6   5   3        631.43        654.98         7.78 o                         
   7   5   3         77.04         87.91         2.64 o                         
   8   5   3        193.69        213.22         5.62 o                         
   9   5   3        202.07        182.06         6.85 o                         
  -8   6   3         92.93         85.96         2.81 o                         
  -7   6   3          5.91          6.78         0.96 o                         
  -6   6   3          0.45          1.78         0.58 o                         
  -5   6   3         55.58         59.12         2.41 o                         
  -4   6   3        618.73        633.37         7.93 o                         
  -3   6   3       2283.24       2489.43        25.61 o                         
  -2   6   3         42.27         45.02         2.98 o                         
  -1   6   3       1154.08       1240.30        17.42 o                         
   0   6   3        354.57        403.41        13.85 o                         
   1   6   3       2769.17       2969.08        41.16 o                         
   2   6   3       2871.96       2706.66        33.10 o                         
   3   6   3       1233.60       1325.60        15.46 o                         
   4   6   3       1240.09       1169.05         9.21 o                         
   5   6   3        713.13        686.60         7.85 o                         
   6   6   3        424.16        430.60         6.50 o                         
   7   6   3        849.76        856.06         9.12 o                         
   8   6   3        174.80        178.32         3.94 o                         
  -8   7   3        153.66        128.08         4.16 o                         
  -7   7   3         75.60         81.90         2.52 o                         
  -6   7   3        457.42        451.15         6.23 o                         
  -5   7   3       2127.10       2126.53        16.14 o                         
  -4   7   3        315.53        297.57         5.59 o                         
  -3   7   3       2844.93       2829.14        18.65 o                         
  -2   7   3       1269.64       1254.34        19.01 o                         
  -1   7   3       1034.59       1059.78        26.84 o                         
   0   7   3       1900.10       1887.85        45.65 o                         
   1   7   3        302.93        318.42        14.07 o                         
   2   7   3        503.19        470.30        12.94 o                         
   3   7   3       2976.38       2910.61        16.98 o                         
   4   7   3        507.56        465.64         5.48 o                         
   5   7   3        641.33        661.40         8.16 o                         
   6   7   3         63.42         67.21         2.75 o                         
   7   7   3        499.15        512.08         7.11 o                         
   8   7   3          1.88          2.43         0.64 o                         
  -7   8   3        792.82        812.33         7.53 o                         
  -6   8   3         14.04         13.55         1.24 o                         
  -5   8   3       1499.25       1530.92        16.89 o                         
  -4   8   3        336.97        359.73         6.69 o                         
  -3   8   3       2380.71       2419.85        24.10 o                         
  -2   8   3        330.30        332.31         6.87 o                         
  -1   8   3        548.84        558.06         8.33 o                         
   0   8   3        885.71        846.23        10.83 o                         
   1   8   3         30.47         32.58         1.85 o                         
   2   8   3        886.08        875.79         9.27 o                         
   3   8   3          5.06          8.19         1.68 o                         
   4   8   3          9.22         11.38         1.30 o                         
   5   8   3        461.05        460.61         7.52 o                         
   6   8   3          0.55          2.14         0.72 o                         
   7   8   3        152.26        136.96         3.73 o                         
   8   8   3         25.42         25.15         1.46 o                         
  -7   9   3         55.91         54.64         1.92 o                         
  -6   9   3          0.93          3.39         0.85 o                         
  -5   9   3         38.40         43.32         2.20 o                         
  -4   9   3          2.39          3.37         1.07 o                         
  -3   9   3         14.73         18.91         1.81 o                         
  -2   9   3         54.71         57.69         2.81 o                         
  -1   9   3         34.26         31.26         2.15 o                         
   0   9   3          5.55          7.51         1.09 o                         
   1   9   3        119.38        117.15         3.26 o                         
   2   9   3        241.18        239.66         4.80 o                         
   3   9   3        261.25        267.11         4.71 o                         
   4   9   3       2098.86       2103.02        19.89 o                         
   5   9   3        402.98        394.58        11.65 o                         
   6   9   3        343.05        325.93         5.73 o                         
   7   9   3        929.27        911.51         9.72 o                         
  -6  10   3         10.70         11.76         1.55 o                         
  -5  10   3         34.79         32.29         1.83 o                         
  -4  10   3         29.48         28.44         2.39 o                         
  -3  10   3        150.27        145.84         4.58 o                         
  -2  10   3        838.80        886.47        11.34 o                         
  -1  10   3         89.46        105.04         3.59 o                         
   0  10   3       1526.28       1583.06        11.51 o                         
   1  10   3        352.36        352.39         6.99 o                         
   2  10   3       2781.16       2768.91        24.00 o                         
   3  10   3        550.35        548.85         9.86 o                         
   4  10   3        545.78        559.68        13.14 o                         
   5  10   3        600.53        605.87        12.69 o                         
   6  10   3         13.65         13.53         1.25 o                         
  -5  11   3        982.60        983.97        18.86 o                         
  -4  11   3        683.49        693.36        12.78 o                         
  -3  11   3        458.91        491.06         6.58 o                         
  -2  11   3       1139.55       1118.62        12.66 o                         
  -1  11   3         24.16         31.04         2.00 o                         
   0  11   3        461.91        464.48         6.57 o                         
   1  11   3        310.50        299.00         8.96 o                         
   2  11   3        154.46        174.47         6.11 o                         
   3  11   3        116.65        129.70         6.02 o                         
   4  11   3          1.90          3.49         0.86 o                         
   5  11   3         50.06         47.72         2.04 o                         
   6  11   3        243.03        226.17         5.64 o                         
  -4  12   3        201.65        185.14         3.70 o                         
  -3  12   3         79.97         80.69         2.54 o                         
  -2  12   3        629.45        655.16        12.41 o                         
  -1  12   3        113.54        120.92         4.04 o                         
   0  12   3        150.27        147.29         4.64 o                         
   1  12   3        134.89        160.84         4.29 o                         
   2  12   3         97.57        104.35         3.34 o                         
   3  12   3         47.50         52.41         2.51 o                         
   4  12   3        139.67        133.40         4.16 o                         
   5  12   3        251.65        235.48         3.93 o                         
  -3  13   3        258.24        243.22         4.09 o                         
  -2  13   3        295.79        288.64         5.31 o                         
  -1  13   3        157.31        162.40         3.21 o                         
   0  13   3        444.62        475.93         5.12 o                         
   1  13   3          1.97          2.15         0.51 o                         
   2  13   3        703.69        711.24        15.46 o                         
   3  13   3         97.08         94.46         2.24 o                         
  -2 -12   4         23.80         21.79         2.33 o                         
  -1 -12   4         39.92         37.84         2.01 o                         
   0 -12   4         94.03         82.06         3.65 o                         
   1 -12   4          0.50          1.05         0.46 o                         
   2 -12   4        156.28        139.66         6.08 o                         
  -3 -11   4        117.16        115.53         3.03 o                         
  -2 -11   4        556.41        562.81         8.25 o                         
  -1 -11   4         48.25         59.78         2.66 o                         
   0 -11   4         85.56         88.26         4.26 o                         
   1 -11   4        541.66        586.33        15.11 o                         
   2 -11   4          0.60          4.37         2.72 o                         
   3 -11   4        307.01        320.31        15.74 o                         
  -5 -10   4         35.78         37.46         1.33 o                         
  -4 -10   4         45.49         48.28         2.34 o                         
  -3 -10   4        144.01        141.90         4.44 o                         
  -2 -10   4        110.69        111.59         3.25 o                         
  -1 -10   4        965.49       1005.63        13.58 o                         
   0 -10   4        209.29        204.50         6.22 o                         
   1 -10   4        604.17        594.63        13.22 o                         
   2 -10   4         85.47         88.80         3.73 o                         
   3 -10   4        403.91        400.63        15.53 o                         
   4 -10   4         98.89        102.52         4.84 o                         
   5 -10   4          6.26          6.20         0.76 o                         
  -6  -9   4        404.24        349.59         9.22 o                         
  -5  -9   4        717.17        700.81        19.63 o                         
  -4  -9   4        381.94        405.01         6.90 o                         
  -3  -9   4        723.76        728.84         9.48 o                         
  -2  -9   4         90.31         98.15         3.40 o                         
  -1  -9   4         86.75         78.11         3.39 o                         
   0  -9   4         39.00         44.11         3.01 o                         
   1  -9   4         52.45         51.76         2.69 o                         
   2  -9   4        681.02        645.80         9.83 o                         
   3  -9   4        124.03        136.10         4.45 o                         
   4  -9   4        121.07        110.65         4.74 o                         
   5  -9   4         47.20         57.11         2.67 o                         
   6  -9   4        262.89        234.05         4.97 o                         
  -6  -8   4        157.95        151.85         4.94 o                         
  -5  -8   4        138.65        148.69         4.47 o                         
  -4  -8   4        346.16        349.24         6.43 o                         
  -3  -8   4          0.20          1.92         0.78 o                         
  -2  -8   4        229.33        239.78         7.21 o                         
  -1  -8   4        798.67        827.78        10.27 o                         
   0  -8   4        114.40        130.21         3.91 o                         
   1  -8   4        989.80        985.82        10.39 o                         
   2  -8   4         44.70         40.23         2.00 o                         
   3  -8   4       1147.86       1172.20        15.40 o                         
   4  -8   4        415.97        378.70        10.05 o                         
   5  -8   4        432.52        432.53        10.50 o                         
   6  -8   4        444.28        442.62         6.75 o                         
   7  -8   4         51.92         44.71         1.89 o                         
  -7  -7   4        235.89        245.58         9.90 o                         
  -6  -7   4        501.21        532.13         9.43 o                         
  -5  -7   4          3.98          3.42         0.78 o                         
  -4  -7   4        982.01       1034.73        10.26 o                         
  -3  -7   4        472.90        430.84         7.96 o                         
  -2  -7   4        624.04        632.55        14.12 o                         
  -1  -7   4        743.96        761.53         8.69 o                         
   0  -7   4         14.99         20.85         1.66 o                         
   1  -7   4       2505.54       2443.29        17.58 o                         
   2  -7   4          7.06          9.63         1.05 o                         
   3  -7   4        162.80        142.36         4.09 o                         
   4  -7   4        734.96        701.80         8.52 o                         
   5  -7   4        123.06        127.49         3.96 o                         
   6  -7   4       1027.81        952.30        20.44 o                         
   7  -7   4          1.86          4.28         0.83 o                         
  -7  -6   4        121.49        138.04         2.99 o                         
  -6  -6   4        869.59        885.80        13.99 o                         
  -5  -6   4        687.26        692.92         8.72 o                         
  -4  -6   4       1464.63       1454.24        12.57 o                         
  -3  -6   4       2388.75       2387.06        21.15 o                         
  -2  -6   4         20.73         25.13         1.65 o                         
  -1  -6   4       1087.22       1147.07        12.81 o                         
   0  -6   4        148.58        151.79         4.91 o                         
   1  -6   4          2.03          2.43         0.73 o                         
   2  -6   4          3.85          9.30         1.57 o                         
   3  -6   4          1.08          2.80         0.59 o                         
   4  -6   4         82.65         77.67         2.61 o                         
   5  -6   4        444.76        407.09         6.15 o                         
   6  -6   4         71.22         66.84         2.65 o                         
   7  -6   4         89.95         81.79         2.90 o                         
   8  -6   4        283.04        253.65         7.85 o                         
  -8  -5   4         25.42         21.57         1.79 o                         
  -7  -5   4        131.05        123.06         3.45 o                         
  -6  -5   4         25.60         30.15         1.84 o                         
  -5  -5   4        143.56        141.48         3.64 o                         
  -4  -5   4        390.51        395.46         6.31 o                         
  -3  -5   4        104.30         99.69         2.90 o                         
  -2  -5   4        465.48        454.01        15.01 o                         
  -1  -5   4        818.25        744.11        20.28 o                         
   0  -5   4        188.64        190.13        17.01 o                         
   1  -5   4       1184.46       1096.04        17.13 o                         
   2  -5   4          3.78          8.47         1.13 o                         
   3  -5   4        799.09        767.13        12.69 o                         
   4  -5   4        385.61        350.88         5.56 o                         
   5  -5   4        274.52        257.98         4.00 o                         
   6  -5   4        645.65        657.27         8.70 o                         
   7  -5   4          7.06          8.38         0.96 o                         
   8  -5   4        153.32        153.34         5.42 o                         
  -8  -4   4         57.21         59.86         2.78 o                         
  -7  -4   4        123.34        125.04         3.25 o                         
  -6  -4   4        266.36        271.98         5.49 o                         
  -5  -4   4         88.52         86.96         2.88 o                         
  -4  -4   4       1419.05       1345.54        11.24 o                         
  -3  -4   4        359.33        357.30         6.46 o                         
  -2  -4   4         14.59         13.31         2.06 o                         
  -1  -4   4        592.80        568.96        11.89 o                         
   0  -4   4       2661.78       2822.78        70.77 o                         
   1  -4   4       2112.07       1933.65        21.78 o                         
   2  -4   4       1705.25       1759.43        17.69 o                         
   3  -4   4        310.45        292.30         6.76 o                         
   4  -4   4       2254.71       2188.65        13.65 o                         
   5  -4   4         69.53         75.92         2.12 o                         
   6  -4   4        923.57        914.38         7.98 o                         
   7  -4   4        199.17        195.28         3.70 o                         
   8  -4   4        109.98        100.53         3.90 o                         
  -8  -3   4        402.78        430.42         6.32 o                         
  -7  -3   4          1.20          2.22         0.61 o                         
  -6  -3   4       1401.00       1398.24         9.87 o                         
  -5  -3   4        186.09        195.76         3.76 o                         
  -4  -3   4       1141.09       1136.30         9.69 o                         
  -3  -3   4       2745.56       2692.01        27.95 o                         
  -2  -3   4        602.58        662.20        15.53 o                         
  -1  -3   4       9663.44      10102.10        58.65 o                         
   0  -3   4       3092.67       3173.14        52.53 o                         
   1  -3   4        727.03        757.00        15.54 o                         
   2  -3   4       3269.82       3375.61        36.31 o                         
   3  -3   4          0.79          7.16         0.94 o                         
   4  -3   4        649.07        654.76        11.62 o                         
   5  -3   4          5.39          9.59         1.13 o                         
   6  -3   4         21.11         23.16         1.18 o                         
   7  -3   4          6.16          7.93         0.89 o                         
   8  -3   4         67.56         71.63         6.07 o                         
  -8  -2   4        111.41        134.87         3.91 o                         
  -7  -2   4        268.27        252.17         4.36 o                         
  -6  -2   4         79.61         78.36         2.25 o                         
  -5  -2   4       1028.15        948.54         8.52 o                         
  -4  -2   4        280.42        317.39         6.91 o                         
  -3  -2   4        656.80        630.62        11.17 o                         
  -2  -2   4        124.78        135.88         4.93 o                         
  -1  -2   4        786.09        758.79        27.12 o                         
   0  -2   4         60.05         65.73         6.90 o                         
   1  -2   4       2186.56       2180.03        17.15 o                         
   2  -2   4        165.39        143.46         5.41 o                         
   3  -2   4       1621.32       1685.34        16.52 o                         
   4  -2   4        570.40        534.47         9.96 o                         
   5  -2   4         12.22         13.74         0.71 o                         
   6  -2   4       1760.81       1809.00         9.45 o                         
   7  -2   4        321.40        331.65         4.51 o                         
   8  -2   4        245.61        247.11         6.05 o                         
  -8  -1   4          3.00          7.14         1.72 o                         
  -7  -1   4        587.48        598.39         8.12 o                         
  -6  -1   4         28.56         36.27         1.59 o                         
  -5  -1   4       1270.45       1296.62         8.65 o                         
  -4  -1   4        143.73        140.67         4.03 o                         
  -3  -1   4       3574.86       3582.98        62.11 o                         
  -2  -1   4         38.23         41.73         2.62 o                         
  -1  -1   4       3958.34       4007.05        19.55 o                         
   0  -1   4         89.77         67.86         1.68 o                         
   1  -1   4        804.28        755.58         8.86 o                         
   2  -1   4       1256.64       1215.70        11.07 o                         
   3  -1   4        529.65        540.66         9.34 o                         
   4  -1   4       2232.62       2077.35        22.19 o                         
   5  -1   4        148.11        138.48         2.49 o                         
   6  -1   4        950.99        946.95         6.46 o                         
   7  -1   4       1279.43       1269.58         7.62 o                         
   8  -1   4        269.25        272.67         9.26 o                         
  -9   0   4         50.59         51.20         4.75 o                         
  -8   0   4        374.94        390.01         6.34 o                         
  -7   0   4        383.99        363.78         5.06 o                         
  -6   0   4       1558.04       1566.10        12.58 o                         
  -5   0   4       1713.94       1712.75         8.94 o                         
  -4   0   4       1650.88       1671.40        15.09 o                         
  -3   0   4       4001.42       3949.68        28.45 o                         
  -2   0   4         10.58         14.52         1.36 o                         
  -1   0   4       7422.59       7116.80       216.77 o                         
   0   0   4       5479.39       5517.58        53.09 o                         
   1   0   4       1824.69       1734.10        15.41 o                         
   2   0   4       2998.07       2877.05        31.63 o                         
   3   0   4        645.80        607.58         7.55 o                         
   4   0   4        700.43        620.36         7.02 o                         
   5   0   4       3031.63       3071.32        20.41 o                         
   6   0   4        405.68        400.77         4.10 o                         
   7   0   4        445.76        449.79         4.55 o                         
   8   0   4         64.43         57.90         3.19 o                         
  -9   1   4         14.80         17.55         1.30 o                         
  -8   1   4        741.65        766.07         8.87 o                         
  -7   1   4        156.06        153.80         3.52 o                         
  -6   1   4        183.95        183.68         3.53 o                         
  -5   1   4       1161.81       1128.78         9.06 o                         
  -4   1   4       1084.96       1096.00        13.49 o                         
  -3   1   4       3489.12       3514.58        27.06 o                         
  -2   1   4       2241.49       2186.47        18.82 o                         
  -1   1   4         84.65        105.11         3.44 o                         
   0   1   4       4830.28       4204.23       304.02 o                         
   1   1   4          4.68          6.29         0.95 o                         
   2   1   4       2458.88       2326.25        19.66 o                         
   3   1   4        355.47        392.32         6.97 o                         
   4   1   4       1369.61       1337.11        15.33 o                         
   5   1   4         20.22         28.93         2.38 o                         
   6   1   4       2141.40       2171.07        10.16 o                         
   7   1   4         35.81         39.02         1.61 o                         
   8   1   4        480.70        499.32         7.53 o                         
  -9   2   4        226.90        215.16         4.26 o                         
  -8   2   4         15.98         17.23         1.63 o                         
  -7   2   4        428.71        454.02         6.07 o                         
  -6   2   4          3.48          4.34         0.64 o                         
  -5   2   4        312.79        329.10         4.62 o                         
  -4   2   4        263.43        297.95         6.87 o                         
  -3   2   4          9.42         12.44         1.94 o                         
  -2   2   4        624.36        613.12        10.93 o                         
  -1   2   4         81.24         80.58         4.05 o                         
   0   2   4       2756.41       2704.75        27.08 o                         
   1   2   4         25.30         29.30         2.04 o                         
   2   2   4        701.67        676.94         8.56 o                         
   3   2   4        238.35        244.24         5.97 o                         
   4   2   4       4180.81       4065.24        26.05 o                         
   5   2   4         47.11         42.06         3.00 o                         
   6   2   4       1190.13       1212.96         7.10 o                         
   7   2   4        212.67        221.20         3.63 o                         
   8   2   4          7.30          9.17         0.95 o                         
   9   2   4        662.76        690.44        16.20 o                         
  -8   3   4         81.39         86.90         2.93 o                         
  -7   3   4         16.05         17.65         1.20 o                         
  -6   3   4         23.52         26.66         1.39 o                         
  -5   3   4        962.04        962.19         7.48 o                         
  -4   3   4         29.41         37.12         2.59 o                         
  -3   3   4       5513.84       5503.19        30.35 o                         
  -2   3   4         13.80         17.87         2.22 o                         
  -1   3   4        148.90        140.02        15.04 o                         
   0   3   4      13356.47      14285.45        69.11 o                         
   1   3   4         97.13        100.09         5.28 o                         
   2   3   4       5475.60       5638.51        31.58 o                         
   3   3   4          4.90          4.00         0.83 o                         
   4   3   4         29.26         23.74         1.90 o                         
   5   3   4       2543.04       2546.33        14.73 o                         
   6   3   4         19.12         20.66         1.11 o                         
   7   3   4        918.92        909.18         7.37 o                         
   8   3   4        335.09        348.51         5.70 o                         
   9   3   4         68.10         75.37         5.92 o                         
  -8   4   4        161.13        162.93         3.51 o                         
  -7   4   4        388.04        409.00         6.41 o                         
  -6   4   4         80.69         78.93         2.49 o                         
  -5   4   4       1669.53       1638.88        13.64 o                         
  -4   4   4        154.99        166.49         5.76 o                         
  -3   4   4        835.21        823.26        11.70 o                         
  -2   4   4       7866.06       8148.47        63.14 o                         
  -1   4   4         77.23         81.46         7.32 o                         
   0   4   4       9344.07       9583.00       154.66 o                         
   1   4   4       1587.62       1585.87        27.34 o                         
   2   4   4         68.20         60.79         3.50 o                         
   3   4   4       5790.31       6009.37        40.95 o                         
   4   4   4        191.46        182.35         5.56 o                         
   5   4   4         89.64         90.90         2.31 o                         
   6   4   4         48.42         55.18         1.92 o                         
   7   4   4        140.60        145.89         3.06 o                         
   8   4   4         23.90         22.43         1.36 o                         
   9   4   4        349.95        351.20         7.17 o                         
  -8   5   4          4.81          6.61         0.89 o                         
  -7   5   4        308.52        311.26         5.70 o                         
  -6   5   4        579.27        605.95         6.92 o                         
  -5   5   4        153.82        145.98         3.71 o                         
  -4   5   4       1289.31       1268.02        10.76 o                         
  -3   5   4         70.07         63.38         3.48 o                         
  -2   5   4       2226.01       2303.58        18.35 o                         
  -1   5   4         55.66         75.63         6.34 o                         
   0   5   4       5558.24       5975.83        45.35 o                         
   1   5   4        226.48        268.29         8.95 o                         
   2   5   4       2239.60       2280.70        17.20 o                         
   3   5   4         25.14         25.73         2.01 o                         
   4   5   4        495.34        484.09         7.21 o                         
   5   5   4       1501.93       1513.92        10.34 o                         
   6   5   4        419.00        447.05         5.17 o                         
   7   5   4        493.65        501.27         6.24 o                         
   8   5   4         47.19         47.91         2.04 o                         
   9   5   4        111.69         99.81         4.86 o                         
  -8   6   4         22.47         20.87         1.22 o                         
  -7   6   4          1.26          1.10         0.69 o                         
  -6   6   4        405.39        415.06         6.80 o                         
  -5   6   4        488.06        495.36         6.84 o                         
  -4   6   4        147.44        152.35         4.05 o                         
  -3   6   4       2072.47       2136.03        23.36 o                         
  -2   6   4        297.54        286.22         6.97 o                         
  -1   6   4       1686.70       1784.12        24.57 o                         
   0   6   4       2231.54       2259.60        27.98 o                         
   1   6   4        140.20        176.14         9.69 o                         
   2   6   4       1237.29       1200.57        18.97 o                         
   3   6   4        791.24        778.63        14.61 o                         
   4   6   4        646.74        633.91         7.63 o                         
   5   6   4        891.84        889.77         8.50 o                         
   6   6   4        114.20        121.10         3.20 o                         
   7   6   4       1824.23       1800.38        21.77 o                         
   8   6   4        649.44        649.42         7.26 o                         
  -8   7   4         20.78         17.73         2.18 o                         
  -7   7   4        729.26        724.72        10.55 o                         
  -6   7   4          8.10         12.87         1.18 o                         
  -5   7   4        948.05        990.76        10.11 o                         
  -4   7   4         31.94         34.86         1.94 o                         
  -3   7   4         29.83         35.42         1.95 o                         
  -2   7   4       2686.92       2661.05        30.43 o                         
  -1   7   4          0.21          2.40         1.39 o                         
   0   7   4       2775.52       2737.74        28.17 o                         
   1   7   4       2681.28       2815.27        26.79 o                         
   2   7   4       1099.97       1083.79        19.63 o                         
   3   7   4       4373.23       4373.22        22.58 o                         
   4   7   4         11.67         10.67         0.95 o                         
   5   7   4       1175.52       1236.35        11.22 o                         
   6   7   4         59.65         60.98         2.41 o                         
   7   7   4        129.82        132.61         4.10 o                         
   8   7   4         52.43         52.88         3.00 o                         
  -7   8   4       1079.79       1064.97        14.57 o                         
  -6   8   4        293.48        311.97         5.28 o                         
  -5   8   4       1270.28       1281.26        11.78 o                         
  -4   8   4        921.28        910.04         9.43 o                         
  -3   8   4        245.93        266.14         5.46 o                         
  -2   8   4        171.67        158.75         5.24 o                         
  -1   8   4        950.15        930.36         9.98 o                         
   0   8   4        385.30        391.88         6.94 o                         
   1   8   4        296.19        309.63         5.63 o                         
   2   8   4          6.25         12.83         1.44 o                         
   3   8   4        139.27        139.86         3.18 o                         
   4   8   4         41.62         40.25         1.95 o                         
   5   8   4       1012.63        975.94        12.03 o                         
   6   8   4         49.10         44.81         3.40 o                         
   7   8   4        327.05        313.26         6.26 o                         
  -7   9   4         42.16         37.04         2.89 o                         
  -6   9   4          6.06          6.05         0.65 o                         
  -5   9   4         38.27         45.03         2.37 o                         
  -4   9   4         22.96         20.69         1.62 o                         
  -3   9   4        106.17        131.28         4.10 o                         
  -2   9   4        512.44        533.26         8.07 o                         
  -1   9   4        130.01        124.95         3.91 o                         
   0   9   4         80.18         76.36         3.45 o                         
   1   9   4        727.55        771.77         8.75 o                         
   2   9   4        442.22        443.94         6.87 o                         
   3   9   4       1289.20       1299.89        11.02 o                         
   4   9   4        673.82        643.99         9.81 o                         
   5   9   4        441.64        453.65        11.62 o                         
   6   9   4          3.70          6.91         1.43 o                         
   7   9   4        764.35        746.08        18.15 o                         
  -6  10   4        196.24        183.67         3.33 o                         
  -5  10   4          2.09          4.24         0.67 o                         
  -4  10   4        753.37        793.42        10.01 o                         
  -3  10   4          3.78          6.32         1.10 o                         
  -2  10   4        997.52       1052.22        10.70 o                         
  -1  10   4        549.07        550.33         9.05 o                         
   0  10   4       3110.81       3151.55        17.38 o                         
   1  10   4        617.02        632.65         8.33 o                         
   2  10   4       1068.98       1052.22        12.09 o                         
   3  10   4        357.05        367.49         6.73 o                         
   4  10   4        147.24        154.75         5.05 o                         
   5  10   4        493.40        503.55         9.22 o                         
   6  10   4        106.81        116.73         3.81 o                         
  -5  11   4        391.87        395.98         5.64 o                         
  -4  11   4        869.63        835.77        10.22 o                         
  -3  11   4          1.36          3.49         0.84 o                         
  -2  11   4       1077.30       1052.50        14.54 o                         
  -1  11   4        734.01        748.56         8.31 o                         
   0  11   4         89.34         97.21         3.24 o                         
   1  11   4       1153.65       1181.63        11.78 o                         
   2  11   4        346.00        342.86         6.23 o                         
   3  11   4        232.27        225.22         5.11 o                         
   4  11   4        570.30        569.89        11.73 o                         
   5  11   4          0.26          0.96         0.55 o                         
   6  11   4        370.75        351.67         5.00 o                         
  -4  12   4        209.15        203.93         4.92 o                         
  -3  12   4        123.13        135.47         3.30 o                         
  -2  12   4        169.18        175.34         4.13 o                         
  -1  12   4        166.62        183.44         3.91 o                         
   0  12   4        244.53        260.66         4.53 o                         
   1  12   4        285.45        296.62         5.47 o                         
   2  12   4         27.70         35.60         1.86 o                         
   3  12   4        378.66        394.99         7.87 o                         
   4  12   4         41.26         40.03         3.51 o                         
   5  12   4        595.20        547.14        10.69 o                         
  -3  13   4        130.83        125.70         4.20 o                         
  -2  13   4        156.94        163.76         5.38 o                         
  -1  13   4         21.00         23.27         1.37 o                         
   0  13   4        509.67        522.28         5.38 o                         
   1  13   4        237.52        246.21         4.48 o                         
   2  13   4          4.82          8.28         1.59 o                         
   3  13   4        975.65        966.97         9.32 o                         
  -3 -11   5         11.99         12.38         0.99 o                         
  -2 -11   5         78.75         81.31         3.56 o                         
  -1 -11   5        631.56        648.95         8.63 o                         
   0 -11   5          0.24          1.31         0.68 o                         
   1 -11   5        411.71        406.78        14.00 o                         
   2 -11   5        501.70        544.46        21.83 o                         
   3 -11   5        133.50        120.27         5.68 o                         
  -4 -10   5          7.57          7.45         1.08 o                         
  -3 -10   5        979.03        996.57        27.09 o                         
  -2 -10   5          0.27          1.74         0.60 o                         
  -1 -10   5        857.17        897.28        10.81 o                         
   0 -10   5        112.07        113.37         4.01 o                         
   1 -10   5        354.93        385.58         8.18 o                         
   2 -10   5         38.94         43.73         2.86 o                         
   3 -10   5          9.20         10.68         1.51 o                         
   4 -10   5         32.03         31.04         1.69 o                         
  -5  -9   5        694.14        679.06         6.44 o                         
  -4  -9   5        100.15         98.59         3.34 o                         
  -3  -9   5        119.32        128.73         3.50 o                         
  -2  -9   5          2.84          3.15         0.74 o                         
  -1  -9   5         14.19         16.08         1.61 o                         
   0  -9   5         77.73         83.35         3.70 o                         
   1  -9   5          0.60          3.17         1.01 o                         
   2  -9   5          0.00          3.53         1.18 o                         
   3  -9   5         39.44         33.07         1.96 o                         
   4  -9   5         25.96         31.12         2.58 o                         
   5  -9   5         74.62         81.18         2.43 o                         
  -6  -8   5        150.90        151.41         3.64 o                         
  -5  -8   5         21.99         22.53         1.65 o                         
  -4  -8   5          5.48          9.63         1.00 o                         
  -3  -8   5        202.85        214.85         4.60 o                         
  -2  -8   5          9.68         15.37         1.70 o                         
  -1  -8   5       1622.14       1620.27        15.46 o                         
   0  -8   5         23.46         29.66         2.14 o                         
   1  -8   5        674.81        668.68         9.58 o                         
   2  -8   5        836.57        800.49        10.99 o                         
   3  -8   5        130.63        139.53         4.73 o                         
   4  -8   5       1062.33       1069.78        12.66 o                         
   5  -8   5         24.33         21.78         1.84 o                         
   6  -8   5        225.73        225.17         4.81 o                         
  -6  -7   5        153.25        159.56         3.97 o                         
  -5  -7   5        374.13        366.51         6.51 o                         
  -4  -7   5        873.98        886.00        12.46 o                         
  -3  -7   5        833.34        814.02         9.11 o                         
  -2  -7   5          8.48         14.36         1.52 o                         
  -1  -7   5       1293.40       1254.68        15.21 o                         
   0  -7   5       1641.53       1621.84        22.50 o                         
   1  -7   5        405.71        376.40         6.25 o                         
   2  -7   5        914.78        837.89        11.12 o                         
   3  -7   5        455.12        495.21         8.24 o                         
   4  -7   5        985.22        985.88        13.17 o                         
   5  -7   5         86.87         89.17         4.19 o                         
   6  -7   5        244.75        253.24         5.52 o                         
   7  -7   5          8.77         10.97         1.02 o                         
  -7  -6   5        274.72        273.02         5.38 o                         
  -6  -6   5        334.49        343.97         5.48 o                         
  -5  -6   5        119.26        121.05         3.39 o                         
  -4  -6   5          3.14          3.60         1.14 o                         
  -3  -6   5        452.01        468.78         7.10 o                         
  -2  -6   5         65.22         65.88         3.06 o                         
  -1  -6   5        836.66        830.64        20.64 o                         
   0  -6   5         56.36         58.54         2.22 o                         
   1  -6   5        343.49        334.09         6.58 o                         
   2  -6   5       2839.76       2813.67        33.26 o                         
   3  -6   5          3.96          3.98         0.87 o                         
   4  -6   5        250.45        251.90         6.06 o                         
   5  -6   5        106.44         94.18         4.10 o                         
   6  -6   5         11.57         11.05         1.54 o                         
   7  -6   5          0.68          2.04         0.80 o                         
  -7  -5   5        421.37        440.54         8.01 o                         
  -6  -5   5          1.71          2.87         0.71 o                         
  -5  -5   5        156.65        166.48         4.89 o                         
  -4  -5   5         55.05         58.19         3.35 o                         
  -3  -5   5         14.24         23.81         1.95 o                         
  -2  -5   5         58.53         76.95         3.37 o                         
  -1  -5   5        128.59        113.03         6.54 o                         
   0  -5   5          9.73         16.84         2.72 o                         
   1  -5   5       1271.90       1212.22        23.03 o                         
   2  -5   5         42.53         33.85         2.76 o                         
   3  -5   5         77.60         72.04         2.96 o                         
   4  -5   5       1056.06       1067.47        10.27 o                         
   5  -5   5        199.95        195.49         4.53 o                         
   6  -5   5        550.98        571.23         8.31 o                         
   7  -5   5        602.65        575.81        16.07 o                         
   8  -5   5         11.52         12.26         2.04 o                         
  -8  -4   5         33.11         40.85         2.42 o                         
  -7  -4   5          0.04          1.65         0.61 o                         
  -6  -4   5         99.19        103.81         3.30 o                         
  -5  -4   5          0.91          2.57         0.77 o                         
  -4  -4   5          4.03         11.79         1.98 o                         
  -3  -4   5        415.33        400.62         7.05 o                         
  -2  -4   5        443.06        474.31        24.73 o                         
  -1  -4   5       2165.88       1975.80        25.96 o                         
   0  -4   5       2637.84       2557.00        26.17 o                         
   1  -4   5         18.81         10.53         1.64 o                         
   2  -4   5       5694.56       5617.68       144.26 o                         
   3  -4   5        142.62        131.58         8.82 o                         
   4  -4   5        766.09        766.94         8.32 o                         
   5  -4   5        450.82        430.29         5.98 o                         
   6  -4   5         30.28         38.06         2.06 o                         
   7  -4   5        327.45        313.07         5.32 o                         
   8  -4   5         34.42         30.39         3.55 o                         
  -8  -3   5        550.47        573.28         7.53 o                         
  -7  -3   5        402.37        402.01         6.37 o                         
  -6  -3   5        295.46        296.08         5.43 o                         
  -5  -3   5        577.69        571.87         7.64 o                         
  -4  -3   5       1199.92       1141.70        11.86 o                         
  -3  -3   5       1746.30       1799.54        30.78 o                         
  -2  -3   5       2185.97       2174.45        28.87 o                         
  -1  -3   5       2040.69       2106.03        20.66 o                         
   0  -3   5        626.35        576.96         9.06 o                         
   1  -3   5         25.37         27.47         1.97 o                         
   2  -3   5       1544.00       1400.73        40.22 o                         
   3  -3   5        372.55        364.55         9.95 o                         
   4  -3   5         69.20         64.48         2.35 o                         
   5  -3   5        439.58        405.25         4.58 o                         
   6  -3   5        185.26        188.83         3.78 o                         
   7  -3   5         39.23         41.64         1.96 o                         
   8  -3   5        378.05        376.15         9.40 o                         
  -8  -2   5          0.53          2.04         0.61 o                         
  -7  -2   5        438.29        442.99         7.35 o                         
  -6  -2   5        309.76        299.35         6.15 o                         
  -5  -2   5       1114.00       1059.49        10.44 o                         
  -4  -2   5        255.25        278.90         5.05 o                         
  -3  -2   5        353.54        358.26        16.40 o                         
  -2  -2   5        262.03        260.12         7.86 o                         
  -1  -2   5         14.56         13.32         1.34 o                         
   0  -2   5        452.74        366.29         5.46 o                         
   1  -2   5         24.20         26.42         1.74 o                         
   2  -2   5         17.12         15.73         1.65 o                         
   3  -2   5         34.35         41.58         2.64 o                         
   4  -2   5        744.69        736.40        11.43 o                         
   5  -2   5        326.97        301.31         3.40 o                         
   6  -2   5        897.43        899.99         7.22 o                         
   7  -2   5       1401.83       1415.67        10.34 o                         
   8  -2   5         50.08         55.72         4.95 o                         
  -8  -1   5          5.10          3.99         0.92 o                         
  -7  -1   5        875.20        850.56         9.05 o                         
  -6  -1   5          0.05          1.23         0.66 o                         
  -5  -1   5        347.37        353.72         5.32 o                         
  -4  -1   5         97.87         71.59         4.78 o                         
  -3  -1   5       1141.26       1055.05        13.72 o                         
  -2  -1   5         88.60        103.65         4.34 o                         
  -1  -1   5       1691.37       1412.46       138.62 o                         
   0  -1   5        634.50        537.32        19.74 o                         
   1  -1   5          7.23         14.09         2.20 o                         
   2  -1   5       6237.04       6214.84        59.06 o                         
   3  -1   5        992.30       1002.03        10.79 o                         
   4  -1   5        842.08        824.52        10.92 o                         
   5  -1   5       1422.06       1418.36         7.75 o                         
   6  -1   5         74.95         81.20         2.01 o                         
   7  -1   5        755.31        784.59         6.79 o                         
   8  -1   5         13.09         13.64         2.26 o                         
  -8   0   5        955.20        958.31        13.90 o                         
  -7   0   5        853.20        855.28        10.77 o                         
  -6   0   5       1264.43       1250.69        14.00 o                         
  -5   0   5       2607.65       2440.83        21.16 o                         
  -4   0   5          4.01         15.39         5.21 o                         
  -3   0   5       1483.95       1446.25        14.28 o                         
  -2   0   5       3092.22       2920.82        90.59 o                         
  -1   0   5        129.28        160.31        10.25 o                         
   0   0   5       1934.79       2037.83        36.21 o                         
   1   0   5       1070.18       1017.78        26.11 o                         
   2   0   5        145.95        101.69         3.38 o                         
   3   0   5       6237.93       6315.20        52.23 o                         
   4   0   5        406.61        368.06         7.18 o                         
   5   0   5       1701.27       1710.88         8.41 o                         
   6   0   5         45.29         47.93         1.50 o                         
   7   0   5        128.72        135.39         2.86 o                         
   8   0   5        133.35        126.79         5.23 o                         
  -8   1   5        160.89        156.33         9.79 o                         
  -7   1   5        222.66        236.98         4.91 o                         
  -6   1   5        128.57        146.33         3.37 o                         
  -5   1   5        738.04        775.61         8.11 o                         
  -4   1   5        252.27        214.16         5.51 o                         
  -3   1   5        584.80        563.40        15.49 o                         
  -2   1   5       2434.80       2391.19        20.18 o                         
  -1   1   5         82.56         92.33         2.96 o                         
   0   1   5       5846.31       5874.00        61.06 o                         
   1   1   5        896.83        837.59         9.65 o                         
   2   1   5        700.70        717.41        11.07 o                         
   3   1   5        540.82        582.71        11.77 o                         
   4   1   5        344.34        399.27        10.10 o                         
   5   1   5         21.28         27.68         1.02 o                         
   6   1   5        143.47        159.78         2.51 o                         
   7   1   5         17.52         18.73         1.20 o                         
   8   1   5         13.19         15.49         1.51 o                         
   9   1   5        264.90        241.28         9.21 o                         
  -8   2   5          5.99          9.36         1.18 o                         
  -7   2   5        201.03        218.30         4.54 o                         
  -6   2   5        193.72        181.15         3.48 o                         
  -5   2   5         78.55         94.43         3.04 o                         
  -4   2   5        671.61        617.76         9.89 o                         
  -3   2   5        193.17        234.91         6.91 o                         
  -2   2   5         59.84         59.20         3.11 o                         
  -1   2   5       1179.42       1216.31        13.36 o                         
   0   2   5        979.24        914.09        17.50 o                         
   1   2   5        280.92        319.38         6.06 o                         
   2   2   5       7720.22       7588.37        31.19 o                         
   3   2   5        164.27        116.67         4.81 o                         
   4   2   5        986.19        940.06        10.65 o                         
   5   2   5        433.32        426.93         4.16 o                         
   6   2   5        301.57        287.25         3.87 o                         
   7   2   5        675.13        691.09         6.69 o                         
   8   2   5        312.68        305.07         5.21 o                         
   9   2   5        129.29        119.78         6.13 o                         
  -8   3   5         52.08         48.56         2.08 o                         
  -7   3   5        105.99        109.03         3.03 o                         
  -6   3   5         35.19         36.26         1.82 o                         
  -5   3   5       1399.19       1359.11        12.12 o                         
  -4   3   5          1.12         14.09        11.61 o                         
  -3   3   5        261.25        246.30         6.18 o                         
  -2   3   5       3324.69       3396.27        35.69 o                         
  -1   3   5         18.63         25.00         2.77 o                         
   0   3   5       3491.15       3520.30        73.34 o                         
   1   3   5         33.27         21.48         2.58 o                         
   2   3   5         96.16         76.28         4.20 o                         
   3   3   5       4538.25       4407.36        39.00 o                         
   4   3   5          2.29          3.16         0.88 o                         
   5   3   5       1678.56       1598.46        10.89 o                         
   6   3   5        994.68       1012.54         7.96 o                         
   7   3   5        286.81        293.18         4.11 o                         
   8   3   5        581.13        585.60         9.23 o                         
   9   3   5         11.27         16.09         2.21 o                         
  -8   4   5          1.47          3.30         0.59 o                         
  -7   4   5        891.86        954.43         8.88 o                         
  -6   4   5        349.09        361.64         6.36 o                         
  -5   4   5        303.35        332.70        12.01 o                         
  -4   4   5       1554.25       1581.89        12.85 o                         
  -3   4   5          0.18          3.51         0.84 o                         
  -2   4   5       2652.33       2652.21        41.37 o                         
  -1   4   5          2.63          7.70         5.22 o                         
   0   4   5        547.94        542.29        14.98 o                         
   1   4   5       4578.76       4581.24        68.44 o                         
   2   4   5        269.92        269.26         7.60 o                         
   3   4   5       2034.67       2076.42        18.17 o                         
   4   4   5        481.13        475.38         9.02 o                         
   5   4   5        581.72        610.51         6.83 o                         
   6   4   5        284.16        293.57         4.60 o                         
   7   4   5        153.09        166.21         3.11 o                         
   8   4   5         18.95         23.68         1.47 o                         
   9   4   5          7.14          6.30         0.96 o                         
  -8   5   5         89.28         89.73         2.47 o                         
  -7   5   5        489.45        489.09         8.18 o                         
  -6   5   5       1123.09       1140.09        11.17 o                         
  -5   5   5         27.78         27.95         1.74 o                         
  -4   5   5       3438.95       3554.62        23.04 o                         
  -3   5   5        158.17        167.63         5.69 o                         
  -2   5   5       1681.92       1796.77        15.41 o                         
  -1   5   5        100.16        158.39        13.27 o                         
   0   5   5         81.73         95.76         6.86 o                         
   1   5   5          4.82         10.22         2.44 o                         
   2   5   5       1307.27       1332.22        17.31 o                         
   3   5   5        835.45        834.00        14.72 o                         
   4   5   5        712.34        757.49         6.75 o                         
   5   5   5        717.62        712.46         8.01 o                         
   6   5   5         52.48         54.77         1.92 o                         
   7   5   5        465.50        453.56         5.76 o                         
   8   5   5        640.50        625.30        10.27 o                         
  -8   6   5        204.48        210.02         4.71 o                         
  -7   6   5        169.63        162.86         3.96 o                         
  -6   6   5        132.55        133.59         3.51 o                         
  -5   6   5       1012.22       1006.01        10.39 o                         
  -4   6   5          0.55          4.66         1.03 o                         
  -3   6   5        394.17        402.85         6.43 o                         
  -2   6   5        783.72        740.35        12.48 o                         
  -1   6   5        336.01        351.43         9.73 o                         
   0   6   5        645.98        615.19        18.88 o                         
   1   6   5        345.01        286.11         7.92 o                         
   2   6   5        525.97        511.86         9.50 o                         
   3   6   5       2443.68       2403.92        22.48 o                         
   4   6   5         37.36         40.61         1.63 o                         
   5   6   5       2083.82       2065.22        13.14 o                         
   6   6   5       1237.79       1247.09         9.81 o                         
   7   6   5        623.31        660.04         7.04 o                         
   8   6   5        827.82        811.59         7.97 o                         
  -7   7   5       1116.64       1143.12        13.76 o                         
  -6   7   5        120.41        127.19         3.20 o                         
  -5   7   5         50.42         49.20         2.53 o                         
  -4   7   5       2980.21       2958.35        20.74 o                         
  -3   7   5         32.50         45.49         2.21 o                         
  -2   7   5       1832.17       1754.68        22.32 o                         
  -1   7   5       1359.11       1350.74        28.67 o                         
   0   7   5        590.94        548.19        14.54 o                         
   1   7   5       3293.06       3348.47        32.69 o                         
   2   7   5        603.71        579.99         9.72 o                         
   3   7   5        501.57        506.37         5.68 o                         
   4   7   5        234.16        219.27         3.97 o                         
   5   7   5        348.45        359.44         6.37 o                         
   6   7   5        100.97         90.40         2.69 o                         
   7   7   5          8.67         11.94         0.98 o                         
   8   7   5          4.52          6.24         0.93 o                         
  -7   8   5        809.07        792.89         8.66 o                         
  -6   8   5        259.97        259.52         4.60 o                         
  -5   8   5        396.08        406.27         6.44 o                         
  -4   8   5        585.68        590.53         7.99 o                         
  -3   8   5        724.62        728.47         8.89 o                         
  -2   8   5       1111.59       1064.20        11.53 o                         
  -1   8   5       1235.56       1282.15        12.16 o                         
   0   8   5         27.11         25.58         1.90 o                         
   1   8   5        438.13        436.77         8.12 o                         
   2   8   5        638.73        643.04         8.08 o                         
   3   8   5       1140.33       1087.59         9.53 o                         
   4   8   5         14.18         17.82         1.28 o                         
   5   8   5         62.23         60.44         2.46 o                         
   6   8   5          8.61          7.99         0.90 o                         
   7   8   5          6.47          8.93         0.89 o                         
  -6   9   5         17.07         16.95         1.04 o                         
  -5   9   5        271.12        278.67         5.28 o                         
  -4   9   5         89.65         93.12         3.31 o                         
  -3   9   5          6.71         10.32         1.36 o                         
  -2   9   5          1.96         10.61         1.56 o                         
  -1   9   5        100.29        101.65         3.27 o                         
   0   9   5        261.67        264.19         7.04 o                         
   1   9   5       1573.02       1577.80        16.21 o                         
   2   9   5       1103.46       1105.11        11.08 o                         
   3   9   5        969.57        962.84         9.12 o                         
   4   9   5        147.22        153.02         4.24 o                         
   5   9   5       1232.92       1250.72        13.57 o                         
   6   9   5        566.18        549.77         8.74 o                         
   7   9   5         71.87         71.34         2.62 o                         
  -6  10   5        489.98        453.29        24.08 o                         
  -5  10   5         31.07         32.91         1.62 o                         
  -4  10   5       1535.93       1558.25        19.64 o                         
  -3  10   5         86.06         81.72         3.45 o                         
  -2  10   5       1953.61       1908.09        14.28 o                         
  -1  10   5        499.00        497.74         7.89 o                         
   0  10   5        949.05        918.31         9.67 o                         
   1  10   5        251.28        283.63         5.93 o                         
   2  10   5        123.53        129.32         3.41 o                         
   3  10   5        577.97        626.90         8.96 o                         
   4  10   5        278.66        276.86         6.23 o                         
   5  10   5         18.57         19.63         1.79 o                         
   6  10   5        774.21        750.62         8.76 o                         
  -5  11   5          1.90          3.30         0.69 o                         
  -4  11   5        507.36        469.43         6.65 o                         
  -3  11   5        404.62        427.02         6.13 o                         
  -2  11   5        251.64        257.43         5.36 o                         
  -1  11   5        972.28       1031.57         9.62 o                         
   0  11   5         49.52         52.74         2.20 o                         
   1  11   5        862.56        890.33         8.93 o                         
   2  11   5        727.04        734.69         9.56 o                         
   3  11   5        208.71        214.57         5.30 o                         
   4  11   5       1053.69       1043.21        15.92 o                         
   5  11   5         21.49         25.07         1.57 o                         
   6  11   5        224.36        202.02         8.94 o                         
  -4  12   5        186.56        174.61         4.34 o                         
  -3  12   5        331.23        327.75         4.63 o                         
  -2  12   5          0.60          1.86         0.48 o                         
  -1  12   5        140.51        154.64         3.06 o                         
   0  12   5          6.21         13.73         1.01 o                         
   1  12   5        138.53        148.79         3.39 o                         
   2  12   5         10.55         15.22         1.47 o                         
   3  12   5        832.47        782.72        11.48 o                         
   4  12   5          1.70          1.77         1.33 o                         
   5  12   5        367.04        310.78         8.59 o                         
  -3  13   5         77.78         74.72         2.25 o                         
  -2  13   5        341.10        339.74         5.63 o                         
  -1  13   5        231.64        222.71         4.52 o                         
   0  13   5         28.52         33.24         1.29 o                         
   1  13   5        694.97        711.49         6.99 o                         
   2  13   5         72.50         73.62         5.87 o                         
   3  13   5        968.73       1010.47        18.44 o                         
  -2 -11   6          1.58          2.67         0.96 o                         
  -1 -11   6        418.75        405.22         7.35 o                         
   0 -11   6        121.52        127.39         4.75 o                         
   1 -11   6        221.20        233.08         6.34 o                         
   2 -11   6        514.90        474.40        11.84 o                         
  -3 -10   6       1010.56       1071.26        10.76 o                         
  -2 -10   6         12.41         14.71         1.17 o                         
  -1 -10   6        180.43        183.22         3.90 o                         
   0 -10   6        103.59        110.81         4.05 o                         
   1 -10   6          4.13          3.55         0.73 o                         
   2 -10   6         22.14         24.69         2.09 o                         
   3 -10   6         39.14         44.30         3.12 o                         
   4 -10   6          0.29          2.84         1.22 o                         
  -5  -9   6        121.80        111.53         2.75 o                         
  -4  -9   6          8.67         12.55         1.36 o                         
  -3  -9   6         13.76         15.82         1.21 o                         
  -2  -9   6         44.99         47.08         2.34 o                         
  -1  -9   6         34.38         35.38         2.00 o                         
   0  -9   6          5.27          5.56         1.07 o                         
   1  -9   6          1.07          1.52         0.74 o                         
   2  -9   6        134.35        144.88         4.23 o                         
   3  -9   6          1.49          3.52         0.68 o                         
   4  -9   6        254.52        250.37         5.36 o                         
   5  -9   6         11.56         12.83         1.49 o                         
  -5  -8   6        139.99        144.07         2.86 o                         
  -4  -8   6          1.38          1.55         0.60 o                         
  -3  -8   6        589.10        587.26         8.39 o                         
  -2  -8   6         95.11         96.98         3.12 o                         
  -1  -8   6        152.19        160.90         4.83 o                         
   0  -8   6        275.14        286.43         7.92 o                         
   1  -8   6        466.17        496.31        12.28 o                         
   2  -8   6       1018.97        982.67        10.46 o                         
   3  -8   6         23.59         29.50         2.22 o                         
   4  -8   6        396.63        383.36         6.96 o                         
   5  -8   6        869.00        876.17        14.63 o                         
   6  -8   6        194.51        184.85         4.89 o                         
  -6  -7   6        386.55        409.77         7.17 o                         
  -5  -7   6        462.70        455.19         6.77 o                         
  -4  -7   6         28.82         30.44         1.86 o                         
  -3  -7   6        862.94        884.44        11.56 o                         
  -2  -7   6        783.78        783.99        11.71 o                         
  -1  -7   6       1034.71       1041.52        16.55 o                         
   0  -7   6        636.53        646.23         9.10 o                         
   1  -7   6         87.91        104.30         3.61 o                         
   2  -7   6       1600.69       1577.28        27.52 o                         
   3  -7   6        210.59        221.34         5.07 o                         
   4  -7   6        529.23        511.46         8.94 o                         
   5  -7   6         65.03         70.02         3.98 o                         
   6  -7   6         48.44         50.29         2.28 o                         
   7  -7   6         47.46         39.59         3.04 o                         
  -7  -6   6        394.41        360.27         7.71 o                         
  -6  -6   6         18.38         16.62         1.62 o                         
  -5  -6   6        517.08        528.21         6.93 o                         
  -4  -6   6        750.77        747.65         9.32 o                         
  -3  -6   6        259.68        249.21         5.26 o                         
  -2  -6   6        223.62        228.22         5.07 o                         
  -1  -6   6        147.73        135.15         4.04 o                         
   0  -6   6       1221.84       1150.90         9.43 o                         
   1  -6   6        335.42        313.17         6.04 o                         
   2  -6   6        637.81        633.77        15.72 o                         
   3  -6   6        678.93        664.47         8.49 o                         
   4  -6   6          5.62          8.13         1.29 o                         
   5  -6   6        114.94        121.08         5.71 o                         
   6  -6   6        312.47        324.35         6.44 o                         
   7  -6   6          2.36          5.40         0.75 o                         
  -7  -5   6         68.18         69.69         2.47 o                         
  -6  -5   6         44.57         52.93         1.97 o                         
  -5  -5   6        166.20        167.20         3.66 o                         
  -4  -5   6         18.55         19.02         1.48 o                         
  -3  -5   6        104.26        106.94         2.96 o                         
  -2  -5   6         13.33         14.60         1.24 o                         
  -1  -5   6          6.73          6.12         0.89 o                         
   0  -5   6          5.55          9.85         1.49 o                         
   1  -5   6         54.41         48.15         2.60 o                         
   2  -5   6        351.34        338.59         5.86 o                         
   3  -5   6         13.25         19.99         1.95 o                         
   4  -5   6        819.01        804.43        11.88 o                         
   5  -5   6        708.92        690.34        14.06 o                         
   6  -5   6        121.19        120.43         4.25 o                         
   7  -5   6       1581.11       1553.11        16.39 o                         
   8  -5   6          0.42          0.68         0.68 o                         
  -7  -4   6         58.89         60.60         2.07 o                         
  -6  -4   6         18.84         23.02         1.68 o                         
  -5  -4   6        207.17        210.10         4.82 o                         
  -4  -4   6        394.50        400.37         6.37 o                         
  -3  -4   6        955.33        887.77         9.07 o                         
  -2  -4   6       1852.06       1881.97        26.94 o                         
  -1  -4   6        396.62        351.71        11.74 o                         
   0  -4   6       2822.64       2905.92        34.52 o                         
   1  -4   6         13.57         17.50         2.93 o                         
   2  -4   6       1575.51       1668.31        27.77 o                         
   3  -4   6        521.37        491.05         7.13 o                         
   4  -4   6        221.31        213.61         5.14 o                         
   5  -4   6        876.45        829.11        10.85 o                         
   6  -4   6         10.79          9.43         1.27 o                         
   7  -4   6          9.11          9.82         1.37 o                         
   8  -4   6        152.06        158.02         7.24 o                         
  -8  -3   6        385.75        404.13         7.92 o                         
  -7  -3   6        254.75        251.28         4.68 o                         
  -6  -3   6        352.18        334.90         6.28 o                         
  -5  -3   6       2925.38       2912.75        15.93 o                         
  -4  -3   6       2424.46       2370.59        17.52 o                         
  -3  -3   6       2000.25       1969.75        17.98 o                         
  -2  -3   6       1618.51       1498.21        22.91 o                         
  -1  -3   6        792.33        778.01        25.48 o                         
   0  -3   6       2207.58       2160.49        33.42 o                         
   1  -3   6        239.39        225.07        16.32 o                         
   2  -3   6          3.60          4.65         2.67 o                         
   3  -3   6        280.69        278.93        10.98 o                         
   4  -3   6        228.83        233.56         5.24 o                         
   5  -3   6        193.65        184.07         3.71 o                         
   6  -3   6        112.97        132.36         3.97 o                         
   7  -3   6         97.60         90.54         3.53 o                         
   8  -3   6        151.64        143.20         5.56 o                         
  -8  -2   6        282.88        274.96         6.57 o                         
  -7  -2   6        335.89        353.01         6.67 o                         
  -6  -2   6         49.56         54.89         2.81 o                         
  -5  -2   6        284.46        292.16         6.05 o                         
  -4  -2   6        219.92        201.63         4.85 o                         
  -3  -2   6         53.48         60.02         8.54 o                         
  -2  -2   6       1146.63       1086.15        22.19 o                         
  -1  -2   6          0.34          2.70         1.28 o                         
   0  -2   6        140.97        128.85         4.86 o                         
   1  -2   6        719.66        779.47        11.31 o                         
   2  -2   6       1133.54       1185.80        24.07 o                         
   3  -2   6       1038.76       1021.60        14.64 o                         
   4  -2   6        984.44        918.52         9.37 o                         
   5  -2   6        983.71        978.78        10.23 o                         
   6  -2   6          8.52         10.62         1.03 o                         
   7  -2   6       1715.86       1732.85        12.94 o                         
   8  -2   6          0.33          2.91         1.19 o                         
  -8  -1   6         45.77         38.11         1.78 o                         
  -7  -1   6        124.42        125.24         4.24 o                         
  -6  -1   6        249.91        244.07         5.52 o                         
  -5  -1   6        620.91        600.98         8.09 o                         
  -4  -1   6         72.53         84.18         2.75 o                         
  -3  -1   6        654.31        595.75        16.79 o                         
  -2  -1   6        497.11        486.96        27.41 o                         
  -1  -1   6        289.37        327.95         9.71 o                         
   0  -1   6       7474.36       7535.15        83.97 o                         
   1  -1   6        181.29        213.08         7.92 o                         
   2  -1   6       1735.31       1647.91        19.50 o                         
   3  -1   6        900.47        860.84        11.97 o                         
   4  -1   6        275.34        279.55         8.22 o                         
   5  -1   6       2683.70       2610.62        14.51 o                         
   6  -1   6          4.77          6.56         0.72 o                         
   7  -1   6        219.90        242.39         3.85 o                         
   8  -1   6        360.36        355.95        10.14 o                         
  -8   0   6        471.91        456.94         8.54 o                         
  -7   0   6        563.41        558.48         8.40 o                         
  -6   0   6         85.01         86.87         2.93 o                         
  -5   0   6        878.75        886.13         9.20 o                         
  -4   0   6       1156.09       1100.29        14.65 o                         
  -3   0   6         98.94        101.73         5.57 o                         
  -2   0   6       5313.68       5392.69       126.42 o                         
  -1   0   6       1207.58       1193.49        31.30 o                         
   0   0   6       2020.46       1983.92        39.97 o                         
   1   0   6      12248.71      12340.18       103.50 o                         
   2   0   6        585.35        639.25        23.36 o                         
   3   0   6       4942.80       5068.49        34.99 o                         
   4   0   6          5.80          4.68         0.98 o                         
   5   0   6        235.70        257.62         3.37 o                         
   6   0   6        397.58        392.19         4.51 o                         
   7   0   6        127.34        128.63         3.55 o                         
   8   0   6          2.91          6.21         2.44 o                         
  -8   1   6         64.80         74.66         3.12 o                         
  -7   1   6        208.08        239.28         5.51 o                         
  -6   1   6        872.83        890.39         9.52 o                         
  -5   1   6        125.77        134.77         4.81 o                         
  -4   1   6       1367.45       1277.19        12.69 o                         
  -3   1   6        172.61        165.82         5.39 o                         
  -2   1   6       1452.78       1396.25        18.87 o                         
  -1   1   6        450.72        451.73        18.83 o                         
   0   1   6       1333.79       1343.59        32.22 o                         
   1   1   6         32.34         12.80         2.54 o                         
   2   1   6       1871.38       1977.39        31.56 o                         
   3   1   6        206.63        158.99         5.59 o                         
   4   1   6         69.15         71.95         3.03 o                         
   5   1   6        994.75       1009.13         6.39 o                         
   6   1   6         46.91         47.18         1.75 o                         
   7   1   6        173.32        192.91         3.92 o                         
   8   1   6        203.83        201.18         5.65 o                         
   9   1   6         54.34         53.92         4.09 o                         
  -8   2   6        241.07        236.53         7.49 o                         
  -7   2   6          0.06          2.13         0.74 o                         
  -6   2   6        585.62        581.68         8.09 o                         
  -5   2   6          3.54          9.71         1.26 o                         
  -4   2   6       1515.18       1597.28        15.56 o                         
  -3   2   6         64.90         63.17         3.70 o                         
  -2   2   6       1235.78       1232.92        21.62 o                         
  -1   2   6         67.92         61.79         2.81 o                         
   0   2   6        591.93        516.76         9.84 o                         
   1   2   6         27.00         16.68         1.26 o                         
   2   2   6       1145.40       1036.30        11.29 o                         
   3   2   6          5.53         15.77         1.88 o                         
   4   2   6         30.59         37.89         2.31 o                         
   5   2   6       1322.29       1228.39         9.07 o                         
   6   2   6        870.95        848.33         6.31 o                         
   7   2   6       1359.93       1345.10        11.77 o                         
   8   2   6        849.86        878.17         9.12 o                         
   9   2   6         15.16         18.84         2.38 o                         
  -8   3   6         29.51         28.37         2.08 o                         
  -7   3   6        137.37        141.17         4.28 o                         
  -6   3   6         28.71         34.79         1.65 o                         
  -5   3   6        195.64        200.43         4.58 o                         
  -4   3   6        547.93        523.50         7.20 o                         
  -3   3   6         37.68         40.41         3.19 o                         
  -2   3   6       3841.40       3701.39        32.81 o                         
  -1   3   6        615.40        572.93        10.54 o                         
   0   3   6       1798.60       1682.71        38.97 o                         
   1   3   6       4931.00       4826.95        55.25 o                         
   2   3   6         43.42         63.41         3.19 o                         
   3   3   6       4591.73       4329.60        40.94 o                         
   4   3   6       1424.61       1467.62        16.04 o                         
   5   3   6       1263.49       1292.78         9.23 o                         
   6   3   6        616.65        631.58         5.81 o                         
   7   3   6          1.34          3.31         0.63 o                         
   8   3   6        189.14        195.87         3.76 o                         
   9   3   6        167.05        149.85         5.96 o                         
  -8   4   6         18.24         19.76         1.30 o                         
  -7   4   6        376.57        399.74         6.88 o                         
  -6   4   6        988.18        977.94        13.32 o                         
  -5   4   6         27.91         32.34         1.80 o                         
  -4   4   6       4151.97       4168.31        31.85 o                         
  -3   4   6        841.48        815.78        10.69 o                         
  -2   4   6        141.62        119.22         6.30 o                         
  -1   4   6       6970.27       6980.96       143.59 o                         
   0   4   6        500.31        563.79        16.62 o                         
   1   4   6       3511.93       3697.49        42.13 o                         
   2   4   6          1.26          4.06         1.69 o                         
   3   4   6        284.78        264.39         5.69 o                         
   4   4   6        376.70        356.07         5.36 o                         
   5   4   6        815.22        798.20         6.89 o                         
   6   4   6         98.18         98.63         2.66 o                         
   7   4   6         65.48         73.05         2.32 o                         
   8   4   6        109.89        106.38         3.12 o                         
   9   4   6          4.17          6.01         1.25 o                         
  -8   5   6        539.25        540.26         6.71 o                         
  -7   5   6         11.42         15.30         2.82 o                         
  -6   5   6        874.25        938.01        10.29 o                         
  -5   5   6          6.39         12.26         1.09 o                         
  -4   5   6       1387.24       1393.32        16.67 o                         
  -3   5   6        158.96        154.01         4.51 o                         
  -2   5   6       1823.59       1900.22        27.29 o                         
  -1   5   6       1914.02       1892.43        21.31 o                         
   0   5   6         50.14         50.97         5.30 o                         
   1   5   6       1724.45       1677.40        27.40 o                         
   2   5   6         93.06        117.69         9.58 o                         
   3   5   6        634.85        614.85        10.91 o                         
   4   5   6          2.67          5.30         0.64 o                         
   5   5   6        242.25        222.99         4.20 o                         
   6   5   6        324.41        321.74         5.22 o                         
   7   5   6        105.14         98.63         2.52 o                         
   8   5   6       1228.67       1233.83        12.46 o                         
  -8   6   6         99.64         94.46         4.68 o                         
  -7   6   6         11.37         14.14         1.33 o                         
  -6   6   6          9.99         10.30         1.12 o                         
  -5   6   6         29.86         31.48         1.86 o                         
  -4   6   6        122.99        133.30         3.35 o                         
  -3   6   6        117.28        123.78         3.55 o                         
  -2   6   6        192.34        181.65         5.29 o                         
  -1   6   6       1431.90       1424.66        17.74 o                         
   0   6   6       1060.93       1037.80        17.15 o                         
   1   6   6       3318.38       3321.47        89.59 o                         
   2   6   6          2.44          1.31         0.62 o                         
   3   6   6       1951.17       1872.28        13.58 o                         
   4   6   6       3117.47       3159.39        16.70 o                         
   5   6   6       1844.85       1921.60        14.28 o                         
   6   6   6       1947.38       1992.98        12.96 o                         
   7   6   6         86.47         97.95         2.39 o                         
   8   6   6        660.85        610.79        12.38 o                         
  -7   7   6        106.68        113.50         4.37 o                         
  -6   7   6        541.09        521.81        11.94 o                         
  -5   7   6         20.31         24.35         1.73 o                         
  -4   7   6       2482.01       2404.52        26.09 o                         
  -3   7   6        700.99        706.61         9.12 o                         
  -2   7   6        995.72       1001.47         9.98 o                         
  -1   7   6       3881.26       3846.54        30.27 o                         
   0   7   6          4.33          9.11         1.85 o                         
   1   7   6       1339.36       1322.03        15.21 o                         
   2   7   6       1460.83       1459.65        12.43 o                         
   3   7   6        234.06        234.97         4.58 o                         
   4   7   6        533.00        496.69         5.91 o                         
   5   7   6          3.20          6.52         1.05 o                         
   6   7   6        123.39        114.46         3.32 o                         
   7   7   6          2.65          6.89         0.92 o                         
   8   7   6         32.04         33.82         1.85 o                         
  -7   8   6          0.19          1.25         0.49 o                         
  -6   8   6        410.32        420.17        10.12 o                         
  -5   8   6        110.01        118.58         3.33 o                         
  -4   8   6        145.85        140.70         3.86 o                         
  -3   8   6        847.30        857.81         8.97 o                         
  -2   8   6        170.11        164.24         4.10 o                         
  -1   8   6       1144.49       1178.36        11.39 o                         
   0   8   6         76.32         76.74         3.34 o                         
   1   8   6        855.26        822.11        14.83 o                         
   2   8   6        695.21        711.08         7.59 o                         
   3   8   6        276.34        269.78         5.01 o                         
   4   8   6        303.08        304.58         6.03 o                         
   5   8   6          7.47          9.59         1.02 o                         
   6   8   6         97.01        100.79         2.72 o                         
   7   8   6         29.17         26.68         1.27 o                         
  -6   9   6          0.56          1.62         0.58 o                         
  -5   9   6        432.13        436.23         8.35 o                         
  -4   9   6         21.12         22.12         1.40 o                         
  -3   9   6         32.94         35.50         2.13 o                         
  -2   9   6         91.89        100.73         3.04 o                         
  -1   9   6       1235.13       1206.51        16.34 o                         
   0   9   6         98.22         82.57         2.96 o                         
   1   9   6       1664.27       1648.86        13.93 o                         
   2   9   6         61.34         51.60         3.01 o                         
   3   9   6        964.55        930.95         9.52 o                         
   4   9   6        522.95        521.65         7.70 o                         
   5   9   6        471.60        470.55         6.85 o                         
   6   9   6       1147.86       1109.10        11.08 o                         
   7   9   6         19.15         21.15         1.42 o                         
  -6  10   6        462.48        435.99         7.69 o                         
  -5  10   6         49.26         47.88         2.96 o                         
  -4  10   6        248.30        255.99         5.35 o                         
  -3  10   6        365.49        352.95         6.90 o                         
  -2  10   6        778.48        757.86         9.32 o                         
  -1  10   6        419.04        452.47         7.41 o                         
   0  10   6        114.71        120.43         3.84 o                         
   1  10   6        371.17        419.92         7.09 o                         
   2  10   6       2046.78       2039.53        13.95 o                         
   3  10   6        103.57        115.15         3.46 o                         
   4  10   6        988.57        967.53        10.35 o                         
   5  10   6        420.20        423.10         7.74 o                         
   6  10   6        681.11        669.70        10.18 o                         
  -5  11   6        506.28        533.77         9.56 o                         
  -4  11   6        132.89        121.79         3.16 o                         
  -3  11   6        670.91        696.62         9.91 o                         
  -2  11   6        393.08        388.44         6.48 o                         
  -1  11   6        929.39        975.54        10.24 o                         
   0  11   6        894.09        862.65         9.18 o                         
   1  11   6        238.04        260.91         4.56 o                         
   2  11   6        515.39        505.68         6.68 o                         
   3  11   6         32.67         25.47         1.72 o                         
   4  11   6        817.64        788.70         8.53 o                         
   5  11   6         28.02         31.02         2.01 o                         
   6  11   6         65.72         55.44         3.80 o                         
  -4  12   6          0.10          1.30         0.57 o                         
  -3  12   6        567.42        570.40         6.97 o                         
  -2  12   6          2.17          3.64         0.56 o                         
  -1  12   6        202.95        208.10         3.62 o                         
   0  12   6        261.21        254.47         4.27 o                         
   1  12   6        139.89        126.38         2.74 o                         
   2  12   6        155.05        155.95         3.71 o                         
   3  12   6        162.00        148.97         3.45 o                         
   4  12   6          1.72          2.87         0.61 o                         
   5  12   6          0.78          2.83         0.72 o                         
  -3  13   6         74.49         64.50         2.79 o                         
  -2  13   6         62.81         68.79         2.41 o                         
  -1  13   6        595.62        612.24         8.10 o                         
   0  13   6         73.81         64.38         2.06 o                         
   1  13   6        956.62        984.70        10.34 o                         
   2  13   6        330.42        341.42         7.01 o                         
   3  13   6          0.99          1.60         0.64 o                         
  -3 -10   7        158.62        134.41         4.27 o                         
  -2 -10   7        142.66        141.40         3.59 o                         
  -1 -10   7         15.21         18.25         1.28 o                         
   0 -10   7        188.45        205.73         4.41 o                         
   1 -10   7        280.90        297.74         9.23 o                         
   2 -10   7         69.59         78.15         4.13 o                         
   3 -10   7        291.33        264.10         9.44 o                         
  -4  -9   7        166.29        154.13         2.93 o                         
  -3  -9   7        117.06        124.70         2.69 o                         
  -2  -9   7         47.52         54.49         2.33 o                         
  -1  -9   7         78.77         75.91         2.65 o                         
   0  -9   7         22.20         27.23         1.80 o                         
   1  -9   7          5.19          8.33         1.12 o                         
   2  -9   7        128.11        136.82         4.51 o                         
   3  -9   7          1.19          2.22         0.81 o                         
   4  -9   7        358.04        364.78        12.39 o                         
  -5  -8   7         98.20         93.05         2.72 o                         
  -4  -8   7          0.12          1.07         0.48 o                         
  -3  -8   7        224.94        239.43         5.62 o                         
  -2  -8   7        248.83        241.09         4.87 o                         
  -1  -8   7          9.15         14.96         1.52 o                         
   0  -8   7        882.53        879.20         9.53 o                         
   1  -8   7         87.47         76.74         3.72 o                         
   2  -8   7        277.18        259.96         5.75 o                         
   3  -8   7        523.48        509.51         7.27 o                         
   4  -8   7        224.49        220.90         6.22 o                         
   5  -8   7        386.04        347.71         9.33 o                         
  -6  -7   7         36.59         36.31         2.91 o                         
  -5  -7   7        159.61        167.78         3.64 o                         
  -4  -7   7        262.55        275.87         5.21 o                         
  -3  -7   7        166.94        186.36         4.98 o                         
  -2  -7   7       1043.77       1011.44        15.98 o                         
  -1  -7   7          0.79          3.46         0.83 o                         
   0  -7   7        876.31        828.91        12.29 o                         
   1  -7   7        663.90        712.27         8.40 o                         
   2  -7   7        292.64        275.18         5.73 o                         
   3  -7   7        623.77        646.63         9.13 o                         
   4  -7   7          1.03          5.06         1.00 o                         
   5  -7   7        134.50        133.77         3.80 o                         
   6  -7   7         30.27         31.25         2.00 o                         
  -6  -6   7        452.41        443.09         5.30 o                         
  -5  -6   7        606.10        595.41         6.46 o                         
  -4  -6   7        587.96        595.22         8.28 o                         
  -3  -6   7         30.90         40.06         2.43 o                         
  -2  -6   7        686.68        652.25         8.70 o                         
  -1  -6   7        383.07        381.02         5.91 o                         
   0  -6   7        641.39        599.97         7.06 o                         
   1  -6   7        146.09        135.67         3.34 o                         
   2  -6   7        356.28        369.06         6.97 o                         
   3  -6   7          5.54          6.73         1.05 o                         
   4  -6   7          4.38          6.89         1.56 o                         
   5  -6   7         11.79         13.53         1.35 o                         
   6  -6   7         46.21         47.49         2.24 o                         
   7  -6   7         68.71         75.01         3.73 o                         
  -7  -5   7          0.83          3.18         1.19 o                         
  -6  -5   7         38.91         42.88         2.01 o                         
  -5  -5   7        111.79        115.59         3.13 o                         
  -4  -5   7         82.83         89.49         3.07 o                         
  -3  -5   7          0.12          1.97         0.56 o                         
  -2  -5   7        292.66        257.33         6.65 o                         
  -1  -5   7        207.84        193.06         4.25 o                         
   0  -5   7        204.09        187.77         4.65 o                         
   1  -5   7       1130.65       1100.39        10.18 o                         
   2  -5   7        280.18        284.53         5.17 o                         
   3  -5   7       2017.88       1971.70        17.40 o                         
   4  -5   7        278.00        289.93         7.43 o                         
   5  -5   7        654.66        652.70         9.58 o                         
   6  -5   7         22.51         26.02         1.74 o                         
   7  -5   7        689.98        727.64        10.44 o                         
  -7  -4   7          8.17          8.66         0.83 o                         
  -6  -4   7        207.84        191.42         3.81 o                         
  -5  -4   7        288.97        301.10         5.22 o                         
  -4  -4   7        343.88        345.76         5.49 o                         
  -3  -4   7         39.88         42.99         1.84 o                         
  -2  -4   7        960.18        975.47         9.79 o                         
  -1  -4   7        355.92        342.16         5.78 o                         
   0  -4   7       2338.18       2352.78        31.76 o                         
   1  -4   7        302.57        296.45         5.33 o                         
   2  -4   7         51.89         44.34         1.87 o                         
   3  -4   7       1519.53       1457.46        14.80 o                         
   4  -4   7         37.63         43.66         2.86 o                         
   5  -4   7        203.85        218.76         4.85 o                         
   6  -4   7         69.16         70.31         3.26 o                         
   7  -4   7        268.52        242.85         5.77 o                         
   8  -4   7        371.12        338.32         6.61 o                         
  -7  -3   7        468.07        472.00         7.51 o                         
  -6  -3   7        414.06        425.37         6.46 o                         
  -5  -3   7        917.31        894.22         8.56 o                         
  -4  -3   7        561.77        543.93         7.94 o                         
  -3  -3   7         23.61         23.81         1.59 o                         
  -2  -3   7       1961.65       1891.84        12.36 o                         
  -1  -3   7        454.08        443.05        13.48 o                         
   0  -3   7          3.09          7.83         2.38 o                         
   1  -3   7       3073.33       2985.74        57.68 o                         
   2  -3   7        770.44        833.53        33.56 o                         
   3  -3   7        486.38        477.93         7.53 o                         
   4  -3   7        698.93        718.98        11.21 o                         
   5  -3   7         98.36         90.48         2.94 o                         
   6  -3   7       1092.66       1084.65        12.71 o                         
   7  -3   7        133.71        146.54         4.27 o                         
   8  -3   7         49.80         54.82         3.17 o                         
  -8  -2   7        504.09        443.32         8.21 o                         
  -7  -2   7         72.51         79.60         3.33 o                         
  -6  -2   7        248.52        261.27         4.68 o                         
  -5  -2   7        361.93        340.97         6.20 o                         
  -4  -2   7          1.39          4.64         0.88 o                         
  -3  -2   7        437.55        404.93         5.43 o                         
  -2  -2   7        137.75        140.63         8.71 o                         
  -1  -2   7          0.64          1.08         1.11 o                         
   0  -2   7       1181.48       1219.81        27.87 o                         
   1  -2   7        598.47        573.14        11.51 o                         
   2  -2   7        444.52        497.44        11.13 o                         
   3  -2   7       2055.51       1977.88        22.95 o                         
   4  -2   7          1.25          2.31         0.69 o                         
   5  -2   7       2180.85       2253.85        18.62 o                         
   6  -2   7         79.80         78.68         2.67 o                         
   7  -2   7        500.80        518.30         8.38 o                         
   8  -2   7        553.92        570.64        10.98 o                         
  -8  -1   7         29.26         26.61         2.21 o                         
  -7  -1   7         73.00         76.24         2.82 o                         
  -6  -1   7        277.02        263.42         4.93 o                         
  -5  -1   7        205.61        212.04         6.32 o                         
  -4  -1   7        198.74        196.37         4.57 o                         
  -3  -1   7         19.62         18.14         1.81 o                         
  -2  -1   7        901.48        878.44        33.20 o                         
  -1  -1   7         12.73          8.77         1.39 o                         
   0  -1   7        978.17        917.76        15.32 o                         
   1  -1   7        208.60        183.23         9.74 o                         
   2  -1   7          6.51          4.32         1.54 o                         
   3  -1   7       1439.02       1392.37        16.58 o                         
   4  -1   7        197.58        206.67         4.47 o                         
   5  -1   7        753.60        748.36         9.14 o                         
   6  -1   7        756.98        741.65         8.47 o                         
   7  -1   7         81.63         83.88         2.74 o                         
   8  -1   7        543.28        565.57        20.17 o                         
  -8   0   7          0.50          2.08         0.70 o                         
  -7   0   7        456.76        458.19         7.31 o                         
  -6   0   7         92.05        101.78         3.33 o                         
  -5   0   7         15.36         17.28         1.54 o                         
  -4   0   7       1675.32       1632.09        14.31 o                         
  -3   0   7        402.72        380.32        14.46 o                         
  -2   0   7       3014.90       2979.97        32.11 o                         
  -1   0   7       1814.01       1791.43        54.62 o                         
   0   0   7          2.21          2.79         0.86 o                         
   1   0   7       9507.33       9574.31        49.08 o                         
   2   0   7         65.33         55.15        14.79 o                         
   3   0   7       1142.90       1125.42        14.24 o                         
   4   0   7        824.93        815.74        10.05 o                         
   5   0   7          0.66          3.51         0.66 o                         
   6   0   7        206.00        202.89         3.64 o                         
   7   0   7         89.00         85.43         3.09 o                         
   8   0   7          0.37          3.06         1.29 o                         
  -8   1   7        253.31        256.65         5.02 o                         
  -7   1   7         68.42         81.01         2.89 o                         
  -6   1   7       1511.73       1489.35        13.98 o                         
  -5   1   7         62.36         68.62         2.93 o                         
  -4   1   7        686.65        661.41         8.53 o                         
  -3   1   7       1336.65       1301.19        22.64 o                         
  -2   1   7         87.19        101.99         8.07 o                         
  -1   1   7       1236.13       1164.97        19.09 o                         
   0   1   7        581.31        693.96        25.81 o                         
   1   1   7          1.16         14.07        12.26 o                         
   2   1   7         52.75         47.43         6.41 o                         
   3   1   7        200.66        190.79         5.49 o                         
   4   1   7          3.40          3.73         0.67 o                         
   5   1   7        426.23        432.71         5.93 o                         
   6   1   7         23.30         21.76         1.24 o                         
   7   1   7         76.21         90.64         3.22 o                         
   8   1   7        766.59        769.19        11.70 o                         
  -8   2   7        319.05        323.31         5.51 o                         
  -7   2   7         21.02         18.00         1.85 o                         
  -6   2   7        130.26        139.82         4.24 o                         
  -5   2   7         19.06         23.67         1.77 o                         
  -4   2   7        253.55        260.18         5.23 o                         
  -3   2   7         97.87        116.61         6.88 o                         
  -2   2   7        238.48        227.28         7.74 o                         
  -1   2   7          4.78          4.26         2.16 o                         
   0   2   7          8.01          6.84         1.56 o                         
   1   2   7        965.99        832.45        13.71 o                         
   2   2   7        316.83        358.57         7.36 o                         
   3   2   7        565.36        520.87        29.48 o                         
   4   2   7       1626.19       1635.02        11.85 o                         
   5   2   7        548.79        539.16         8.03 o                         
   6   2   7        786.79        752.30         6.54 o                         
   7   2   7         76.64         74.72         2.57 o                         
   8   2   7        308.17        343.70         5.63 o                         
   9   2   7        135.13        121.33         5.28 o                         
  -8   3   7         31.52         36.13         2.68 o                         
  -7   3   7         92.77        108.04         3.51 o                         
  -6   3   7        182.68        193.02         4.53 o                         
  -5   3   7         21.09         23.03         1.84 o                         
  -4   3   7        901.95        872.84         9.60 o                         
  -3   3   7        304.56        279.86        12.94 o                         
  -2   3   7       1175.18       1060.11        24.77 o                         
  -1   3   7       1594.61       1562.29        22.70 o                         
   0   3   7        165.23        148.79         5.94 o                         
   1   3   7       2774.01       2638.00        34.45 o                         
   2   3   7       1614.97       1556.06        20.96 o                         
   3   3   7       1838.82       1814.76        24.46 o                         
   4   3   7       1523.01       1507.15        10.28 o                         
   5   3   7         30.59         37.17         1.44 o                         
   6   3   7        452.03        470.12         6.02 o                         
   7   3   7       1096.66       1082.96        11.03 o                         
   8   3   7        154.78        155.92         4.07 o                         
  -8   4   7        144.27        130.81         3.62 o                         
  -7   4   7          6.22          8.00         1.00 o                         
  -6   4   7       1179.29       1154.28        15.48 o                         
  -5   4   7        297.38        293.65         7.93 o                         
  -4   4   7        617.31        602.27        13.90 o                         
  -3   4   7       3126.31       3140.80        32.18 o                         
  -2   4   7          3.51          2.32         1.06 o                         
  -1   4   7       5935.89       5827.79        43.05 o                         
   0   4   7        205.50        188.92         6.20 o                         
   1   4   7        742.42        783.46        12.80 o                         
   2   4   7       2150.54       2091.23        20.20 o                         
   3   4   7         37.39         48.77         3.67 o                         
   4   4   7        156.79        145.79         2.80 o                         
   5   4   7         50.04         52.97         1.80 o                         
   6   4   7          1.64          3.32         0.56 o                         
   7   4   7         22.79         28.88         1.45 o                         
   8   4   7        359.96        355.57         6.08 o                         
  -8   5   7        689.75        645.66        12.24 o                         
  -7   5   7         88.90         91.55         4.23 o                         
  -6   5   7        494.03        497.15        10.23 o                         
  -5   5   7        305.13        300.72         6.05 o                         
  -4   5   7         64.79         56.96         3.24 o                         
  -3   5   7         94.42         85.32         3.54 o                         
  -2   5   7        134.74        137.65         6.31 o                         
  -1   5   7        341.09        307.97        19.86 o                         
   0   5   7        365.06        391.49        18.46 o                         
   1   5   7       1489.07       1381.20        16.26 o                         
   2   5   7        133.53        120.05         7.30 o                         
   3   5   7        276.65        247.35         5.12 o                         
   4   5   7       1502.57       1506.84        10.95 o                         
   5   5   7         73.96         82.05         2.22 o                         
   6   5   7       1443.65       1490.56        10.39 o                         
   7   5   7         81.68         76.34         2.23 o                         
   8   5   7        367.35        368.42         9.48 o                         
  -7   6   7          4.40          5.33         0.81 o                         
  -6   6   7         95.35        102.98         3.82 o                         
  -5   6   7         17.01         19.91         1.42 o                         
  -4   6   7         83.43         84.34         3.29 o                         
  -3   6   7        602.48        549.87         7.46 o                         
  -2   6   7        341.65        351.43         6.10 o                         
  -1   6   7        858.27        768.47        13.20 o                         
   0   6   7        331.48        306.06         9.14 o                         
   1   6   7       1023.21        935.43        14.49 o                         
   2   6   7       1891.88       1828.15        25.89 o                         
   3   6   7       2682.57       2673.60        13.25 o                         
   4   6   7       2631.01       2571.43        13.73 o                         
   5   6   7        109.42        127.85         3.05 o                         
   6   6   7       1949.05       1910.66        15.28 o                         
   7   6   7        337.16        326.93         4.36 o                         
   8   6   7        409.45        398.04         6.98 o                         
  -7   7   7         41.37         50.94         2.67 o                         
  -6   7   7       1046.11       1047.78        16.31 o                         
  -5   7   7        125.23        125.08         4.91 o                         
  -4   7   7        370.71        352.83         6.44 o                         
  -3   7   7       1288.55       1273.76        12.22 o                         
  -2   7   7         13.77         14.16         1.22 o                         
  -1   7   7       1477.02       1424.58        17.40 o                         
   0   7   7        842.09        826.84        10.08 o                         
   1   7   7        532.15        521.70         7.61 o                         
   2   7   7       2492.54       2449.86        13.25 o                         
   3   7   7         29.54         34.08         1.74 o                         
   4   7   7        672.80        641.20         6.72 o                         
   5   7   7         13.95         18.64         1.33 o                         
   6   7   7          0.47          2.65         0.62 o                         
   7   7   7         11.20         12.42         0.92 o                         
   8   7   7         66.64         53.59         3.41 o                         
  -7   8   7         23.43         22.21         1.65 o                         
  -6   8   7        347.86        339.45        12.26 o                         
  -5   8   7       1136.09       1118.31        14.57 o                         
  -4   8   7          0.03          1.91         0.55 o                         
  -3   8   7        666.18        656.16         7.45 o                         
  -2   8   7        272.43        265.33         5.15 o                         
  -1   8   7          3.11          4.90         1.11 o                         
   0   8   7        727.83        723.37         8.89 o                         
   1   8   7        355.85        340.09         6.17 o                         
   2   8   7        154.73        166.94         5.50 o                         
   3   8   7         63.11         64.98         2.38 o                         
   4   8   7        141.32        148.01         3.91 o                         
   5   8   7        162.51        150.73         3.46 o                         
   6   8   7        265.76        246.35         4.08 o                         
   7   8   7        133.55        123.17         4.58 o                         
  -6   9   7         74.72         74.60         4.61 o                         
  -5   9   7         78.51         78.93         2.93 o                         
  -4   9   7         40.86         38.71         1.74 o                         
  -3   9   7       1293.53       1253.02        11.86 o                         
  -2   9   7          2.81          2.70         0.76 o                         
  -1   9   7       1423.79       1363.43        19.07 o                         
   0   9   7        102.06         84.72         2.89 o                         
   1   9   7        400.46        393.08         6.69 o                         
   2   9   7        349.94        356.50         5.55 o                         
   3   9   7        504.15        500.86         7.38 o                         
   4   9   7        566.73        566.75         7.85 o                         
   5   9   7         14.58         19.96         1.43 o                         
   6   9   7        347.28        323.47         5.16 o                         
   7   9   7        696.07        648.94        14.16 o                         
  -5  10   7        196.04        170.08        10.41 o                         
  -4  10   7        117.22        102.94         3.91 o                         
  -3  10   7        425.32        427.86         6.62 o                         
  -2  10   7         31.49         39.51         2.10 o                         
  -1  10   7        425.94        451.58         6.36 o                         
   0  10   7       1490.60       1525.61        12.49 o                         
   1  10   7        522.55        534.20         7.34 o                         
   2  10   7        986.12        985.26         9.56 o                         
   3  10   7        336.63        336.45         5.79 o                         
   4  10   7       1122.06       1133.31        10.48 o                         
   5  10   7        548.67        526.96         6.70 o                         
   6  10   7        133.52        138.15         4.42 o                         
  -5  11   7        764.89        679.58        13.69 o                         
  -4  11   7         80.45         76.73         4.07 o                         
  -3  11   7       1194.50       1146.68        23.97 o                         
  -2  11   7        773.66        731.17        14.48 o                         
  -1  11   7        208.05        214.44         3.74 o                         
   0  11   7        966.59        936.71         8.75 o                         
   1  11   7        159.53        143.48         3.53 o                         
   2  11   7       1147.27       1110.14         9.98 o                         
   3  11   7         53.34         49.34         2.25 o                         
   4  11   7         39.26         38.56         1.84 o                         
   5  11   7         87.30         82.43         3.12 o                         
  -4  12   7         12.25          9.73         1.76 o                         
  -3  12   7        153.75        162.22         3.96 o                         
  -2  12   7         64.30         67.84         1.94 o                         
  -1  12   7        130.92        125.60         2.57 o                         
   0  12   7        139.84        140.55         2.89 o                         
   1  12   7        176.09        169.70         3.07 o                         
   2  12   7        164.44        168.10         3.50 o                         
   3  12   7         37.88         41.71         1.77 o                         
   4  12   7        625.99        605.76        13.31 o                         
  -2  13   7         50.79         46.94         2.58 o                         
  -1  13   7        440.57        459.66        13.07 o                         
   0  13   7        252.41        267.11         6.10 o                         
   1  13   7        107.35        113.93         2.81 o                         
   2  13   7        872.30        826.48        25.59 o                         
   3  13   7         70.04         65.56         4.12 o                         
  -1 -10   8         92.92         99.66         3.79 o                         
   0 -10   8         52.28         54.54         2.44 o                         
   1 -10   8        113.45        114.40         3.58 o                         
   2 -10   8         28.97         29.94         2.61 o                         
  -3  -9   8         35.38         33.56         1.28 o                         
  -2  -9   8         24.90         26.20         1.31 o                         
  -1  -9   8         14.59         16.15         1.25 o                         
   0  -9   8         15.69         17.33         1.43 o                         
   1  -9   8          4.02          7.67         1.12 o                         
   2  -9   8         33.05         31.73         1.89 o                         
   3  -9   8          9.52         12.93         1.16 o                         
   4  -9   8        188.85        154.94         6.08 o                         
  -4  -8   8         36.33         39.95         1.34 o                         
  -3  -8   8         46.76         55.31         2.02 o                         
  -2  -8   8        418.26        423.14         9.28 o                         
  -1  -8   8         11.49         12.19         1.19 o                         
   0  -8   8        628.82        616.09         8.54 o                         
   1  -8   8        355.45        342.03         6.86 o                         
   2  -8   8        231.45        221.12         6.63 o                         
   3  -8   8        888.20        853.63        10.49 o                         
   4  -8   8         22.93         24.76         2.30 o                         
   5  -8   8        150.32        141.62         6.73 o                         
  -5  -7   8        138.07        138.55         3.00 o                         
  -4  -7   8        996.79       1010.87         7.84 o                         
  -3  -7   8         22.76         27.85         1.61 o                         
  -2  -7   8        510.64        491.24         7.86 o                         
  -1  -7   8        530.70        568.37         8.03 o                         
   0  -7   8        377.28        358.17         6.04 o                         
   1  -7   8        770.47        770.42         9.16 o                         
   2  -7   8        128.47        119.46         4.26 o                         
   3  -7   8        181.24        179.25         4.70 o                         
   4  -7   8         93.42         91.74         3.81 o                         
   5  -7   8         62.45         57.96         2.28 o                         
   6  -7   8         39.86         38.23         3.12 o                         
  -6  -6   8        350.83        322.11         5.68 o                         
  -5  -6   8        135.68        148.47         2.91 o                         
  -4  -6   8        120.20        133.84         3.25 o                         
  -3  -6   8         83.37         83.77         2.92 o                         
  -2  -6   8        489.82        496.09         7.63 o                         
  -1  -6   8         61.00         44.98         2.17 o                         
   0  -6   8         20.85         21.56         1.55 o                         
   1  -6   8         28.87         39.00         2.03 o                         
   2  -6   8        203.46        203.14         4.82 o                         
   3  -6   8        321.40        313.19         5.85 o                         
   4  -6   8          0.84          2.18         0.82 o                         
   5  -6   8          4.37          6.30         1.03 o                         
   6  -6   8         64.66         62.15         3.29 o                         
  -6  -5   8         13.92         15.55         1.10 o                         
  -5  -5   8        185.18        178.50         3.56 o                         
  -4  -5   8         89.80         92.46         2.85 o                         
  -3  -5   8          0.06          1.12         0.58 o                         
  -2  -5   8          0.84          2.21         0.71 o                         
  -1  -5   8         64.70         77.17         2.60 o                         
   0  -5   8        631.32        626.73         8.58 o                         
   1  -5   8        911.17        901.78         8.44 o                         
   2  -5   8       1940.89       1909.41        16.65 o                         
   3  -5   8       1041.30       1003.20        11.51 o                         
   4  -5   8         37.58         38.36         2.40 o                         
   5  -5   8       1329.60       1325.14        17.23 o                         
   6  -5   8        194.98        197.18         5.22 o                         
   7  -5   8          3.07          3.26         1.13 o                         
  -7  -4   8         17.37         25.91         1.42 o                         
  -6  -4   8        267.46        265.55         5.87 o                         
  -5  -4   8          9.46          9.55         1.04 o                         
  -4  -4   8       1064.50       1056.08        10.37 o                         
  -3  -4   8        233.09        227.53         4.91 o                         
  -2  -4   8       1627.43       1628.25        15.60 o                         
  -1  -4   8        476.12        464.20         6.59 o                         
   0  -4   8        147.26        142.62         3.75 o                         
   1  -4   8       1197.93       1105.92         9.39 o                         
   2  -4   8         41.46         43.97         2.17 o                         
   3  -4   8        306.08        303.25         6.20 o                         
   4  -4   8         11.52         11.66         1.37 o                         
   5  -4   8        280.44        282.46         5.77 o                         
   6  -4   8        785.43        725.33        11.60 o                         
   7  -4   8         82.08         85.92         4.49 o                         
  -7  -3   8        626.13        651.71        16.91 o                         
  -6  -3   8        640.29        655.58         7.87 o                         
  -5  -3   8         31.05         26.52         1.89 o                         
  -4  -3   8        553.06        547.43         7.49 o                         
  -3  -3   8        851.28        834.62         8.41 o                         
  -2  -3   8         19.36         22.66         1.67 o                         
  -1  -3   8        989.79       1001.05        11.40 o                         
   0  -3   8        268.22        278.87         4.73 o                         
   1  -3   8        940.11        928.42         8.87 o                         
   2  -3   8        477.20        478.90         5.96 o                         
   3  -3   8         17.29         14.60         1.32 o                         
   4  -3   8       2060.54       1992.69        17.10 o                         
   5  -3   8         95.63         93.49         3.25 o                         
   6  -3   8        416.55        401.50         9.71 o                         
   7  -3   8          7.90         11.49         1.40 o                         
   8  -3   8         62.61         56.87         4.92 o                         
  -7  -2   8         34.64         31.65         1.98 o                         
  -6  -2   8        457.31        463.22         6.73 o                         
  -5  -2   8        576.98        559.93         7.50 o                         
  -4  -2   8       1164.50       1098.95        11.99 o                         
  -3  -2   8        436.55        425.20         5.56 o                         
  -2  -2   8          5.62         11.34         0.97 o                         
  -1  -2   8        849.07        872.12        24.09 o                         
   0  -2   8         86.46         94.87         5.47 o                         
   1  -2   8        493.60        456.74        11.07 o                         
   2  -2   8        475.68        468.47         9.62 o                         
   3  -2   8       1041.38       1006.25         9.45 o                         
   4  -2   8        123.22        123.12         3.41 o                         
   5  -2   8       1676.96       1634.91        16.88 o                         
   6  -2   8        740.33        758.14        12.79 o                         
   7  -2   8        274.45        275.11         6.70 o                         
   8  -2   8        563.23        567.27        13.35 o                         
  -7  -1   8         81.38         87.71         3.50 o                         
  -6  -1   8          6.97         11.80         1.27 o                         
  -5  -1   8          5.45          5.62         0.98 o                         
  -4  -1   8        487.28        474.59         7.59 o                         
  -3  -1   8        187.09        173.29         3.40 o                         
  -2  -1   8       1491.05       1398.23        13.32 o                         
  -1  -1   8        126.72        113.19         5.06 o                         
   0  -1   8        423.48        501.46        10.82 o                         
   1  -1   8       2285.19       2216.25        36.39 o                         
   2  -1   8        989.32       1056.48        15.15 o                         
   3  -1   8       2134.99       2128.13        21.63 o                         
   4  -1   8        661.14        642.35         7.21 o                         
   5  -1   8         71.88         67.43         3.00 o                         
   6  -1   8        826.37        841.51         9.27 o                         
   7  -1   8          5.42          7.86         1.19 o                         
   8  -1   8        157.37        154.40         7.67 o                         
  -8   0   8          9.12         13.31         1.96 o                         
  -7   0   8          2.74          5.88         0.96 o                         
  -6   0   8       1385.43       1418.11        15.17 o                         
  -5   0   8        371.78        356.68         6.67 o                         
  -4   0   8       1807.15       1770.77        21.94 o                         
  -3   0   8       1259.64       1244.54         9.69 o                         
  -2   0   8        263.88        297.45        10.95 o                         
  -1   0   8       8088.61       8505.91        58.36 o                         
   0   0   8          3.54          5.38         1.57 o                         
   1   0   8       2090.22       2184.20        25.02 o                         
   2   0   8        338.92        336.47        10.21 o                         
   3   0   8          3.29          3.58         1.11 o                         
   4   0   8       1455.10       1470.64        11.31 o                         
   5   0   8          2.90          4.77         0.85 o                         
   6   0   8          3.25          7.51         0.90 o                         
   7   0   8        270.01        263.19         4.89 o                         
   8   0   8          0.32          2.78         1.56 o                         
  -8   1   8        322.98        323.03         5.33 o                         
  -7   1   8          0.59          0.87         0.56 o                         
  -6   1   8        403.50        402.97         6.09 o                         
  -5   1   8        524.42        519.12         8.54 o                         
  -4   1   8        652.48        647.42         9.04 o                         
  -3   1   8       2189.68       2153.05        20.44 o                         
  -2   1   8        293.34        312.87        11.17 o                         
  -1   1   8        586.81        543.25        14.55 o                         
   0   1   8        405.51        373.19        11.38 o                         
   1   1   8        393.51        354.66         9.88 o                         
   2   1   8        109.70        103.44         4.92 o                         
   3   1   8        372.22        421.39        10.21 o                         
   4   1   8          8.92         14.01         1.22 o                         
   5   1   8        126.51        133.12         3.78 o                         
   6   1   8        763.22        754.51         8.69 o                         
   7   1   8         61.79         63.24         2.67 o                         
   8   1   8        264.06        269.37         6.53 o                         
  -8   2   8         49.36         58.10         2.86 o                         
  -7   2   8         77.58         79.81         3.44 o                         
  -6   2   8          5.02          4.33         0.93 o                         
  -5   2   8          6.79          7.70         1.07 o                         
  -4   2   8         27.39         30.07         1.86 o                         
  -3   2   8         33.31         26.60         2.09 o                         
  -2   2   8         50.68         51.41         4.06 o                         
  -1   2   8       1507.90       1460.14        40.93 o                         
   0   2   8          0.89          1.30         0.85 o                         
   1   2   8       1118.51       1061.43        19.43 o                         
   2   2   8        925.91        937.38        15.83 o                         
   3   2   8       1583.49       1615.98        19.49 o                         
   4   2   8       2898.85       2832.79        14.61 o                         
   5   2   8        318.62        323.01         5.61 o                         
   6   2   8        664.11        719.22         8.86 o                         
   7   2   8        615.02        618.01         7.15 o                         
   8   2   8         22.37         26.54         1.53 o                         
  -8   3   8          0.56          1.36         0.82 o                         
  -7   3   8         10.37          7.86         0.96 o                         
  -6   3   8        330.38        322.85         7.14 o                         
  -5   3   8        373.27        373.95         9.28 o                         
  -4   3   8        646.03        632.85         8.78 o                         
  -3   3   8       1215.72       1179.52        12.29 o                         
  -2   3   8          6.11         11.69         2.01 o                         
  -1   3   8       2042.28       1959.21        35.10 o                         
   0   3   8       1586.22       1546.64        25.79 o                         
   1   3   8       1573.03       1525.76        23.46 o                         
   2   3   8       2189.90       2162.45        23.88 o                         
   3   3   8         11.13         14.16         4.43 o                         
   4   3   8        856.52        808.12         8.17 o                         
   5   3   8       1500.69       1504.04        11.75 o                         
   6   3   8       1116.88       1130.10        10.49 o                         
   7   3   8        777.49        806.86        10.34 o                         
   8   3   8         61.50         67.67         2.37 o                         
  -7   4   8        378.21        393.01         7.37 o                         
  -6   4   8        480.46        495.65         8.85 o                         
  -5   4   8       1579.68       1604.31        26.15 o                         
  -4   4   8          0.08          1.96         0.67 o                         
  -3   4   8       3458.64       3424.18        21.38 o                         
  -2   4   8        216.00        233.29        12.65 o                         
  -1   4   8        690.85        692.55        14.49 o                         
   0   4   8       1412.25       1360.64        19.80 o                         
   1   4   8        171.45        172.87         7.90 o                         
   2   4   8       1005.21        918.05        23.68 o                         
   3   4   8         52.60         59.38         3.67 o                         
   4   4   8        632.36        620.97         7.01 o                         
   5   4   8        375.51        377.53         6.05 o                         
   6   4   8        329.10        332.79         5.08 o                         
   7   4   8         16.62         19.58         2.01 o                         
   8   4   8         85.49         89.79         3.23 o                         
  -7   5   8        361.04        351.91         8.75 o                         
  -6   5   8        111.47        108.87         4.33 o                         
  -5   5   8        795.93        787.27        10.64 o                         
  -4   5   8          2.04          3.61         1.11 o                         
  -3   5   8        695.49        674.23        10.93 o                         
  -2   5   8        602.30        566.97         9.11 o                         
  -1   5   8        149.60        143.42         6.73 o                         
   0   5   8        462.93        451.14        11.61 o                         
   1   5   8          1.30         10.06         2.69 o                         
   2   5   8        182.56        175.05        14.61 o                         
   3   5   8          6.32          8.70         1.01 o                         
   4   5   8       2075.40       2049.22        15.07 o                         
   5   5   8         29.07         35.41         1.48 o                         
   6   5   8       2393.40       2398.06        25.02 o                         
   7   5   8        507.52        503.90         7.77 o                         
   8   5   8         81.37         72.39         2.38 o                         
  -7   6   8          3.89          2.86         0.95 o                         
  -6   6   8         11.53         13.21         1.70 o                         
  -5   6   8         83.69         74.67         4.00 o                         
  -4   6   8        134.76        124.90         7.76 o                         
  -3   6   8       1027.11        984.17        13.57 o                         
  -2   6   8         52.95         48.34         2.78 o                         
  -1   6   8        721.75        667.14        12.03 o                         
   0   6   8       3168.01       3100.13        32.74 o                         
   1   6   8        888.65        829.16         9.08 o                         
   2   6   8       4667.59       4473.80        26.17 o                         
   3   6   8         54.98         64.06         2.18 o                         
   4   6   8       2178.17       2083.64        16.48 o                         
   5   6   8        203.71        197.33         3.78 o                         
   6   6   8        898.20        861.20         7.67 o                         
   7   6   8        285.75        312.60         7.00 o                         
   8   6   8         34.73         36.63         1.98 o                         
  -7   7   8        107.96        112.72         4.41 o                         
  -6   7   8        272.81        273.88         7.28 o                         
  -5   7   8        864.76        860.76        12.92 o                         
  -4   7   8         20.09         19.67         2.99 o                         
  -3   7   8       1008.63        975.25        17.59 o                         
  -2   7   8       1772.76       1787.43        27.48 o                         
  -1   7   8        322.36        320.53        10.40 o                         
   0   7   8       2903.42       2876.93        32.59 o                         
   1   7   8        226.49        234.51         5.70 o                         
   2   7   8        608.38        583.69         7.48 o                         
   3   7   8         41.52         37.29         1.69 o                         
   4   7   8        204.48        198.82         3.71 o                         
   5   7   8         50.79         52.45         2.08 o                         
   6   7   8        122.64        110.47         3.07 o                         
   7   7   8          4.97          4.38         0.71 o                         
  -6   8   8          3.79          6.71         1.33 o                         
  -5   8   8        596.31        585.89        11.15 o                         
  -4   8   8        155.52        155.33         5.48 o                         
  -3   8   8        577.83        559.59         8.46 o                         
  -2   8   8       1972.44       1964.92        20.07 o                         
  -1   8   8         18.13         18.12         1.31 o                         
   0   8   8       2259.58       2162.10        20.72 o                         
   1   8   8        154.42        152.11         3.71 o                         
   2   8   8         35.45         35.31         2.03 o                         
   3   8   8        192.25        186.29         4.72 o                         
   4   8   8          3.49          6.76         0.75 o                         
   5   8   8        151.73        142.65         3.28 o                         
   6   8   8        202.60        182.76         3.67 o                         
   7   8   8        463.47        386.69        14.16 o                         
  -6   9   8         55.63         59.46         4.82 o                         
  -5   9   8         57.25         57.47         2.10 o                         
  -4   9   8          0.24          1.59         0.66 o                         
  -3   9   8        440.97        402.73         7.76 o                         
  -2   9   8         67.54         58.44         2.56 o                         
  -1   9   8        893.37        893.34         8.83 o                         
   0   9   8        187.88        193.29         4.28 o                         
   1   9   8        102.69        101.15         3.50 o                         
   2   9   8        925.17        914.89         9.11 o                         
   3   9   8        638.56        636.91         8.68 o                         
   4   9   8        741.54        687.85         8.97 o                         
   5   9   8       1038.69       1051.95        14.24 o                         
   6   9   8         60.41         60.54         2.88 o                         
   7   9   8        774.06        661.32        13.27 o                         
  -5  10   8        696.94        688.62        17.17 o                         
  -4  10   8          0.59          2.08         0.78 o                         
  -3  10   8        313.14        325.33         5.36 o                         
  -2  10   8        792.70        799.52        10.21 o                         
  -1  10   8         71.66         84.00         2.64 o                         
   0  10   8       1198.95       1223.51        15.59 o                         
   1  10   8         84.87         81.16         3.05 o                         
   2  10   8        617.21        642.78         7.47 o                         
   3  10   8        874.20        848.98        10.34 o                         
   4  10   8        212.95        231.20         4.18 o                         
   5  10   8        914.65        826.97        16.49 o                         
   6  10   8         87.77         85.71         4.07 o                         
  -4  11   8        441.02        415.25        16.78 o                         
  -3  11   8        268.55        280.48         9.02 o                         
  -2  11   8       1092.39       1010.13        18.25 o                         
  -1  11   8         38.05         37.21         1.68 o                         
   0  11   8       1219.89       1173.31        12.46 o                         
   1  11   8        912.53        883.21        10.09 o                         
   2  11   8        434.24        404.09         5.52 o                         
   3  11   8        332.05        308.91         5.26 o                         
   4  11   8          6.76         10.77         1.08 o                         
   5  11   8        253.96        251.55        10.26 o                         
  -3  12   8        100.58        101.40         2.91 o                         
  -2  12   8        165.34        169.69         3.93 o                         
  -1  12   8          3.92          5.02         0.62 o                         
   0  12   8        196.58        199.34         4.67 o                         
   1  12   8          3.55          5.87         0.62 o                         
   2  12   8        206.04        208.68         4.65 o                         
   3  12   8        308.70        303.33         7.02 o                         
   4  12   8        555.90        521.59        12.18 o                         
  -2  13   8        314.13        279.62        11.64 o                         
  -1  13   8         28.26         32.66         2.79 o                         
   0  13   8        507.49        511.39        10.19 o                         
   1  13   8        269.08        248.97         6.74 o                         
   2  13   8        801.28        733.28        37.36 o                         
   3  13   8        193.04        188.53         6.90 o                         
  -2  -9   9          7.87         11.43         1.37 o                         
  -1  -9   9         14.03         15.24         1.46 o                         
   0  -9   9          5.09          3.84         1.29 o                         
   1  -9   9        118.07        128.37         3.95 o                         
   2  -9   9          9.08          7.01         0.89 o                         
   3  -9   9        152.35        127.61         5.96 o                         
  -3  -8   9         14.64         13.24         0.84 o                         
  -2  -8   9        176.15        190.64         6.30 o                         
  -1  -8   9        205.54        205.92         4.06 o                         
   0  -8   9         95.94         93.79         2.81 o                         
   1  -8   9        598.72        607.57         8.27 o                         
   2  -8   9          4.68          7.33         1.45 o                         
   3  -8   9        508.36        505.46        13.57 o                         
   4  -8   9        335.86        299.45         7.01 o                         
  -4  -7   9        441.79        415.13         5.30 o                         
  -3  -7   9        287.45        293.23         4.79 o                         
  -2  -7   9        219.97        229.73         4.07 o                         
  -1  -7   9       1102.95       1148.83        10.74 o                         
   0  -7   9         13.89         14.29         1.40 o                         
   1  -7   9        356.09        378.40         7.39 o                         
   2  -7   9        122.77        121.98         4.15 o                         
   3  -7   9         15.54         14.82         1.77 o                         
   4  -7   9        103.68        101.73         3.52 o                         
   5  -7   9          3.31          7.79         1.30 o                         
  -5  -6   9         89.59         84.72         2.46 o                         
  -4  -6   9          1.71          2.72         0.52 o                         
  -3  -6   9        182.71        196.17         3.98 o                         
  -2  -6   9         44.74         42.67         1.85 o                         
  -1  -6   9         19.22         21.81         1.57 o                         
   0  -6   9        449.56        443.04         6.94 o                         
   1  -6   9         95.26         96.42         3.29 o                         
   2  -6   9         50.12         53.59         2.90 o                         
   3  -6   9         51.12         54.44         2.75 o                         
   4  -6   9         68.91         69.85         2.89 o                         
   5  -6   9        147.12        147.24         3.74 o                         
   6  -6   9         47.85         44.08         4.54 o                         
  -6  -5   9         14.26         15.77         0.99 o                         
  -5  -5   9         39.98         40.23         1.57 o                         
  -4  -5   9         44.95         48.37         1.90 o                         
  -3  -5   9         34.38         34.94         1.73 o                         
  -2  -5   9          2.29          5.76         0.88 o                         
  -1  -5   9        872.65        847.36        10.05 o                         
   0  -5   9        218.59        214.95         4.47 o                         
   1  -5   9        230.77        221.05         4.69 o                         
   2  -5   9          5.27          7.80         1.35 o                         
   3  -5   9        200.70        186.11         4.92 o                         
   4  -5   9        170.13        187.28         4.82 o                         
   5  -5   9        280.72        284.03         5.93 o                         
   6  -5   9        367.54        382.41         7.34 o                         
  -6  -4   9        231.28        240.18         7.02 o                         
  -5  -4   9         10.92          9.85         0.97 o                         
  -4  -4   9        602.78        591.92         7.83 o                         
  -3  -4   9        324.78        307.34         4.97 o                         
  -2  -4   9        677.65        668.20         7.25 o                         
  -1  -4   9        481.61        442.23         7.55 o                         
   0  -4   9         21.47         28.60         1.68 o                         
   1  -4   9        207.01        213.04         4.74 o                         
   2  -4   9        641.85        611.29         8.11 o                         
   3  -4   9        281.64        287.35         6.26 o                         
   4  -4   9        597.60        581.28         8.36 o                         
   5  -4   9        634.55        631.09         9.05 o                         
   6  -4   9        213.03        223.97         5.77 o                         
   7  -4   9        140.32        146.47         4.19 o                         
  -7  -3   9          0.48          2.07         0.96 o                         
  -6  -3   9        287.26        288.15         4.66 o                         
  -5  -3   9        293.81        282.61         5.76 o                         
  -4  -3   9        136.61        141.88         4.26 o                         
  -3  -3   9        903.09        864.83         8.17 o                         
  -2  -3   9       1032.06       1030.15         9.37 o                         
  -1  -3   9       1578.58       1489.23        11.95 o                         
   0  -3   9       1024.86       1015.74         9.45 o                         
   1  -3   9         85.65         84.11         2.66 o                         
   2  -3   9       1825.39       1745.86        14.85 o                         
   3  -3   9        149.94        154.77         4.15 o                         
   4  -3   9       1373.34       1362.84        13.07 o                         
   5  -3   9        157.97        154.57         4.25 o                         
   6  -3   9         37.78         43.16         2.81 o                         
   7  -3   9          8.22          8.27         1.10 o                         
  -7  -2   9        268.95        272.52         5.78 o                         
  -6  -2   9         56.97         57.89         2.20 o                         
  -5  -2   9         10.50         12.57         1.36 o                         
  -4  -2   9         41.00         45.51         2.66 o                         
  -3  -2   9        150.47        158.65         3.30 o                         
  -2  -2   9        267.59        275.94         4.50 o                         
  -1  -2   9        605.75        592.03         8.35 o                         
   0  -2   9        142.26        133.52         3.52 o                         
   1  -2   9        370.75        335.96         5.17 o                         
   2  -2   9       1240.20       1236.36         9.04 o                         
   3  -2   9        685.00        667.83         8.23 o                         
   4  -2   9        134.82        133.97         4.18 o                         
   5  -2   9         35.69         36.65         2.01 o                         
   6  -2   9        649.97        699.27        10.36 o                         
   7  -2   9         10.32          9.68         1.51 o                         
   8  -2   9        399.81        386.32        23.67 o                         
  -7  -1   9          1.08          1.67         0.55 o                         
  -6  -1   9         13.35         19.09         1.41 o                         
  -5  -1   9          0.37          0.93         0.72 o                         
  -4  -1   9          3.94          3.96         0.78 o                         
  -3  -1   9          2.60          7.02         0.84 o                         
  -2  -1   9         42.89         48.46         2.01 o                         
  -1  -1   9       1182.87       1139.69         9.70 o                         
   0  -1   9        126.03        137.71         6.06 o                         
   1  -1   9       2400.85       2379.99        16.94 o                         
   2  -1   9       1588.60       1502.63        10.26 o                         
   3  -1   9        262.87        266.95         4.42 o                         
   4  -1   9       1971.41       1976.54        17.76 o                         
   5  -1   9         13.45         16.19         1.47 o                         
   6  -1   9         23.61         35.62         2.50 o                         
   7  -1   9        463.13        488.63         7.60 o                         
   8  -1   9         24.67         24.46         2.92 o                         
  -7   0   9        129.87        116.05         3.58 o                         
  -6   0   9        683.28        695.61         9.07 o                         
  -5   0   9        296.91        287.47         6.14 o                         
  -4   0   9         52.73         51.81         2.35 o                         
  -3   0   9       3356.74       3247.78        19.62 o                         
  -2   0   9        542.21        536.73         7.15 o                         
  -1   0   9       3326.92       3372.63        30.92 o                         
   0   0   9        905.98        849.52        14.79 o                         
   1   0   9         21.38         28.63         3.18 o                         
   2   0   9        963.69        951.94        14.24 o                         
   3   0   9        143.77        151.88         3.07 o                         
   4   0   9          8.02         14.96         1.33 o                         
   5   0   9        680.64        649.61         9.21 o                         
   6   0   9         25.27         25.58         1.81 o                         
   7   0   9        181.92        188.36         4.21 o                         
   8   0   9          1.01          4.91         2.28 o                         
  -7   1   9        335.05        358.45         6.43 o                         
  -6   1   9          0.31          2.08         0.73 o                         
  -5   1   9        454.04        458.46        10.43 o                         
  -4   1   9         18.84         18.49         1.29 o                         
  -3   1   9        229.16        221.50         4.74 o                         
  -2   1   9        342.81        365.07         5.38 o                         
  -1   1   9         76.71         69.34         4.15 o                         
   0   1   9        185.29        176.69         8.46 o                         
   1   1   9          2.62          3.46         1.31 o                         
   2   1   9        390.51        370.98        10.05 o                         
   3   1   9        361.95        372.41         5.81 o                         
   4   1   9        344.67        323.45         5.49 o                         
   5   1   9         88.99         90.59         3.05 o                         
   6   1   9        369.79        371.98         6.88 o                         
   7   1   9         64.70         69.21         2.63 o                         
   8   1   9        100.90        106.26         5.75 o                         
  -7   2   9        242.09        241.03         5.35 o                         
  -6   2   9          4.55          7.45         1.16 o                         
  -5   2   9        260.47        253.96         6.31 o                         
  -4   2   9        263.97        260.14         5.01 o                         
  -3   2   9        163.61        147.73         5.11 o                         
  -2   2   9        255.31        243.80         5.08 o                         
  -1   2   9        567.13        501.18        13.77 o                         
   0   2   9         66.71         77.70         5.08 o                         
   1   2   9        500.64        497.84        20.67 o                         
   2   2   9       1040.43        948.91        17.30 o                         
   3   2   9        145.16        166.70         3.67 o                         
   4   2   9       1144.83       1115.47        13.83 o                         
   5   2   9        165.62        159.11         3.51 o                         
   6   2   9         39.90         46.97         2.27 o                         
   7   2   9       1204.11       1232.07        12.94 o                         
   8   2   9         43.48         41.41         2.06 o                         
  -7   3   9         12.80         11.05         1.17 o                         
  -6   3   9        108.72        120.55         4.08 o                         
  -5   3   9        256.12        253.50         6.88 o                         
  -4   3   9        130.69        131.26         3.97 o                         
  -3   3   9       1659.74       1585.83        16.84 o                         
  -2   3   9        362.09        337.83         6.46 o                         
  -1   3   9        280.92        273.69        14.13 o                         
   0   3   9       4444.24       4487.98        38.56 o                         
   1   3   9         13.01         19.70         8.91 o                         
   2   3   9       1167.83       1137.96        19.24 o                         
   3   3   9       1538.49       1553.82        13.92 o                         
   4   3   9        478.29        464.54         6.11 o                         
   5   3   9       1792.98       1773.56        13.44 o                         
   6   3   9        229.37        238.57         4.58 o                         
   7   3   9        387.17        401.41         8.38 o                         
   8   3   9         22.72         25.67         1.48 o                         
  -7   4   9        966.39        995.70        16.35 o                         
  -6   4   9         23.57         31.89         1.94 o                         
  -5   4   9       1090.28       1104.22        14.68 o                         
  -4   4   9        329.51        316.61         7.43 o                         
  -3   4   9        224.00        219.21         5.56 o                         
  -2   4   9        972.46        920.26        13.35 o                         
  -1   4   9         92.88         98.68         3.44 o                         
   0   4   9       1119.80       1106.75        19.21 o                         
   1   4   9        548.55        575.39        15.40 o                         
   2   4   9        518.09        484.04         9.41 o                         
   3   4   9       1064.34       1082.56        11.27 o                         
   4   4   9        202.27        201.22         4.08 o                         
   5   4   9          5.38          6.40         0.93 o                         
   6   4   9          9.22         13.69         1.21 o                         
   7   4   9         24.32         26.41         1.96 o                         
   8   4   9         89.87        100.68         4.37 o                         
  -7   5   9        245.32        247.20         7.03 o                         
  -6   5   9         11.92         10.46         1.22 o                         
  -5   5   9        473.05        468.16         9.43 o                         
  -4   5   9        147.21        136.22         4.73 o                         
  -3   5   9        227.09        219.70         5.66 o                         
  -2   5   9        472.45        442.69         7.61 o                         
  -1   5   9         10.47         14.19         1.50 o                         
   0   5   9        484.39        469.75         7.55 o                         
   1   5   9        144.59        148.38         3.79 o                         
   2   5   9       1453.62       1444.80        11.77 o                         
   3   5   9        550.38        531.18         6.59 o                         
   4   5   9        842.69        854.57         8.78 o                         
   5   5   9        468.76        444.39         6.81 o                         
   6   5   9         53.75         53.34         2.40 o                         
   7   5   9        426.22        450.23         5.89 o                         
   8   5   9         13.63         16.03         1.35 o                         
  -7   6   9          0.20          0.45         0.49 o                         
  -6   6   9          5.23          6.85         0.95 o                         
  -5   6   9         65.21         56.36         3.38 o                         
  -4   6   9         79.95         76.82         3.79 o                         
  -3   6   9        318.43        314.99         6.91 o                         
  -2   6   9        640.28        641.47         9.34 o                         
  -1   6   9        804.52        773.30        10.99 o                         
   0   6   9       4176.72       4154.16        33.28 o                         
   1   6   9        219.57        234.56         4.90 o                         
   2   6   9       3402.58       3305.49        32.03 o                         
   3   6   9        356.86        357.28         5.46 o                         
   4   6   9       1664.63       1617.80        13.09 o                         
   5   6   9        735.74        759.16         8.96 o                         
   6   6   9          2.20          4.07         1.22 o                         
   7   6   9        495.23        512.04         6.50 o                         
   8   6   9        183.98        149.56         6.22 o                         
  -6   7   9          2.26          4.34         0.78 o                         
  -5   7   9        510.90        521.42         9.19 o                         
  -4   7   9        733.28        727.33        16.43 o                         
  -3   7   9        404.14        387.73         8.77 o                         
  -2   7   9       1829.85       1742.71        15.57 o                         
  -1   7   9        576.19        560.91         9.47 o                         
   0   7   9        809.76        806.90        11.37 o                         
   1   7   9        247.24        246.00         5.51 o                         
   2   7   9         96.91         85.41         3.27 o                         
   3   7   9        240.50        240.74         5.03 o                         
   4   7   9        601.84        599.74         7.52 o                         
   5   7   9          5.10          5.77         0.84 o                         
   6   7   9        549.08        549.53         7.78 o                         
   7   7   9         83.42         75.36         2.29 o                         
  -6   8   9        309.40        294.65         5.92 o                         
  -5   8   9        242.09        239.04         6.57 o                         
  -4   8   9        850.01        857.99        14.23 o                         
  -3   8   9          0.36          1.46         0.79 o                         
  -2   8   9       1014.35       1001.38        14.44 o                         
  -1   8   9         44.18         35.18         2.41 o                         
   0   8   9        171.04        167.50         4.99 o                         
   1   8   9         68.56         73.10         3.77 o                         
   2   8   9         80.43         72.34         3.67 o                         
   3   8   9       1141.70       1132.32        12.79 o                         
   4   8   9         27.46         28.22         2.09 o                         
   5   8   9        561.08        560.52         8.65 o                         
   6   8   9         30.84         36.07         1.93 o                         
   7   8   9         76.48         72.63         4.85 o                         
  -5   9   9         82.04         73.51         2.50 o                         
  -4   9   9         18.08         20.18         2.27 o                         
  -3   9   9         88.16         94.99         3.66 o                         
  -2   9   9          1.26          4.65         1.34 o                         
  -1   9   9          6.88          8.92         1.57 o                         
   0   9   9        158.48        168.76         5.53 o                         
   1   9   9        192.31        206.93         5.36 o                         
   2   9   9       1191.88       1145.37        10.02 o                         
   3   9   9        482.08        505.87         9.13 o                         
   4   9   9        465.91        470.61         9.56 o                         
   5   9   9       1648.93       1659.26        33.61 o                         
   6   9   9         20.22         16.46         1.67 o                         
  -5  10   9        210.59        208.18         8.92 o                         
  -4  10   9        146.70        139.15         4.48 o                         
  -3  10   9         44.59         52.31         2.51 o                         
  -2  10   9        779.72        763.91        10.32 o                         
  -1  10   9         11.01         10.35         1.55 o                         
   0  10   9        463.16        494.46        10.82 o                         
   1  10   9       1723.11       1716.24        20.04 o                         
   2  10   9        191.08        193.47         4.62 o                         
   3  10   9       1574.47       1559.78        16.82 o                         
   4  10   9        128.53        124.72         5.22 o                         
   5  10   9        238.59        212.35         7.01 o                         
   6  10   9        386.56        375.55        10.98 o                         
  -4  11   9       1007.23        835.71        14.33 o                         
  -3  11   9        126.59        119.30         5.53 o                         
  -2  11   9        656.12        657.19        14.03 o                         
  -1  11   9        722.26        743.52        13.10 o                         
   0  11   9        513.07        505.56         8.51 o                         
   1  11   9        149.17        145.72         5.02 o                         
   2  11   9         18.07         23.38         1.91 o                         
   3  11   9        368.91        390.17         9.03 o                         
   4  11   9         40.21         40.66         3.77 o                         
   5  11   9        462.76        445.15        10.41 o                         
  -3  12   9         46.48         44.36         2.78 o                         
  -2  12   9        419.94        411.72         7.97 o                         
  -1  12   9         60.75         65.87         3.27 o                         
   0  12   9         37.84         40.95         2.39 o                         
   1  12   9        349.92        358.42         6.04 o                         
   2  12   9        222.73        204.52         7.30 o                         
   3  12   9        105.49        107.14         4.97 o                         
   4  12   9        166.85        155.25         6.96 o                         
  -1  13   9         25.41         24.26         2.67 o                         
   0  13   9        885.56        878.51        16.39 o                         
   1  13   9        420.30        441.49         8.43 o                         
   2  13   9         34.83         37.75         4.92 o                         
   0  -9  10         20.90         18.74         1.27 o                         
  -2  -8  10         44.36         39.61         1.89 o                         
  -1  -8  10        421.67        403.51         5.81 o                         
   0  -8  10          0.45          1.58         0.54 o                         
   1  -8  10        368.88        386.13         5.77 o                         
   2  -8  10         81.86         66.55         5.21 o                         
   3  -8  10        125.97        120.10         7.95 o                         
  -4  -7  10        221.46        210.08         5.43 o                         
  -3  -7  10        395.05        409.40         8.98 o                         
  -2  -7  10        113.88        112.53         3.18 o                         
  -1  -7  10        448.21        469.33         6.74 o                         
   0  -7  10         26.87         33.63         2.10 o                         
   1  -7  10         64.35         66.34         3.25 o                         
   2  -7  10        195.37        183.97         7.76 o                         
   3  -7  10         22.94         23.51         2.03 o                         
   4  -7  10         11.81          9.85         1.84 o                         
  -4  -6  10          1.07          1.74         0.50 o                         
  -3  -6  10        121.89        126.28         2.76 o                         
  -2  -6  10        213.15        225.12         4.30 o                         
  -1  -6  10         32.25         30.65         1.72 o                         
   0  -6  10         90.39         93.05         3.14 o                         
   1  -6  10         79.75         70.77         3.59 o                         
   2  -6  10         12.64         13.29         1.65 o                         
   3  -6  10         22.92         22.46         2.30 o                         
   4  -6  10          0.14          1.45         1.33 o                         
   5  -6  10          0.99          2.75         0.91 o                         
  -5  -5  10          0.11          0.74         0.35 o                         
  -4  -5  10         19.41         25.11         1.41 o                         
  -3  -5  10        360.92        361.99         5.14 o                         
  -2  -5  10        203.07        191.21         4.00 o                         
  -1  -5  10        515.82        501.35         7.04 o                         
   0  -5  10         27.23         25.34         1.56 o                         
   1  -5  10        357.38        362.58         6.77 o                         
   2  -5  10        599.04        584.93        10.29 o                         
   3  -5  10        343.38        331.32         9.35 o                         
   4  -5  10        341.21        352.17         6.06 o                         
   5  -5  10        178.95        198.78         5.47 o                         
   6  -5  10        315.60        308.13         8.32 o                         
  -6  -4  10        169.44        174.35         7.36 o                         
  -5  -4  10        104.75        102.63         2.84 o                         
  -4  -4  10        275.61        283.10         5.24 o                         
  -3  -4  10         29.73         33.95         1.71 o                         
  -2  -4  10          3.82          4.59         0.72 o                         
  -1  -4  10        135.88        147.53         4.22 o                         
   0  -4  10        319.61        333.40         5.60 o                         
   1  -4  10          4.06          5.27         0.83 o                         
   2  -4  10        682.44        690.79        10.58 o                         
   3  -4  10        571.04        552.97         8.24 o                         
   4  -4  10        777.98        758.50         8.96 o                         
   5  -4  10        447.75        463.39         7.40 o                         
   6  -4  10         87.14         93.62         3.82 o                         
  -6  -3  10        107.37        101.86         3.93 o                         
  -5  -3  10        888.04        883.25         8.50 o                         
  -4  -3  10        425.68        415.60         6.27 o                         
  -3  -3  10       1136.16       1105.55         8.78 o                         
  -2  -3  10        600.30        625.05         6.73 o                         
  -1  -3  10         29.79         29.42         1.76 o                         
   0  -3  10       1450.34       1419.95        11.52 o                         
   1  -3  10         52.66         54.76         2.56 o                         
   2  -3  10       2479.07       2379.14        18.77 o                         
   3  -3  10         46.37         41.22         2.07 o                         
   4  -3  10          1.28          2.80         0.79 o                         
   5  -3  10        164.72        160.77         4.09 o                         
   6  -3  10          9.07         13.07         1.72 o                         
   7  -3  10          0.11          0.44         0.48 o                         
  -6  -2  10          0.42          1.97         0.65 o                         
  -5  -2  10         70.16         66.10         3.01 o                         
  -4  -2  10        104.87        103.41         3.55 o                         
  -3  -2  10        133.38        143.64         3.18 o                         
  -2  -2  10         74.52         69.68         2.23 o                         
  -1  -2  10        101.49         95.38         3.49 o                         
   0  -2  10        221.35        227.95         5.57 o                         
   1  -2  10       1324.11       1323.06        12.50 o                         
   2  -2  10        608.14        608.95         7.80 o                         
   3  -2  10        407.81        423.47         6.10 o                         
   4  -2  10       1652.15       1595.27        14.50 o                         
   5  -2  10        106.34         99.14         3.51 o                         
   6  -2  10        383.89        371.87         7.83 o                         
   7  -2  10        396.66        380.03         9.10 o                         
  -7  -1  10         25.65         21.03         1.80 o                         
  -6  -1  10         28.19         22.62         2.12 o                         
  -5  -1  10        194.56        197.75         5.31 o                         
  -4  -1  10         48.22         48.89         2.59 o                         
  -3  -1  10        358.28        349.39         6.01 o                         
  -2  -1  10        499.36        518.87         7.13 o                         
  -1  -1  10        887.13        882.29         9.96 o                         
   0  -1  10       1256.37       1231.73         9.97 o                         
   1  -1  10        754.37        735.97         9.56 o                         
   2  -1  10        391.24        376.52         6.31 o                         
   3  -1  10          7.48          7.96         0.94 o                         
   4  -1  10        154.59        156.09         3.72 o                         
   5  -1  10        597.34        584.53         8.05 o                         
   6  -1  10        155.44        165.17         4.96 o                         
   7  -1  10        461.70        464.44         8.73 o                         
  -7   0  10        261.98        244.30         9.09 o                         
  -6   0  10         43.24         50.54         2.19 o                         
  -5   0  10       1496.44       1497.12        12.23 o                         
  -4   0  10       1034.90       1022.19        10.66 o                         
  -3   0  10       3081.45       3078.81        17.66 o                         
  -2   0  10        166.97        169.59         5.26 o                         
  -1   0  10         93.60         88.50         3.28 o                         
   0   0  10        936.25        903.96        10.85 o                         
   1   0  10        185.11        186.90         3.91 o                         
   2   0  10       1199.67       1167.59        12.43 o                         
   3   0  10        774.68        747.22         8.55 o                         
   4   0  10         27.51         35.16         2.11 o                         
   5   0  10        748.23        745.50         9.85 o                         
   6   0  10         61.96         74.99         3.21 o                         
   7   0  10         19.78         20.20         1.40 o                         
   8   0  10          5.45          8.97         1.12 o                         
  -7   1  10        292.18        296.64         6.95 o                         
  -6   1  10          1.23          2.69         0.71 o                         
  -5   1  10       1124.44       1108.43        14.67 o                         
  -4   1  10         15.31         14.68         1.28 o                         
  -3   1  10         48.93         49.02         2.51 o                         
  -2   1  10       1456.72       1406.74        10.46 o                         
  -1   1  10        625.35        619.97         7.69 o                         
   0   1  10        143.23        139.95         3.74 o                         
   1   1  10         23.19         22.36         1.53 o                         
   2   1  10          7.07         11.78         1.17 o                         
   3   1  10        287.26        303.72         5.57 o                         
   4   1  10       2256.06       2284.29        14.84 o                         
   5   1  10         36.60         41.43         2.20 o                         
   6   1  10        320.75        315.78         5.33 o                         
   7   1  10        220.46        246.23         5.36 o                         
   8   1  10          2.37          1.42         0.49 o                         
  -7   2  10         27.49         27.83         1.53 o                         
  -6   2  10         52.55         57.75         2.86 o                         
  -5   2  10         81.12         78.89         2.99 o                         
  -4   2  10         37.49         41.21         2.20 o                         
  -3   2  10       1252.76       1206.40        14.75 o                         
  -2   2  10          2.67          4.47         0.71 o                         
  -1   2  10          3.38          1.91         0.59 o                         
   0   2  10       1967.78       1937.24        12.56 o                         
   1   2  10        220.64        235.69         4.88 o                         
   2   2  10       1229.92       1170.96         9.47 o                         
   3   2  10         23.80         21.49         1.49 o                         
   4   2  10        183.57        183.98         4.36 o                         
   5   2  10       1478.68       1497.29        11.24 o                         
   6   2  10          0.91          0.36         0.66 o                         
   7   2  10       1047.31       1078.33        10.31 o                         
   8   2  10         99.13         89.25         2.32 o                         
  -7   3  10        154.82        156.46         5.39 o                         
  -6   3  10          0.76          2.30         0.80 o                         
  -5   3  10        492.22        510.07        10.60 o                         
  -4   3  10        294.58        289.33         7.32 o                         
  -3   3  10          6.71          7.01         1.33 o                         
  -2   3  10       2149.96       2098.24        13.53 o                         
  -1   3  10        149.40        155.57         4.91 o                         
   0   3  10       2051.21       2092.69        13.28 o                         
   1   3  10        218.66        216.95         4.39 o                         
   2   3  10       1519.53       1477.23        11.05 o                         
   3   3  10       4956.33       4887.38        22.65 o                         
   4   3  10        640.57        645.13         7.67 o                         
   5   3  10        913.33        912.38         9.06 o                         
   6   3  10        518.89        552.51         7.44 o                         
   7   3  10        102.62        105.92         3.93 o                         
   8   3  10        105.11        100.01         2.76 o                         
  -7   4  10        211.42        197.82         8.13 o                         
  -6   4  10        125.81        121.71         3.65 o                         
  -5   4  10        579.88        582.31        12.93 o                         
  -4   4  10       1349.80       1344.79        16.99 o                         
  -3   4  10         25.49         26.62         2.24 o                         
  -2   4  10       2641.16       2567.16        20.68 o                         
  -1   4  10       1455.73       1432.67        12.75 o                         
   0   4  10        434.90        428.28         6.75 o                         
   1   4  10        965.90        954.48         9.15 o                         
   2   4  10        106.74        121.45         3.03 o                         
   3   4  10          9.06         16.37         1.99 o                         
   4   4  10          0.29          4.48         1.27 o                         
   5   4  10        333.03        327.68         5.68 o                         
   6   4  10         21.12         22.75         1.40 o                         
   7   4  10         99.10        100.87         3.17 o                         
   8   4  10          2.13          2.95         0.54 o                         
  -7   5  10         84.87         80.74         3.82 o                         
  -6   5  10        239.17        245.38         6.87 o                         
  -5   5  10          9.22         11.56         1.52 o                         
  -4   5  10        185.27        181.14         5.31 o                         
  -3   5  10         10.45         11.45         1.43 o                         
  -2   5  10        190.03        191.84         5.67 o                         
  -1   5  10         65.19         74.91         3.51 o                         
   0   5  10       1310.96       1271.64        12.06 o                         
   1   5  10       1424.28       1413.69        13.22 o                         
   2   5  10       1157.49       1118.40        12.52 o                         
   3   5  10       1398.67       1355.38        10.67 o                         
   4   5  10         60.23         52.62         2.21 o                         
   5   5  10        985.63       1018.23         9.79 o                         
   6   5  10        124.42        132.72         3.59 o                         
   7   5  10        993.72       1039.24        10.82 o                         
  -6   6  10         38.58         38.09         2.94 o                         
  -5   6  10        173.99        187.78         5.72 o                         
  -4   6  10        528.49        520.13         9.60 o                         
  -3   6  10         13.08         11.87         1.47 o                         
  -2   6  10       1909.03       1881.47        16.38 o                         
  -1   6  10         81.93         99.68         3.76 o                         
   0   6  10       2177.00       2176.12        16.09 o                         
   1   6  10          3.20          9.75         1.71 o                         
   2   6  10       2646.88       2570.17        24.66 o                         
   3   6  10       1111.69       1099.19        11.04 o                         
   4   6  10        162.25        160.38         4.12 o                         
   5   6  10       1448.83       1522.77        15.07 o                         
   6   6  10        345.46        363.86         5.60 o                         
   7   6  10         96.95         99.14         2.51 o                         
  -6   7  10        162.44        158.00         4.36 o                         
  -5   7  10        283.57        274.49         7.35 o                         
  -4   7  10       1593.54       1557.77        24.75 o                         
  -3   7  10        292.15        284.63         6.52 o                         
  -2   7  10        846.28        843.45        10.95 o                         
  -1   7  10        856.98        833.81        11.88 o                         
   0   7  10          3.81          7.37         1.09 o                         
   1   7  10        821.75        821.24        10.26 o                         
   2   7  10        355.44        363.44         7.53 o                         
   3   7  10         32.78         36.10         2.22 o                         
   4   7  10        893.18        876.09         9.43 o                         
   5   7  10        428.73        408.56         6.13 o                         
   6   7  10        149.01        164.32         3.96 o                         
   7   7  10         40.75         38.52         1.44 o                         
  -6   8  10        636.02        581.37        11.94 o                         
  -5   8  10          0.08          1.29         0.60 o                         
  -4   8  10        689.53        682.67        11.90 o                         
  -3   8  10        171.84        181.42         5.82 o                         
  -2   8  10        175.17        175.47         6.03 o                         
  -1   8  10        291.88        288.73         6.71 o                         
   0   8  10         18.82         20.36         2.38 o                         
   1   8  10        846.23        837.02        13.88 o                         
   2   8  10         43.51         47.24         2.85 o                         
   3   8  10        758.14        720.55        10.00 o                         
   4   8  10          0.05          5.99         1.32 o                         
   5   8  10        272.50        274.76         5.94 o                         
   6   8  10         52.21         52.38         2.23 o                         
   7   8  10        213.33        170.40         6.48 o                         
  -5   9  10         70.92         62.54         2.47 o                         
  -4   9  10        187.55        189.26         7.31 o                         
  -3   9  10          0.41          2.16         0.72 o                         
  -2   9  10         95.51        103.85         4.80 o                         
  -1   9  10        772.48        768.07        11.83 o                         
   0   9  10        469.20        486.67         8.22 o                         
   1   9  10        580.29        597.80         9.96 o                         
   2   9  10        394.42        394.31         8.84 o                         
   3   9  10        547.80        576.60         8.80 o                         
   4   9  10        103.82         99.35         3.88 o                         
   5   9  10        796.19        851.53        16.33 o                         
   6   9  10        375.87        365.46        14.42 o                         
  -4  10  10        222.76        203.71         6.08 o                         
  -3  10  10         87.79         83.94         2.96 o                         
  -2  10  10        567.11        610.46        10.28 o                         
  -1  10  10       1680.07       1718.69        20.46 o                         
   0  10  10        147.13        158.02         5.55 o                         
   1  10  10       1940.61       1946.53        17.47 o                         
   2  10  10        206.53        201.22         7.66 o                         
   3  10  10        946.56        922.79        16.22 o                         
   4  10  10        580.58        599.79        10.70 o                         
   5  10  10        172.24        155.15         4.34 o                         
  -4  11  10        642.43        529.46        11.81 o                         
  -3  11  10        486.54        491.81        10.07 o                         
  -2  11  10        254.44        251.65         8.69 o                         
  -1  11  10        937.02        927.38        13.98 o                         
   0  11  10          0.23          3.39         1.64 o                         
   1  11  10        348.67        357.51         7.54 o                         
   2  11  10        369.82        369.27         8.65 o                         
   3  11  10        119.13        134.77         5.24 o                         
   4  11  10        165.73        159.73         5.96 o                         
   5  11  10         64.05         64.97         4.23 o                         
  -2  12  10         99.55         88.27         4.02 o                         
  -1  12  10        108.60        109.20         3.91 o                         
   0  12  10         24.87         22.11         1.67 o                         
   1  12  10        333.55        347.95         6.17 o                         
   2  12  10          2.25          6.84         1.59 o                         
   3  12  10        348.20        357.67        14.68 o                         
   0  13  10         78.98         71.66         2.93 o                         
   1  13  10        621.80        528.37        12.03 o                         
  -1  -8  11        335.65        294.46         8.11 o                         
   0  -8  11        221.08        205.27         5.49 o                         
   1  -8  11        118.80        101.10         3.59 o                         
  -3  -7  11        285.55        282.15         8.50 o                         
  -2  -7  11        122.66        119.38         2.93 o                         
  -1  -7  11         12.42         18.87         1.33 o                         
   0  -7  11         95.40         92.89         2.94 o                         
   1  -7  11        132.56        137.71         3.93 o                         
   2  -7  11        213.68        218.59         5.17 o                         
   3  -7  11         27.05         26.31         2.21 o                         
  -4  -6  11          4.80          2.43         0.55 o                         
  -3  -6  11         14.48         15.17         1.00 o                         
  -2  -6  11        280.95        293.31         5.01 o                         
  -1  -6  11          2.27          3.95         0.78 o                         
   0  -6  11        198.03        214.02         4.67 o                         
   1  -6  11         38.40         47.87         2.75 o                         
   2  -6  11          7.22          9.98         1.54 o                         
   3  -6  11         76.11         91.73         4.63 o                         
   4  -6  11         10.63         10.57         1.21 o                         
  -4  -5  11          7.18          8.42         0.74 o                         
  -3  -5  11         52.45         52.13         2.20 o                         
  -2  -5  11        108.03        108.64         2.81 o                         
  -1  -5  11        168.15        178.70         3.92 o                         
   0  -5  11         87.54         96.62         3.15 o                         
   1  -5  11        308.57        303.57         6.41 o                         
   2  -5  11        533.62        541.17        11.43 o                         
   3  -5  11         23.01         22.21         1.99 o                         
   4  -5  11        479.25        489.66         9.44 o                         
   5  -5  11        475.13        466.48        12.49 o                         
  -5  -4  11         56.39         54.30         3.03 o                         
  -4  -4  11          8.94          9.91         0.84 o                         
  -3  -4  11         15.17         17.41         1.21 o                         
  -2  -4  11        877.40        873.76         8.42 o                         
  -1  -4  11        110.81        103.72         3.42 o                         
   0  -4  11        338.95        322.58         5.38 o                         
   1  -4  11        528.63        535.28         7.70 o                         
   2  -4  11        146.47        152.35         5.43 o                         
   3  -4  11        504.19        515.85         9.85 o                         
   4  -4  11        240.83        244.85         6.13 o                         
   5  -4  11        156.28        162.27         4.50 o                         
   6  -4  11          8.21          9.94         0.91 o                         
  -5  -3  11        225.41        224.75         7.58 o                         
  -4  -3  11        313.94        311.58         4.66 o                         
  -3  -3  11        175.94        171.77         3.90 o                         
  -2  -3  11        895.69        899.83        10.06 o                         
  -1  -3  11        271.10        274.37         5.70 o                         
   0  -3  11       1832.43       1839.80        13.92 o                         
   1  -3  11        429.67        450.44         8.03 o                         
   2  -3  11          6.80          9.26         1.38 o                         
   3  -3  11        207.34        219.20         5.72 o                         
   4  -3  11         16.97         14.80         1.82 o                         
   5  -3  11         52.57         53.95         2.68 o                         
   6  -3  11         16.06         15.23         1.49 o                         
  -6  -2  11         84.16         88.86         3.80 o                         
  -5  -2  11        116.21        119.93         3.93 o                         
  -4  -2  11        122.53        122.00         3.08 o                         
  -3  -2  11         21.33         26.53         1.64 o                         
  -2  -2  11        299.61        285.07         4.77 o                         
  -1  -2  11        220.36        220.55         4.60 o                         
   0  -2  11        245.23        242.72         5.64 o                         
   1  -2  11        249.53        256.21         5.91 o                         
   2  -2  11        164.72        165.36         4.89 o                         
   3  -2  11        179.91        163.91         4.07 o                         
   4  -2  11        612.00        595.90        12.25 o                         
   5  -2  11        174.47        179.03         4.75 o                         
   6  -2  11         27.56         24.20         1.82 o                         
   7  -2  11        556.50        572.31        12.45 o                         
  -6  -1  11          6.52         10.81         1.57 o                         
  -5  -1  11        189.20        182.29         4.60 o                         
  -4  -1  11        115.32        115.19         3.62 o                         
  -3  -1  11        853.64        851.01         9.62 o                         
  -2  -1  11        919.67        914.86        10.41 o                         
  -1  -1  11        110.45        111.24         3.30 o                         
   0  -1  11        403.65        402.29         5.93 o                         
   1  -1  11        146.80        144.44         4.07 o                         
   2  -1  11         75.29         67.26         2.59 o                         
   3  -1  11        589.16        602.81         7.48 o                         
   4  -1  11          0.10          2.21         0.90 o                         
   5  -1  11        665.46        689.24         8.90 o                         
   6  -1  11         98.83        109.80         3.37 o                         
   7  -1  11        138.08        151.08         7.07 o                         
  -6   0  11        154.98        150.38         4.03 o                         
  -5   0  11        899.65        897.10        18.59 o                         
  -4   0  11          9.97         14.01         1.27 o                         
  -3   0  11        254.35        260.89         5.40 o                         
  -2   0  11        762.64        772.97         8.79 o                         
  -1   0  11        119.49        122.54         3.49 o                         
   0   0  11        668.51        671.34         8.04 o                         
   1   0  11       1493.34       1507.74        12.50 o                         
   2   0  11        223.72        225.89         4.30 o                         
   3   0  11       1612.19       1591.00        13.79 o                         
   4   0  11          5.64         12.12         1.20 o                         
   5   0  11         15.06         19.86         1.66 o                         
   6   0  11         64.91         67.84         3.53 o                         
   7   0  11          6.47         10.06         1.25 o                         
  -6   1  11         40.51         45.14         2.27 o                         
  -5   1  11          3.67          6.69         1.14 o                         
  -4   1  11        197.27        190.70         4.43 o                         
  -3   1  11        337.44        333.49         6.55 o                         
  -2   1  11        429.61        429.60         5.95 o                         
  -1   1  11         77.67         70.38         2.58 o                         
   0   1  11        275.96        269.94         5.00 o                         
   1   1  11        545.97        547.45         7.53 o                         
   2   1  11        601.80        594.61         7.08 o                         
   3   1  11         23.35         31.88         1.83 o                         
   4   1  11          1.08          1.66         0.66 o                         
   5   1  11          1.90          6.95         1.03 o                         
   6   1  11          0.75          1.90         0.69 o                         
   7   1  11        109.32        127.49         3.11 o                         
  -6   2  11          0.34          1.16         0.74 o                         
  -5   2  11          3.43          5.08         0.95 o                         
  -4   2  11          4.66          5.62         0.95 o                         
  -3   2  11         10.60         12.95         2.00 o                         
  -2   2  11        196.74        192.33         4.46 o                         
  -1   2  11         36.60         37.50         2.15 o                         
   0   2  11        555.34        559.26         7.17 o                         
   1   2  11         81.26         82.35         2.41 o                         
   2   2  11         69.81         79.93         2.55 o                         
   3   2  11       1659.52       1637.34        11.96 o                         
   4   2  11         36.75         30.40         1.83 o                         
   5   2  11       1740.03       1757.32        13.72 o                         
   6   2  11        841.01        839.14        14.64 o                         
   7   2  11        109.23        109.51         2.97 o                         
  -6   3  11         64.20         64.83         4.03 o                         
  -5   3  11         44.38         49.67         3.66 o                         
  -4   3  11        320.59        313.78         8.73 o                         
  -3   3  11          0.33          3.71         1.08 o                         
  -2   3  11       2313.34       2299.67        14.54 o                         
  -1   3  11         60.08         67.21         3.01 o                         
   0   3  11        442.44        410.04         5.25 o                         
   1   3  11       2706.74       2628.76        17.75 o                         
   2   3  11          6.27         11.28         1.00 o                         
   3   3  11       1212.94       1167.55        10.92 o                         
   4   3  11        100.34        111.07         3.63 o                         
   5   3  11        340.43        327.70         5.61 o                         
   6   3  11        263.12        273.59         5.43 o                         
   7   3  11        129.99        129.39         4.50 o                         
  -6   4  11        856.41        893.05        12.19 o                         
  -5   4  11          2.95          3.61         1.06 o                         
  -4   4  11       1471.26       1452.87        16.25 o                         
  -3   4  11         78.76         76.62         3.54 o                         
  -2   4  11        122.36        115.55         4.52 o                         
  -1   4  11        456.81        462.55         8.81 o                         
   0   4  11         89.33         96.12         3.01 o                         
   1   4  11        491.79        499.68         7.34 o                         
   2   4  11         42.04         50.32         2.07 o                         
   3   4  11         64.77         58.85         3.09 o                         
   4   4  11        615.55        638.04         7.23 o                         
   5   4  11         19.21         24.87         2.10 o                         
   6   4  11          1.09          2.67         0.61 o                         
   7   4  11          0.41          1.29         0.53 o                         
  -6   5  11        201.14        199.15         5.35 o                         
  -5   5  11         11.61         13.00         1.55 o                         
  -4   5  11        115.62        111.59         4.53 o                         
  -3   5  11        794.83        798.05        11.35 o                         
  -2   5  11        285.28        282.67         7.10 o                         
  -1   5  11        891.68        881.82        10.31 o                         
   0   5  11         77.17         80.66         3.18 o                         
   1   5  11        576.18        571.84         8.04 o                         
   2   5  11         77.21         75.54         3.99 o                         
   3   5  11       1640.37       1637.48        12.29 o                         
   4   5  11         75.92         76.41         2.42 o                         
   5   5  11       1264.59       1327.33        10.65 o                         
   6   5  11        422.52        425.92         6.37 o                         
   7   5  11        253.25        262.43         4.66 o                         
  -6   6  11         27.43         25.20         2.03 o                         
  -5   6  11         30.20         31.46         1.85 o                         
  -4   6  11        847.41        829.61        11.56 o                         
  -3   6  11        199.56        212.25         5.77 o                         
  -2   6  11       2171.84       2121.48        25.14 o                         
  -1   6  11        231.29        237.04         5.48 o                         
   0   6  11       1675.20       1624.81        14.20 o                         
   1   6  11       1156.59       1130.99        11.38 o                         
   2   6  11          1.55          2.31         0.68 o                         
   3   6  11        211.46        230.42         5.38 o                         
   4   6  11        419.34        406.44         5.92 o                         
   5   6  11        121.71        121.46         3.29 o                         
   6   6  11        114.26        115.46         4.45 o                         
   7   6  11         56.00         53.46         2.04 o                         
  -6   7  11        614.93        514.71        28.09 o                         
  -5   7  11         28.75         29.46         1.92 o                         
  -4   7  11        342.37        355.80         7.18 o                         
  -3   7  11        179.79        181.06         4.99 o                         
  -2   7  11         26.16         27.19         2.20 o                         
  -1   7  11        535.73        529.85         8.78 o                         
   0   7  11         15.21         17.51         1.80 o                         
   1   7  11        346.68        368.78         7.49 o                         
   2   7  11       1262.60       1277.49        13.61 o                         
   3   7  11        610.85        618.40         9.34 o                         
   4   7  11        586.60        584.77         8.81 o                         
   5   7  11         48.94         54.07         2.09 o                         
   6   7  11         75.34         84.22         2.38 o                         
   7   7  11         61.18         50.89         3.92 o                         
  -5   8  11         65.98         61.46         2.75 o                         
  -4   8  11        252.86        256.75         8.77 o                         
  -3   8  11        472.81        482.34         8.98 o                         
  -2   8  11          0.82          2.12         0.81 o                         
  -1   8  11        929.69        909.54        12.85 o                         
   0   8  11        298.41        309.54         7.82 o                         
   1   8  11        561.78        563.28        10.86 o                         
   2   8  11         71.23         72.98         4.03 o                         
   3   8  11         87.57         96.22         3.55 o                         
   4   8  11         32.01         30.34         2.56 o                         
   5   8  11         84.19         91.81         3.79 o                         
   6   8  11        256.53        252.17         6.08 o                         
  -5   9  11          9.13          7.41         1.56 o                         
  -4   9  11          0.60          1.93         0.61 o                         
  -3   9  11          0.79          2.26         0.68 o                         
  -2   9  11        466.42        461.45         8.87 o                         
  -1   9  11        339.43        370.02        13.21 o                         
   0   9  11        748.06        741.41        11.81 o                         
   1   9  11        589.43        607.89         9.71 o                         
   2   9  11        486.42        506.69        10.01 o                         
   3   9  11        587.85        583.04         8.40 o                         
   4   9  11       1018.65       1005.81        13.92 o                         
   5   9  11          2.26          4.37         0.82 o                         
   6   9  11        712.39        625.25        12.68 o                         
  -4  10  11        192.39        181.00         7.10 o                         
  -3  10  11        873.22        893.81        11.90 o                         
  -2  10  11        118.00        123.78         5.04 o                         
  -1  10  11        907.26        972.75        17.92 o                         
   0  10  11          9.96         11.95         1.55 o                         
   1  10  11       1108.20       1122.90        11.17 o                         
   2  10  11        431.63        457.07         8.41 o                         
   3  10  11        398.83        394.08        10.26 o                         
   4  10  11        932.41        971.05        13.94 o                         
   5  10  11         29.78         28.38         1.77 o                         
  -3  11  11        732.74        624.25        40.12 o                         
  -2  11  11         10.06         10.04         1.12 o                         
  -1  11  11        392.81        432.57         7.60 o                         
   0  11  11        414.89        433.21         7.88 o                         
   1  11  11        180.35        186.41         4.71 o                         
   2  11  11        613.01        607.94        16.13 o                         
   3  11  11        114.20        125.33         7.42 o                         
   4  11  11         83.83         71.62         4.74 o                         
  -2  12  11         33.03         33.03         2.05 o                         
  -1  12  11         74.12         75.28         2.73 o                         
   0  12  11          1.75          2.99         0.63 o                         
   1  12  11        315.46        322.16         6.70 o                         
   2  12  11         49.65         41.36         2.72 o                         
   3  12  11        260.57        236.92         7.93 o                         
  -1  -7  12         10.61         10.47         1.22 o                         
   0  -7  12        233.91        206.33         9.58 o                         
   1  -7  12         26.55         21.34         1.23 o                         
   2  -7  12         18.20         18.22         2.21 o                         
  -2  -6  12         62.73         52.78         1.90 o                         
  -1  -6  12         28.99         35.12         1.58 o                         
   0  -6  12         11.34         13.58         0.98 o                         
   1  -6  12          1.12          1.34         0.59 o                         
   2  -6  12         13.98         13.58         1.11 o                         
   3  -6  12         72.14         78.46         3.05 o                         
  -3  -5  12        198.77        192.44         5.10 o                         
  -2  -5  12         37.22         41.51         1.62 o                         
  -1  -5  12        124.58        125.55         3.42 o                         
   0  -5  12        127.51        125.76         3.22 o                         
   1  -5  12          0.18          0.72         0.53 o                         
   2  -5  12        171.01        177.14         4.91 o                         
   3  -5  12        100.78         97.43         3.56 o                         
   4  -5  12        106.16         93.11         5.05 o                         
  -4  -4  12        175.40        174.08         3.62 o                         
  -3  -4  12         12.83         17.14         1.32 o                         
  -2  -4  12        297.81        274.40         4.54 o                         
  -1  -4  12         33.26         41.41         1.88 o                         
   0  -4  12        532.70        534.91         6.84 o                         
   1  -4  12        851.09        843.71        10.00 o                         
   2  -4  12        119.73        111.59         3.55 o                         
   3  -4  12        533.11        540.66         9.20 o                         
   4  -4  12        122.82        118.30         3.34 o                         
   5  -4  12          3.57          2.68         0.64 o                         
  -5  -3  12        141.78        140.71         8.15 o                         
  -4  -3  12        820.70        840.11        13.18 o                         
  -3  -3  12        327.07        322.57         5.52 o                         
  -2  -3  12        782.31        798.21         9.86 o                         
  -1  -3  12        554.40        567.27         7.16 o                         
   0  -3  12        183.61        185.86         4.28 o                         
   1  -3  12        202.72        225.79         4.41 o                         
   2  -3  12         31.05         41.37         2.31 o                         
   3  -3  12        290.99        266.78         6.76 o                         
   4  -3  12          2.72          3.72         0.84 o                         
   5  -3  12         48.63         43.20         2.12 o                         
   6  -3  12          2.39          2.15         0.68 o                         
  -5  -2  12          0.16          0.81         0.39 o                         
  -4  -2  12        106.96        101.20         3.66 o                         
  -3  -2  12        188.05        192.32         5.08 o                         
  -2  -2  12        478.87        499.41         6.42 o                         
  -1  -2  12         61.86         61.60         2.71 o                         
   0  -2  12        250.61        272.60         6.84 o                         
   1  -2  12        332.27        323.11         6.29 o                         
   2  -2  12        437.51        393.98         6.22 o                         
   3  -2  12        107.65        109.72         3.56 o                         
   4  -2  12         12.16          7.10         2.96 o                         
   5  -2  12        316.15        322.91         5.11 o                         
   6  -2  12         90.15         94.60         4.71 o                         
  -5  -1  12          1.99          3.36         0.65 o                         
  -4  -1  12        125.71        129.00         3.91 o                         
  -3  -1  12         86.09         83.52         2.90 o                         
  -2  -1  12        136.38        138.06         3.69 o                         
  -1  -1  12        131.29        136.48         3.54 o                         
   0  -1  12        637.27        642.31         8.23 o                         
   1  -1  12        744.40        769.46        10.44 o                         
   2  -1  12        247.26        258.80         4.79 o                         
   3  -1  12       1849.79       1831.03        28.01 o                         
   4  -1  12        165.27        171.58         5.65 o                         
   5  -1  12        183.32        197.90         4.22 o                         
   6  -1  12        420.00        427.64         7.67 o                         
  -5   0  12        250.91        257.42         5.35 o                         
  -4   0  12        710.97        715.04         9.39 o                         
  -3   0  12        490.74        492.86         7.70 o                         
  -2   0  12        204.35        213.05         4.43 o                         
  -1   0  12       1445.18       1442.45        12.34 o                         
   0   0  12         25.76         29.11         1.70 o                         
   1   0  12        893.81        886.13         9.19 o                         
   2   0  12         35.62         32.74         1.76 o                         
   3   0  12        126.42        119.52         3.73 o                         
   4   0  12        181.01        198.94         4.45 o                         
   5   0  12        126.35        120.07         3.45 o                         
   6   0  12        159.16        146.99         3.89 o                         
   7   0  12         24.02         19.56         1.87 o                         
  -6   1  12         58.13         61.69         2.63 o                         
  -5   1  12        479.35        438.55         7.83 o                         
  -4   1  12        494.05        488.34         8.21 o                         
  -3   1  12         19.17         20.53         1.69 o                         
  -2   1  12        252.51        244.42         4.67 o                         
  -1   1  12        130.28        135.94         3.63 o                         
   0   1  12         55.86         54.73         2.48 o                         
   1   1  12        299.42        308.56         5.13 o                         
   2   1  12         67.91         74.78         2.42 o                         
   3   1  12         22.27         19.76         1.31 o                         
   4   1  12         59.52         62.47         2.60 o                         
   5   1  12         35.48         43.42         2.31 o                         
   6   1  12        181.01        178.53         4.87 o                         
   7   1  12         74.83         79.64         2.21 o                         
  -6   2  12        247.65        244.70         8.78 o                         
  -5   2  12         54.24         48.87         3.45 o                         
  -4   2  12         13.72         17.07         2.18 o                         
  -3   2  12        510.77        500.87         8.83 o                         
  -2   2  12         47.58         49.73         2.18 o                         
  -1   2  12         70.94         73.20         3.05 o                         
   0   2  12        317.41        322.00         5.04 o                         
   1   2  12        304.47        305.23         4.72 o                         
   2   2  12        112.69         99.45         2.83 o                         
   3   2  12       2463.58       2473.66        15.48 o                         
   4   2  12        614.53        595.47         7.68 o                         
   5   2  12        699.57        722.06         8.91 o                         
   6   2  12        694.73        714.65        12.14 o                         
   7   2  12          8.71          9.01         0.82 o                         
  -6   3  12         82.85         80.09         3.05 o                         
  -5   3  12          9.17         10.94         1.14 o                         
  -4   3  12       2272.37       2304.89        22.74 o                         
  -3   3  12         63.36         68.84         3.77 o                         
  -2   3  12        156.90        169.44         5.29 o                         
  -1   3  12       2093.19       2082.04        33.51 o                         
   0   3  12        199.96        201.77         4.44 o                         
   1   3  12       2992.68       3041.79        18.81 o                         
   2   3  12          2.13          5.62         0.81 o                         
   3   3  12        248.69        218.02         4.53 o                         
   4   3  12        898.60        922.59         9.43 o                         
   5   3  12        123.12        115.64         3.64 o                         
   6   3  12        413.35        441.86         6.06 o                         
   7   3  12          2.19          2.53         0.52 o                         
  -6   4  12        736.28        755.33        25.68 o                         
  -5   4  12         33.01         33.85         1.99 o                         
  -4   4  12         42.99         45.62         3.24 o                         
  -3   4  12        608.57        627.47        11.22 o                         
  -2   4  12          0.86          3.08         0.98 o                         
  -1   4  12        690.64        694.33         8.48 o                         
   0   4  12        200.98        225.09         4.63 o                         
   1   4  12         56.59         57.64         2.45 o                         
   2   4  12       1384.21       1423.46        10.61 o                         
   3   4  12        348.93        348.00         7.25 o                         
   4   4  12         14.20         20.15         1.47 o                         
   5   4  12          0.05          2.03         0.60 o                         
   6   4  12         87.31         95.97         2.74 o                         
   7   4  12          0.62          1.82         0.50 o                         
  -6   5  12        147.58        135.96         4.20 o                         
  -5   5  12        439.70        442.89         6.58 o                         
  -4   5  12        187.85        196.48         5.57 o                         
  -3   5  12       1053.98       1050.73        14.26 o                         
  -2   5  12          1.50          4.77         1.10 o                         
  -1   5  12       1613.14       1637.67        15.23 o                         
   0   5  12         44.44         48.64         2.36 o                         
   1   5  12       1729.31       1761.16        17.20 o                         
   2   5  12         27.92         26.24         1.96 o                         
   3   5  12        469.33        476.71         7.87 o                         
   4   5  12        552.39        573.85         7.44 o                         
   5   5  12        227.31        241.92         5.06 o                         
   6   5  12        273.24        270.35         4.42 o                         
   7   5  12          9.36          8.78         0.83 o                         
  -5   6  12          0.01          0.81         0.57 o                         
  -4   6  12        976.68        972.06         9.55 o                         
  -3   6  12         34.59         38.12         2.41 o                         
  -2   6  12       1137.47       1158.50        12.58 o                         
  -1   6  12        492.44        494.49         8.45 o                         
   0   6  12        133.80        136.30         4.88 o                         
   1   6  12        798.46        846.99        10.14 o                         
   2   6  12        374.57        375.72         6.78 o                         
   3   6  12        591.79        599.56         9.20 o                         
   4   6  12        877.17        853.84        12.32 o                         
   5   6  12        330.08        338.49         5.00 o                         
   6   6  12       1006.20        995.06         8.51 o                         
  -5   7  12         62.21         59.32         2.56 o                         
  -4   7  12          2.14          4.42         0.76 o                         
  -3   7  12        823.02        817.18        17.09 o                         
  -2   7  12         75.44         84.33         3.34 o                         
  -1   7  12        358.27        366.22         7.13 o                         
   0   7  12        841.91        835.47         9.91 o                         
   1   7  12         88.86         87.90         3.98 o                         
   2   7  12        957.15        969.43        11.46 o                         
   3   7  12          0.63          2.15         0.78 o                         
   4   7  12        263.11        268.49         6.40 o                         
   5   7  12         57.71         52.60         2.52 o                         
   6   7  12        265.95        265.98         7.46 o                         
  -5   8  12        612.45        533.45        11.51 o                         
  -4   8  12         25.29         29.14         4.03 o                         
  -3   8  12        366.30        367.56         8.32 o                         
  -2   8  12        345.42        344.29         9.50 o                         
  -1   8  12        391.52        419.22         7.90 o                         
   0   8  12        293.99        307.31         9.31 o                         
   1   8  12        370.67        389.17        10.40 o                         
   2   8  12         45.47         53.32         3.33 o                         
   3   8  12          7.72          6.99         1.04 o                         
   4   8  12        547.87        554.44         9.66 o                         
   5   8  12          8.01          9.27         1.35 o                         
   6   8  12        316.00        292.20        10.07 o                         
  -4   9  12         27.78         26.55         2.55 o                         
  -3   9  12        260.45        260.20         5.34 o                         
  -2   9  12         33.08         33.50         2.28 o                         
  -1   9  12         16.81         23.50         2.79 o                         
   0   9  12        200.29        203.26         5.87 o                         
   1   9  12        155.03        176.51         5.12 o                         
   2   9  12       1146.28       1175.54        14.36 o                         
   3   9  12        523.49        524.28         7.78 o                         
   4   9  12       1347.82       1323.17        12.39 o                         
   5   9  12         56.89         53.48         4.04 o                         
  -3  10  12        682.61        718.82        16.04 o                         
  -2  10  12        152.40        150.56         6.05 o                         
  -1  10  12        752.61        826.80        19.61 o                         
   0  10  12       1055.00       1058.83        14.53 o                         
   1  10  12        211.48        215.24         6.41 o                         
   2  10  12        592.62        617.94         9.58 o                         
   3  10  12        233.12        227.55         4.67 o                         
   4  10  12        562.34        531.41        19.57 o                         
  -2  11  12        333.23        326.88         7.42 o                         
  -1  11  12         75.46         84.55         3.01 o                         
   0  11  12        723.83        749.96        11.02 o                         
   1  11  12         46.52         53.03         2.19 o                         
   2  11  12        294.94        283.91         6.62 o                         
   3  11  12          9.11         12.52         1.34 o                         
   0  12  12        201.32        176.56         3.39 o                         
   1  12  12         79.07         71.68         3.24 o                         
   2  12  12         42.00         38.85         3.15 o                         
  -1  -6  13          4.42          3.63         1.08 o                         
   0  -6  13         63.32         74.60         2.70 o                         
   1  -6  13        141.79        145.74         5.41 o                         
   2  -6  13          1.04          1.41         0.59 o                         
  -2  -5  13         20.76         24.13         1.23 o                         
  -1  -5  13         30.17         34.83         3.17 o                         
   0  -5  13        110.47        108.58         4.19 o                         
   1  -5  13         79.58         79.09         3.45 o                         
   2  -5  13          2.36          2.09         0.53 o                         
   3  -5  13        459.39        440.96        10.31 o                         
  -3  -4  13         17.66         16.45         1.22 o                         
  -2  -4  13         58.30         61.08         2.15 o                         
  -1  -4  13        478.98        476.60         6.84 o                         
   0  -4  13          0.80          1.92         0.55 o                         
   1  -4  13        723.26        760.55        10.19 o                         
   2  -4  13         20.08         20.32         2.14 o                         
   3  -4  13        149.99        152.65         5.49 o                         
   4  -4  13        216.69        221.04         4.31 o                         
  -4  -3  13        325.81        308.89         7.50 o                         
  -3  -3  13        819.72        831.82         9.29 o                         
  -2  -3  13        244.88        258.62         4.85 o                         
  -1  -3  13        443.41        454.50         6.44 o                         
   0  -3  13          0.47          1.51         0.64 o                         
   1  -3  13        127.83        131.47         3.87 o                         
   2  -3  13         55.18         49.18         2.45 o                         
   3  -3  13          7.68          5.80         1.19 o                         
   4  -3  13          4.70          6.14         1.07 o                         
   5  -3  13          0.49          1.11         0.96 o                         
  -4  -2  13        119.48        114.65         3.05 o                         
  -3  -2  13          5.25          6.34         0.94 o                         
  -2  -2  13          3.00          6.48         0.88 o                         
  -1  -2  13         51.92         54.49         2.35 o                         
   0  -2  13        154.74        151.73         4.39 o                         
   1  -2  13         40.23         42.75         2.38 o                         
   2  -2  13         92.49         75.73         2.74 o                         
   3  -2  13        273.61        273.41         7.13 o                         
   4  -2  13        232.20        238.03         4.42 o                         
   5  -2  13        443.94        454.15        10.03 o                         
  -5  -1  13         49.58         46.51         3.66 o                         
  -4  -1  13        134.98        140.00         3.49 o                         
  -3  -1  13          3.78          4.91         0.81 o                         
  -2  -1  13        122.23        129.51         3.60 o                         
  -1  -1  13        344.79        350.49         5.72 o                         
   0  -1  13         10.15         13.66         1.46 o                         
   1  -1  13        327.30        362.01         6.98 o                         
   2  -1  13         93.32         93.87         3.17 o                         
   3  -1  13        134.90        141.43         4.00 o                         
   4  -1  13        192.91        199.85         4.93 o                         
   5  -1  13         56.53         61.74         2.87 o                         
   6  -1  13        468.80        481.95         8.14 o                         
  -5   0  13         30.15         31.07         3.26 o                         
  -4   0  13        251.29        238.31         4.84 o                         
  -3   0  13        532.04        524.18         6.82 o                         
  -2   0  13         21.14         26.84         1.74 o                         
  -1   0  13       1261.82       1302.97        12.06 o                         
   0   0  13         32.72         36.60         2.27 o                         
   1   0  13        205.25        177.20         3.99 o                         
   2   0  13        575.77        624.33         7.30 o                         
   3   0  13         40.98         44.60         2.21 o                         
   4   0  13        288.22        290.41         7.22 o                         
   5   0  13          9.08         10.86         1.16 o                         
   6   0  13         13.99         13.60         1.21 o                         
  -5   1  13         65.56         59.68         7.22 o                         
  -4   1  13         74.22         72.47         2.65 o                         
  -3   1  13        125.43        128.35         3.49 o                         
  -2   1  13         82.00         85.31         3.09 o                         
  -1   1  13         57.09         69.95         2.91 o                         
   0   1  13         17.08         24.37         1.53 o                         
   1   1  13        212.49        192.79         4.38 o                         
   2   1  13        209.08        224.81         4.73 o                         
   3   1  13         52.03         60.13         2.58 o                         
   4   1  13        215.05        220.14         4.93 o                         
   5   1  13        130.18        137.57         4.01 o                         
   6   1  13        192.02        187.66         6.83 o                         
  -5   2  13          2.30          3.15         0.75 o                         
  -4   2  13        101.54         99.87         5.19 o                         
  -3   2  13        100.37         99.39         4.15 o                         
  -2   2  13        164.59        162.56         4.62 o                         
  -1   2  13        571.94        579.18         8.33 o                         
   0   2  13        384.99        376.74         5.97 o                         
   1   2  13        744.41        731.70         8.21 o                         
   2   2  13        918.05        915.20        10.12 o                         
   3   2  13        167.39        166.45         3.85 o                         
   4   2  13        497.44        491.83         6.85 o                         
   5   2  13          1.28          2.84         0.63 o                         
   6   2  13        569.86        571.80         9.20 o                         
  -5   3  13         15.41         18.85         2.22 o                         
  -4   3  13        144.24        143.84         5.21 o                         
  -3   3  13        298.19        287.30         7.21 o                         
  -2   3  13          3.06          5.46         1.08 o                         
  -1   3  13       2169.31       2182.41        19.26 o                         
   0   3  13          3.46          6.57         0.97 o                         
   1   3  13        916.99        912.59        10.54 o                         
   2   3  13       1099.32       1111.41        12.22 o                         
   3   3  13         89.71         83.19         3.00 o                         
   4   3  13        617.13        632.55         6.97 o                         
   5   3  13        176.03        196.11         5.05 o                         
   6   3  13          0.54          1.57         0.44 o                         
  -5   4  13        119.94        123.61         3.54 o                         
  -4   4  13        184.96        178.95         5.00 o                         
  -3   4  13        942.73        969.05        13.10 o                         
  -2   4  13        480.06        497.49         9.65 o                         
  -1   4  13        181.85        182.02         5.39 o                         
   0   4  13        911.46        938.93        11.47 o                         
   1   4  13          0.11          1.58         0.64 o                         
   2   4  13        168.12        193.31         4.42 o                         
   3   4  13          2.87          3.16         0.75 o                         
   4   4  13         48.18         55.86         2.19 o                         
   5   4  13          0.18          2.43         0.60 o                         
   6   4  13        306.70        324.07         7.15 o                         
  -5   5  13        529.95        503.65         8.45 o                         
  -4   5  13         48.74         51.12         2.30 o                         
  -3   5  13        502.35        519.42         7.84 o                         
  -2   5  13        128.18        131.55         4.11 o                         
  -1   5  13       1074.39       1077.93        12.73 o                         
   0   5  13          0.27          1.88         0.67 o                         
   1   5  13        503.73        523.59         8.46 o                         
   2   5  13        207.06        220.84         5.09 o                         
   3   5  13          1.92          5.14         1.02 o                         
   4   5  13        374.28        366.64         6.14 o                         
   5   5  13         29.65         32.81         1.65 o                         
   6   5  13        100.58         90.95         5.21 o                         
  -5   6  13         12.83         12.99         2.07 o                         
  -4   6  13        233.26        218.73         3.93 o                         
  -3   6  13        199.21        202.24         4.91 o                         
  -2   6  13        242.67        253.10         5.56 o                         
  -1   6  13        164.07        169.66         4.77 o                         
   0   6  13         17.04         20.28         1.72 o                         
   1   6  13         97.19        109.67         4.38 o                         
   2   6  13        969.23        976.26        10.49 o                         
   3   6  13          1.61          3.77         1.54 o                         
   4   6  13       1020.15       1028.47        15.31 o                         
   5   6  13        668.82        712.66         7.86 o                         
   6   6  13        411.02        380.46        15.90 o                         
  -4   7  13          0.18          1.13         0.56 o                         
  -3   7  13        330.63        324.50         6.55 o                         
  -2   7  13        654.90        689.87         8.77 o                         
  -1   7  13         54.93         59.44         2.75 o                         
   0   7  13       1706.33       1758.81        28.91 o                         
   1   7  13         17.63         23.49         2.01 o                         
   2   7  13        153.59        155.34         4.88 o                         
   3   7  13        529.91        518.02         9.62 o                         
   4   7  13        156.25        154.71         5.70 o                         
   5   7  13          4.21          3.83         0.93 o                         
   6   7  13         66.01         59.65         2.87 o                         
  -4   8  13        180.83        185.01         7.70 o                         
  -3   8  13        131.30        131.02         4.62 o                         
  -2   8  13        219.98        228.55         5.06 o                         
  -1   8  13        120.30        125.06         4.66 o                         
   0   8  13         56.31         62.44         4.02 o                         
   1   8  13         73.94         79.81         3.88 o                         
   2   8  13        448.96        467.17         9.21 o                         
   3   8  13         26.37         27.84         2.18 o                         
   4   8  13        196.67        199.10         5.25 o                         
   5   8  13         14.10         11.98         1.50 o                         
  -3   9  13        130.45        120.85         8.46 o                         
  -2   9  13        249.24        242.62         7.42 o                         
  -1   9  13        108.74        115.73         3.98 o                         
   0   9  13       1232.52       1230.56        37.45 o                         
   1   9  13        178.43        195.47         4.96 o                         
   2   9  13        801.98        803.58         9.77 o                         
   3   9  13         27.24         27.86         1.69 o                         
   4   9  13        657.51        623.36        11.22 o                         
   5   9  13        128.43        123.88         5.99 o                         
  -3  10  13        362.32        317.47         8.37 o                         
  -2  10  13        531.33        523.19        10.29 o                         
  -1  10  13        553.50        539.33        13.17 o                         
   0  10  13        954.58       1039.69        23.63 o                         
   1  10  13        132.10        143.08         4.70 o                         
   2  10  13        959.23        943.00        11.89 o                         
   3  10  13        630.68        617.96        29.91 o                         
   4  10  13         22.92         20.69         1.72 o                         
  -1  11  13         11.68          8.84         2.09 o                         
   0  11  13        294.79        295.22         8.57 o                         
   1  11  13          6.31          5.50         1.04 o                         
   2  11  13         84.10         90.77         3.78 o                         
   0  -5  14        128.89        113.91         5.14 o                         
   1  -5  14        515.53        502.44         8.22 o                         
  -2  -4  14          4.84          4.11         0.53 o                         
  -1  -4  14        458.18        417.78        27.34 o                         
   0  -4  14         41.83         46.53         2.06 o                         
   1  -4  14        233.52        255.31         9.37 o                         
   2  -4  14         38.02         41.07         2.25 o                         
   3  -4  14         65.13         64.30         3.00 o                         
  -3  -3  14        352.47        308.65        11.14 o                         
  -2  -3  14         50.27         44.97         2.02 o                         
  -1  -3  14        344.17        339.89        10.70 o                         
   0  -3  14         31.99         28.86         1.49 o                         
   1  -3  14          1.37          2.31         0.67 o                         
   2  -3  14         91.56         88.69         3.11 o                         
   3  -3  14         84.84         87.00         6.46 o                         
   4  -3  14          2.50          0.99         0.94 o                         
  -3  -2  14          9.89         10.53         1.06 o                         
  -2  -2  14         87.87         85.25         3.16 o                         
  -1  -2  14         11.52          8.73         1.07 o                         
   0  -2  14         49.13         41.57         2.09 o                         
   1  -2  14        236.97        247.62         4.66 o                         
   2  -2  14        137.89        142.31         3.95 o                         
   3  -2  14        352.01        352.50        11.35 o                         
   4  -2  14        230.29        200.58         8.79 o                         
   5  -2  14          0.23          3.06         1.05 o                         
  -4  -1  14        122.09        119.59         5.71 o                         
  -3  -1  14        152.68        151.91         4.03 o                         
  -2  -1  14          6.62          7.11         0.83 o                         
  -1  -1  14        546.66        592.59         7.97 o                         
   0  -1  14        124.51        120.24         3.14 o                         
   1  -1  14        350.06        352.96         6.69 o                         
   2  -1  14        487.59        504.78         7.20 o                         
   3  -1  14         13.45         15.63         1.66 o                         
   4  -1  14        432.97        427.22         6.47 o                         
   5  -1  14         71.05         55.76         2.91 o                         
  -4   0  14          3.29          5.23         0.97 o                         
  -3   0  14        478.24        466.30         9.60 o                         
  -2   0  14          0.74          1.68         0.68 o                         
  -1   0  14        296.54        292.91         5.88 o                         
   0   0  14        263.96        293.25         5.38 o                         
   1   0  14         21.64         24.44         1.67 o                         
   2   0  14        839.60        890.77        13.32 o                         
   3   0  14          0.58          1.12         0.61 o                         
   4   0  14         29.06         31.92         2.10 o                         
   5   0  14         85.12         83.49         2.49 o                         
  -4   1  14        118.60        115.31         4.71 o                         
  -3   1  14         56.99         61.92         2.59 o                         
  -2   1  14        147.05        154.78         5.07 o                         
  -1   1  14          8.29          8.92         1.00 o                         
   0   1  14        210.22        212.49         4.79 o                         
   1   1  14         54.59         63.05         2.58 o                         
   2   1  14        208.62        207.93         5.02 o                         
   3   1  14         56.52         66.07         2.75 o                         
   4   1  14        121.95        122.63         3.75 o                         
   5   1  14          9.16          9.52         0.94 o                         
   6   1  14        147.82        140.06         7.87 o                         
  -4   2  14          1.04          2.84         1.31 o                         
  -3   2  14        116.23        115.72         3.58 o                         
  -2   2  14         10.39         11.35         1.39 o                         
  -1   2  14        263.52        275.54         5.85 o                         
   0   2  14        743.06        763.69         8.52 o                         
   1   2  14        754.31        777.54         8.61 o                         
   2   2  14       1056.99       1045.13         9.23 o                         
   3   2  14         23.76         21.11         1.51 o                         
   4   2  14        716.45        679.77         7.61 o                         
   5   2  14        612.40        620.52         7.66 o                         
   6   2  14        240.29        209.06         5.70 o                         
  -5   3  14        207.17        178.09         4.67 o                         
  -4   3  14         66.04         60.98         2.99 o                         
  -3   3  14        805.96        835.99        12.62 o                         
  -2   3  14        103.97        103.48         3.82 o                         
  -1   3  14        606.13        613.93         9.64 o                         
   0   3  14        192.90        212.06         4.54 o                         
   1   3  14         42.79         40.10         2.01 o                         
   2   3  14        595.48        625.63         8.20 o                         
   3   3  14        107.36        136.63         3.85 o                         
   4   3  14        262.08        278.91         5.13 o                         
   5   3  14        337.22        343.26        10.54 o                         
   6   3  14          5.63          4.29         0.76 o                         
  -4   4  14        352.91        342.11         9.34 o                         
  -3   4  14        373.63        388.86         7.47 o                         
  -2   4  14        659.61        691.49        13.23 o                         
  -1   4  14         18.64         23.21         1.94 o                         
   0   4  14        834.69        887.48        12.16 o                         
   1   4  14         31.93         32.78         2.11 o                         
   2   4  14          7.96          9.52         1.24 o                         
   3   4  14         84.90         85.72         3.01 o                         
   4   4  14         50.61         59.43         2.19 o                         
   5   4  14         36.33         38.75         1.84 o                         
   6   4  14        154.03        136.30         3.43 o                         
  -4   5  14         32.90         34.03         1.60 o                         
  -3   5  14        357.38        370.45         7.91 o                         
  -2   5  14         10.83         15.55         1.72 o                         
  -1   5  14        111.35        128.89         4.33 o                         
   0   5  14         23.82         29.89         1.98 o                         
   1   5  14         25.37         29.22         1.95 o                         
   2   5  14        762.34        778.73         9.22 o                         
   3   5  14          0.61          2.37         0.67 o                         
   4   5  14        386.20        371.52         5.45 o                         
   5   5  14        262.52        263.05         4.94 o                         
   6   5  14          8.68          8.20         1.56 o                         
  -4   6  14        196.89        189.92         5.68 o                         
  -3   6  14         72.63         70.48         3.98 o                         
  -2   6  14        120.28        125.25         4.02 o                         
  -1   6  14          9.53         14.58         1.50 o                         
   0   6  14       1319.20       1341.24        13.53 o                         
   1   6  14          0.30          2.45         0.85 o                         
   2   6  14        607.26        629.42         9.00 o                         
   3   6  14       1060.32       1124.05        11.28 o                         
   4   6  14        376.47        387.73         9.01 o                         
   5   6  14        783.76        854.25        13.13 o                         
  -4   7  14        297.16        275.07        15.40 o                         
  -3   7  14         32.32         39.65         2.29 o                         
  -2   7  14        928.61        914.79        12.50 o                         
  -1   7  14         18.41         20.15         1.52 o                         
   0   7  14        562.16        562.89        14.92 o                         
   1   7  14        316.97        324.01         7.32 o                         
   2   7  14        478.32        491.10        10.50 o                         
   3   7  14        148.17        143.22         4.53 o                         
   4   7  14          4.63          6.62         1.23 o                         
   5   7  14         56.60         45.11         4.26 o                         
  -3   8  14          3.17          3.76         0.69 o                         
  -2   8  14        322.24        337.17         8.76 o                         
  -1   8  14         80.14         85.93         3.46 o                         
   0   8  14        103.99        104.22         6.14 o                         
   1   8  14        278.36        283.47         8.72 o                         
   2   8  14        182.33        184.51         5.28 o                         
   3   8  14         77.17         73.95         3.41 o                         
   4   8  14         82.04         81.27         3.36 o                         
  -2   9  14        385.31        377.84        11.13 o                         
  -1   9  14         99.53         97.06         6.38 o                         
   0   9  14       1103.79       1130.83        15.85 o                         
   1   9  14          9.86         12.66         1.05 o                         
   2   9  14        501.13        471.46         6.40 o                         
   3   9  14        486.11        467.69        12.43 o                         
   4   9  14          1.01          2.82         0.58 o                         
  -1  10  14         35.15         41.82         2.13 o                         
   0  10  14        232.87        262.08         7.47 o                         
   1  10  14        644.12        640.88         8.78 o                         
   2  10  14        415.25        400.79        20.78 o                         
   3  10  14        443.51        459.21        10.82 o                         
  -1  -3  15         66.05         61.90         4.14 o                         
   0  -3  15        163.82        179.42         5.23 o                         
   1  -3  15         71.89         72.49         3.28 o                         
   2  -3  15         45.99         49.96         1.92 o                         
  -2  -2  15          0.40          1.78         0.57 o                         
  -1  -2  15         39.35         42.67         2.90 o                         
   0  -2  15         74.20         83.19         3.70 o                         
   1  -2  15         25.56         25.02         1.63 o                         
   2  -2  15        209.34        231.67         5.47 o                         
   3  -2  15          1.16          1.01         0.42 o                         
  -3  -1  15         43.67         41.10         2.29 o                         
  -2  -1  15         42.44         42.45         2.39 o                         
  -1  -1  15        240.46        248.97         4.79 o                         
   0  -1  15        168.92        160.21         5.42 o                         
   1  -1  15        123.79        125.65         3.20 o                         
   2  -1  15        377.39        368.36         8.13 o                         
   3  -1  15        120.97        111.18         3.38 o                         
   4  -1  15        367.58        377.72         9.57 o                         
  -3   0  15        234.08        240.21        13.35 o                         
  -2   0  15        289.70        300.08         6.73 o                         
  -1   0  15         80.87         89.97         3.13 o                         
   0   0  15        394.48        459.81        11.63 o                         
   1   0  15         68.08         70.42         2.61 o                         
   2   0  15          4.31          8.64         1.18 o                         
   3   0  15          5.76          6.37         0.99 o                         
   4   0  15          0.75          1.06         0.60 o                         
  -3   1  15          4.13          4.68         1.06 o                         
  -2   1  15        205.39        214.35         5.96 o                         
  -1   1  15          1.22          5.10         1.05 o                         
   0   1  15         85.94         81.11         3.17 o                         
   1   1  15          7.30          9.02         1.30 o                         
   2   1  15          1.81          2.41         0.65 o                         
   3   1  15         97.76        102.68         3.61 o                         
   4   1  15         33.00         33.78         2.79 o                         
   5   1  15         24.04         25.38         1.91 o                         
  -4   2  15         46.05         41.66         3.21 o                         
  -3   2  15         45.86         44.00         3.14 o                         
  -2   2  15        404.12        413.87         7.65 o                         
  -1   2  15         66.73         60.41         2.77 o                         
   0   2  15        384.53        395.16         6.00 o                         
   1   2  15         33.59         34.27         1.95 o                         
   2   2  15        318.19        310.84         5.10 o                         
   3   2  15        293.57        308.12         6.02 o                         
   4   2  15        463.79        453.72         7.30 o                         
   5   2  15        552.72        567.35         9.72 o                         
  -4   3  15          7.67          9.45         1.76 o                         
  -3   3  15        598.57        641.75        16.16 o                         
  -2   3  15        471.00        506.54         7.33 o                         
  -1   3  15          1.34          3.20         1.01 o                         
   0   3  15        626.85        669.80         8.55 o                         
   1   3  15        538.74        600.27         8.08 o                         
   2   3  15         45.13         44.62         2.63 o                         
   3   3  15        493.53        529.51         7.18 o                         
   4   3  15          0.50          1.50         0.60 o                         
   5   3  15        123.87        120.66         4.29 o                         
  -4   4  15        152.88        135.97         5.82 o                         
  -3   4  15          3.24          5.05         0.94 o                         
  -2   4  15        332.60        348.04         9.80 o                         
  -1   4  15          2.95          3.04         0.74 o                         
   0   4  15         40.60         47.21         2.33 o                         
   1   4  15        186.61        205.15         5.16 o                         
   2   4  15         17.60         22.89         1.60 o                         
   3   4  15        205.36        215.54         4.93 o                         
   4   4  15         14.47         15.44         1.18 o                         
   5   4  15          0.50          2.31         0.78 o                         
  -3   5  15         54.23         60.84         3.45 o                         
  -2   5  15        152.00        154.25         4.50 o                         
  -1   5  15         31.60         31.63         1.78 o                         
   0   5  15        208.61        211.15         5.09 o                         
   1   5  15         24.22         23.22         1.61 o                         
   2   5  15        165.51        163.32         3.75 o                         
   3   5  15         92.22         91.21         2.66 o                         
   4   5  15         25.44         25.42         1.60 o                         
   5   5  15        581.76        549.34        17.73 o                         
  -3   6  15         52.74         52.80         3.63 o                         
  -2   6  15        614.36        629.10         8.54 o                         
  -1   6  15         12.37         10.29         1.30 o                         
   0   6  15        993.32       1052.62        11.17 o                         
   1   6  15        630.62        701.87        10.12 o                         
   2   6  15        259.92        282.31         6.51 o                         
   3   6  15       1030.53       1093.20        10.37 o                         
   4   6  15          0.20          1.33         0.78 o                         
  -3   7  15         45.77         41.52         3.43 o                         
  -2   7  15        347.72        335.01         8.00 o                         
  -1   7  15         58.23         64.81         4.05 o                         
   0   7  15         35.03         39.23         3.33 o                         
   1   7  15        264.53        275.29         6.00 o                         
   2   7  15         11.64         14.50         1.48 o                         
   3   7  15         99.01         92.59         5.93 o                         
   4   7  15         36.73         33.63         3.76 o                         
  -2   8  15         83.44         77.54         9.50 o                         
  -1   8  15        446.22        463.52         7.73 o                         
   0   8  15        111.45        122.27         5.24 o                         
   1   8  15         68.59         63.88         3.12 o                         
   2   8  15          0.52          2.62         0.81 o                         
   3   8  15         69.83         66.62         2.87 o                         
  -1   9  15         13.16         12.88         1.43 o                         
   0   9  15        108.41        109.28         4.36 o                         
   1   9  15        380.17        391.88         9.21 o                         
   2   9  15         11.78         12.52         1.17 o                         
   3   9  15        625.17        620.72        12.01 o                         
  -1  -1  16         41.10         37.66         3.24 o                         
   0  -1  16        244.21        243.86        11.64 o                         
   1  -1  16         81.00         71.15         4.87 o                         
   2  -1  16        311.92        304.53        12.15 o                         
  -2   0  16        517.23        462.91         8.64 o                         
  -1   0  16         25.50         26.87         2.27 o                         
   0   0  16        143.91        147.64         7.58 o                         
   1   0  16        105.74         98.31         3.84 o                         
   2   0  16          7.32          9.71         1.11 o                         
   3   0  16        134.17        120.60         4.61 o                         
  -2   1  16         25.87         22.31         1.54 o                         
  -1   1  16         32.22         39.89         2.33 o                         
   0   1  16          3.07          5.30         1.33 o                         
   1   1  16        182.94        199.07         6.34 o                         
   2   1  16         53.02         45.46         4.47 o                         
   3   1  16         63.41         59.85         2.90 o                         
   4   1  16          0.38          0.51         0.60 o                         
  -2   2  16        410.57        373.87        32.71 o                         
  -1   2  16         26.76         30.82         2.15 o                         
   0   2  16        520.67        522.57         9.26 o                         
   1   2  16        380.54        397.94         6.87 o                         
   2   2  16        271.06        249.73         7.87 o                         
   3   2  16        656.50        653.43        11.12 o                         
   4   2  16          9.90          7.86         1.17 o                         
  -2   3  16        277.43        285.84         9.70 o                         
  -1   3  16         87.76         95.67         2.91 o                         
   0   3  16        367.85        378.55         6.11 o                         
   1   3  16        588.78        631.35        10.26 o                         
   2   3  16        241.97        243.21         7.42 o                         
   3   3  16        393.02        419.01         7.60 o                         
   4   3  16        252.07        245.70        19.62 o                         
  -2   4  16         66.66         70.89         3.61 o                         
  -1   4  16        184.74        200.49         6.07 o                         
   0   4  16          9.61          9.93         0.95 o                         
   1   4  16        183.36        186.98         6.60 o                         
   2   4  16          8.74          8.74         1.03 o                         
   3   4  16         18.22         17.42         1.48 o                         
   4   4  16          7.66          5.82         1.45 o                         
  -2   5  16         33.30         34.90         2.49 o                         
  -1   5  16         35.00         35.28         4.37 o                         
   0   5  16        307.94        321.58         5.40 o                         
   1   5  16        130.39        148.39         4.90 o                         
   2   5  16          3.59          4.48         1.08 o                         
   3   5  16        339.53        325.01        18.25 o                         
   4   5  16        188.89        171.54         6.70 o                         
  -2   6  16        267.39        264.02         6.08 o                         
  -1   6  16         69.63         75.80         3.87 o                         
   0   6  16         58.16         62.46         4.18 o                         
   1   6  16        736.58        777.22        38.75 o                         
   2   6  16         73.29         84.54         5.57 o                         
   3   6  16        863.35        845.39         9.42 o                         
  -1   7  16        804.37        780.68        15.60 o                         
   0   7  16          7.10          7.65         0.91 o                         
   1   7  16        146.06        139.37         4.31 o                         
   2   7  16        243.89        235.87         8.74 o                         
   3   7  16          5.72          3.94         0.69 o                         
   0   8  16          4.33          4.68         0.71 o                         
   1   8  16        235.86        213.69         8.71 o                         
   2   8  16          3.58          4.77         1.31 o                         
   0   1  17         15.43         15.49         2.01 o                         
   1   1  17         33.77         30.00         2.84 o                         
   0   2  17        112.26        105.02         3.77 o                         
   1   2  17        224.08        217.19         5.51 o                         
   2   2  17          0.42         -0.14         0.65 o                         
  -1   3  17        291.83        291.48         8.45 o                         
   0   3  17         62.03         57.02         2.90 o                         
   1   3  17        121.79        130.29         4.46 o                         
   2   3  17        105.28        132.99         5.99 o                         
  -1   4  17        200.18        189.65         6.82 o                         
   0   4  17         42.77         40.36         2.34 o                         
   1   4  17          0.63          1.26         0.63 o                         
   2   4  17         30.07         27.84         2.85 o                         
   0   5  17          7.98         11.04         1.87 o                         
   1   5  17         68.13         65.08         4.26 o                         
   2   5  17        172.29        173.26         6.53 o                         
   1   6  17        585.71        531.56        11.35 o                         
                                                                                
